# Supplementary material for: Single-cell transcriptomic reconstruction reveals cell cycle and multi-lineage differentiation defects in Bcl11a-deficient hematopoietic stem cells
Source: Genome Biol. 2015 Sep 21;16:178. doi: 10.1186/s13059-015-0739-5 (PMC4576406; doi:10.1186/s13059-015-0739-5)
Supplement: Additional file 1: Table S1. — Quality control summary of the Bcl11a +/+, sBcl11a +/+ and Bcl11a −/− HSC dataset. (XLSX 64 kb) [file 13059_2015_739_MOESM1_ESM.xlsx]

## Sheet: Bcl11a++
Sample_ID	% mito/total count	Total count mapped to genes	Empty/Multiple/Dead/Debris	Total number of genes detected	Removed
1	2.24293	3382807	FALSE	5893	FALSE
2	71.8658	22478	TRUE	2099	TRUE
3	2.7962	2178957	FALSE	6872	FALSE
4	1.78408	2445404	FALSE	6081	FALSE
5	0.0915607	3438157	FALSE	5700	FALSE
6	3.50386	2801451	FALSE	4947	FALSE
7	0.337487	3636587	FALSE	5574	FALSE
8	3.13998	3855188	FALSE	5303	FALSE
9	0.192304	3827270	FALSE	6802	FALSE
10	73.4616	46770	TRUE	1943	TRUE
11	2.74465	3436866	FALSE	7165	FALSE
12	2.91346	2302825	FALSE	4449	FALSE
13	1.97145	3371787	FALSE	5445	FALSE
14	0.716985	3074262	FALSE	6748	FALSE
15	1.55301	2721818	FALSE	7123	FALSE
16	2.18682	2701227	FALSE	6073	FALSE
17	80.0419	49128	TRUE	1998	TRUE
18	1.91287	3289357	FALSE	5198	FALSE
19	0.985471	3534146	FALSE	5201	FALSE
20	60.4249	398359	FALSE	3245	TRUE
21	1.44737	3733120	FALSE	6329	FALSE
22	17.2443	133256	TRUE	2640	TRUE
23	1.787	2482758	FALSE	6556	FALSE
24	1.29971	3666883	FALSE	7048	FALSE
25	1.87788	3304953	FALSE	5848	FALSE
26	1.538	3884594	FALSE	5376	FALSE
27	1.47041	3009978	FALSE	5511	FALSE
28	1.9157	2762018	FALSE	5622	FALSE
29	2.21932	3399920	FALSE	5939	FALSE
30	2.70246	3052187	FALSE	5945	FALSE
31	2.0871	2897326	FALSE	5901	FALSE
32	5.77517	1425481	FALSE	5093	FALSE
33	2.00848	3029151	FALSE	5337	FALSE
34	2.66247	3001347	FALSE	5205	FALSE
35	3.39404	3478829	FALSE	5304	FALSE
36	1.66431	3724316	FALSE	5755	FALSE
37	1.23057	3241420	FALSE	5226	FALSE
38	47.088	26786	TRUE	5124	TRUE
39	1.26481	2926533	FALSE	7278	FALSE
40	1.89431	2569491	FALSE	5310	FALSE
41	55.5897	423073	FALSE	3516	TRUE
42	1.7328	2938358	FALSE	5809	FALSE
43	0.382645	2077381	FALSE	4703	FALSE
44	2.66716	1941578	TRUE	5227	TRUE
45	2.39539	3297506	FALSE	5410	FALSE
46	0.240288	3656445	FALSE	5707	FALSE
47	2.54448	3250566	FALSE	5832	FALSE
48	3.81612	2643290	FALSE	4367	FALSE
49	2.47853	2080626	TRUE	5803	TRUE
50	2.5256	3933514	FALSE	6463	FALSE
51	2.08137	3200105	FALSE	6377	FALSE
52	1.42335	2767768	FALSE	8100	FALSE
53	2.40621	3611080	FALSE	5614	FALSE
54	1.72341	1804271	FALSE	5105	FALSE
55	1.4609	3154905	FALSE	6678	FALSE
56	3.07814	2192197	FALSE	5497	FALSE
57	1.89147	3794504	FALSE	7144	FALSE
58	1.38746	1946	FALSE	1180	TRUE
59	1.7768	3000388	FALSE	7762	FALSE
60	0.578929	4401227	FALSE	6726	FALSE
61	2.79684	3639853	FALSE	5334	FALSE
62	4.83656	1735014	TRUE	4141	TRUE
63	2.41871	2919609	FALSE	5480	FALSE
64	65.0282	390918	TRUE	2819	TRUE
65	0.307334	3071905	FALSE	6327	FALSE
66	1.94012	3171817	FALSE	5713	FALSE
67	1.45107	2696221	TRUE	6176	TRUE
68	2.55249	2547594	FALSE	4840	FALSE
69	1.67187	2964278	TRUE	5293	TRUE
70	31.9275	82183	FALSE	1911	TRUE
71	1.97056	2939369	FALSE	5941	FALSE
72	1.94939	2791843	TRUE	6461	TRUE
73	4.05407	3258800	FALSE	5797	FALSE
74	0.108892	3922223	FALSE	7429	FALSE
75	1.47782	3091650	FALSE	6705	FALSE
76	1.22991	1752492	FALSE	3281	FALSE
77	0.518861	3021814	FALSE	5881	FALSE
78	3.00098	2994260	FALSE	4951	FALSE
79	47.2302	698381	FALSE	3641	TRUE
80	2.03194	2986008	FALSE	5411	FALSE
81	0.621994	3141672	FALSE	5295	FALSE
82	0.311279	4045565	FALSE	5426	FALSE
83	2.25675	3777816	FALSE	6324	FALSE
84	16.4346	1138592	FALSE	3955	TRUE
85	2.01128	3093845	FALSE	5803	FALSE
86	0.364514	3731547	FALSE	5577	FALSE
87	2.47935	3405971	FALSE	5290	FALSE
88	2.75445	3723796	FALSE	5422	FALSE
89	1.92977	3547361	TRUE	5509	TRUE
90	2.25853	3784013	FALSE	5981	FALSE
91	1.88626	4517943	FALSE	6203	FALSE
92	1.64737	3379810	FALSE	7258	FALSE
93	39.5278	1790354	TRUE	7455	TRUE
94	18.2005	591583	TRUE	5454	TRUE
95	2.35787	3442729	FALSE	7290	FALSE
96	1.29182	3481921	FALSE	6542	FALSE
		261706669

## Sheet: Bcl11a--
Sample_ID	% mito/total count	Total count mapped to genes	Empty/Multiple/Dead/Debris	Total number of genes detected	Incomplete deletion	Removed
1	3.03556	144224	FALSE	3788	0	TRUE
2	2.19751	541796	FALSE	5745	0	FALSE
3	3.47723	10330001	FALSE	9883	5	TRUE
4	2.33872	9477754	FALSE	10643	0	FALSE
5	1.76397	8185585	FALSE	9398	0	FALSE
6	2.64743	4179744	FALSE	10045	0	FALSE
7	3.51104	2311540	FALSE	9817	0	FALSE
8	3.84571	990090	FALSE	8028	0	FALSE
9	3.12631	98039	FALSE	6698	0	TRUE
10	3.10526	768245	FALSE	6325	0	FALSE
11	2.30453	1534410	FALSE	5781	0	FALSE
12	2.51496	10118557	FALSE	10708	0	FALSE
13	0.913242	219	FALSE	191	0	TRUE
14	0.293948	20752	TRUE	1909	0	TRUE
15	2.69089	8668754	FALSE	10608	1	TRUE
16	3.91631	11448749	FALSE	8652	1	TRUE
17	2.32924	8274990	FALSE	9547	0	FALSE
18	2.88158	5211509	FALSE	9333	0	FALSE
19	2.30247	3296504	FALSE	9371	0	FALSE
20	2.52601	1706171	FALSE	8053	0	FALSE
21	3.38553	330436	FALSE	7049	0	TRUE
22	2.62451	1379155	FALSE	8705	0	FALSE
23	4.19074	2375358	FALSE	6107	0	FALSE
24	1.76817	9454711	FALSE	8301	0	FALSE
25	2.89612	223817	FALSE	6260	0	TRUE
26	0.784009	30867	TRUE	4566	0	TRUE
27	3.15165	9999301	FALSE	9659	0	FALSE
28	1.80911	12515776	FALSE	11117	0	FALSE
29	3.35048	8153688	FALSE	10436	0	FALSE
30	3.20269	6013975	FALSE	9992	0	FALSE
31	0.712435	55584	TRUE	5549	0	TRUE
32	0.540081	30551	TRUE	3383	0	TRUE
33	1.32956	848253	FALSE	8043	0	FALSE
34	2.44734	918710	FALSE	5499	0	FALSE
35	2.66856	3058014	FALSE	10327	0	FALSE
36	5.56354	7026231	TRUE	9959	0	TRUE
37	0.851064	235	TRUE	150	0	TRUE
38	4.5723	375216	FALSE	6202	0	TRUE
39	3.02944	4305455	FALSE	8196	0	FALSE
40	2.85316	5688425	FALSE	10586	0	FALSE
41	2.58324	15678	TRUE	5661	0	TRUE
42	2.64868	1761482	FALSE	9742	0	FALSE
43	4.37074	1229448	FALSE	7270	0	FALSE
44	3.11293	1102272	FALSE	8212	0	FALSE
45	0.712231	7301	TRUE	1635	0	TRUE
46	4.23826	549896	FALSE	4912	0	FALSE
47	3.19957	920312	FALSE	8240	0	FALSE
48	2.82326	4981267	FALSE	8778	0	FALSE
49	2.29257	153278	FALSE	4043	0	TRUE
50	1.15184	2194752	FALSE	8622	0	FALSE
51	4.02234	4937295	FALSE	8389	0	FALSE
52	1.81138	6842757	FALSE	9339	0	FALSE
53	0.645833	60542	TRUE	5657	0	TRUE
54	2.7681	2992773	FALSE	9072	0	FALSE
55	1.38852	1830004	FALSE	7487	0	FALSE
56	3.7013	1024828	FALSE	6653	0	FALSE
57	3.04925	248651	FALSE	4737	0	TRUE
58	2.49342	587827	FALSE	5413	0	FALSE
59	3.49879	958161	FALSE	6512	0	FALSE
60	3.40206	4255892	FALSE	10440	0	FALSE
61	2.63466	112690	FALSE	5562	0	TRUE
62	3.49074	1864589	FALSE	8366	0	FALSE
63	2.94586	4549440	TRUE	10802	0	TRUE
64	3.02418	6302592	FALSE	9354	0	FALSE
65	2.1094	4869147	FALSE	10078	0	FALSE
66	2.72865	2349734	FALSE	8729	0	FALSE
67	3.02416	2129084	FALSE	8330	1	TRUE
68	3.5992	1060042	TRUE	9385	0	TRUE
69	9.82566	254619	FALSE	3670	0	TRUE
70	3.96322	631305	FALSE	5490	0	FALSE
71	3.47091	596328	FALSE	9551	0	FALSE
72	2.36271	5783152	FALSE	9683	0	FALSE
73	3.22778	174888	FALSE	4961	0	TRUE
74	2.90343	2310405	FALSE	7020	0	FALSE
75	2.83394	4298997	FALSE	6342	0	FALSE
76	2.40117	2878600	FALSE	7975	0	FALSE
77	2.15501	2102308	FALSE	6058	0	FALSE
78	1.75139	2341	TRUE	1432	0	TRUE
79	0.817744	1061579	FALSE	5436	0	FALSE
80	1.18744	562303	FALSE	3299	0	FALSE
81	3.27896	184022	FALSE	4349	0	TRUE
82	3.17317	466726	FALSE	6601	0	TRUE
83	2.29385	416330	FALSE	6172	0	TRUE
84	1.93403	3991091	FALSE	7731	0	FALSE
85	2.33558	209113	FALSE	3718	0	TRUE
86	13.1817	4529	TRUE	2405	0	TRUE
87	3.31312	7616058	FALSE	8039	0	FALSE
88	2.92449	6703398	FALSE	8538	0	FALSE
89	2.66962	5910510	FALSE	9922	0	FALSE
90	2.71164	3090235	FALSE	7109	0	FALSE
91	2.0964	4543889	FALSE	9615	1	TRUE
92	2.3222	2486736	TRUE	9221	0	TRUE
93	2.81174	1665336	FALSE	9090	0	FALSE
94	1.11796	1095925	FALSE	7231	0	FALSE
95	2.11146	1035964	FALSE	5651	0	FALSE
96	2.66754	6612898	FALSE	8040	1	TRUE

## Sheet: sBcl11a++
Sample_ID	% mito/total count	Total count mapped to genes	Total number of genes detected	Removed
1	1.00251	399	285	TRUE
2	2.53768	728185	3752	FALSE
3	1.09375	640	416	TRUE
4	2.29961	1210773	7237	FALSE
5	0.847458	590	377	TRUE
6	2.45481	795703	3810	FALSE
7	2.6343	1115968	6275	FALSE
8	1.80511	934956	4537	FALSE
9	1.63043	552	373	TRUE
10	1.12817	573582	3512	FALSE
11	1.60858	373	262	TRUE
12	2.36121	819876	3638	FALSE
13	1.48148	270	206	TRUE
14	1.46199	342	243	TRUE
15	3.5385	535340	2721	TRUE
16	1.30593	1027698	5908	FALSE
17	2.07483	932655	6239	FALSE
18	2.08736	722731	3659	FALSE
19	2.30874	698087	4155	FALSE
20	2.05425	678592	3458	FALSE
21	1.0929	366	265	TRUE
22	0.271739	368	264	TRUE
23	0.699301	286	217	TRUE
24	2.28758	306	234	TRUE
25	2.03042	894644	3448	FALSE
26	3.05298	859782	4070	FALSE
27	1.89076	476	280	TRUE
28	2.92123	879526	5042	FALSE
29	1.95122	410	244	TRUE
30	1.7341	173	117	TRUE
31	2.1362	830492	4726	FALSE
32	2.31046	629441	3027	FALSE
33	0.815217	368	222	TRUE
34	1.3089	382	233	TRUE
35	2.43054	838167	4804	FALSE
36	1.2012	333	216	TRUE
37	0.60241	166	145	TRUE
38	3.66492	191	162	TRUE
39	0.619195	323	275	TRUE
40	2.09876	647143	3357	FALSE
41	0.702834	421152	1964	TRUE
42	3.15789	95	86	TRUE
43	1.85419	525675	2957	TRUE
44	1.02828	389	313	TRUE
45	2.1965	765946	4571	FALSE
46	1.66941	369412	2852	TRUE
47	2.68518	750489	4207	FALSE
48	1.24224	161	136	TRUE
49	3.02691	873564	3444	FALSE
50	2.80702	285	235	TRUE
51	2.77935	687067	3677	FALSE
52	2.19406	742368	4519	FALSE
53	1.70224	765639	3326	FALSE
54	0	161	141	TRUE
55	1.40621	484636	3393	TRUE
56	2.49747	1056951	5430	FALSE
57	1.45773	343	278	TRUE
58	2.52366	317	256	TRUE
59	2.80702	285	240	TRUE
60	3.97957	545410	3429	FALSE
61	1.08696	276	200	TRUE
62	0.791557	379	266	TRUE
63	1.95612	888954	4371	FALSE
64	1.93237	414	297	TRUE
65	2.00178	1573152	7284	FALSE
66	0.512821	195	146	TRUE
67	1.79211	558	349	TRUE
68	2.26092	901315	4704	FALSE
69	2.28232	485690	2606	TRUE
70	3.2986	848512	4209	FALSE
71	0.931677	322	248	TRUE
72	2.38806	335	249	TRUE
73	1.81488	551	399	TRUE
74	2.17184	1456553	6813	FALSE
75	1.94313	1711466	6825	FALSE
76	2.31548	691	469	TRUE
77	2.00829	846640	4552	FALSE
78	2.67096	548754	2702	TRUE
79	1.66132	725627	4383	FALSE
80	2.13769	859244	4427	FALSE
81	62.6672	62883	1580	TRUE
82	0.96	625	417	TRUE
83	2.11742	767631	4081	FALSE
84	2.45967	1136980	4936	FALSE
85	1.73774	864686	3897	FALSE
86	2.03362	1108567	4426	FALSE
87	2.10198	1059336	4777	FALSE
88	1.93465	638358	3363	FALSE
89	2.13592	515	379	TRUE
90	1.58103	253	210	TRUE
91	1.57171	1018	619	TRUE
92	2.20421	1329544	6360	FALSE
93	1.01156	692	496	TRUE
94	0.701262	713	503	TRUE
95	1.64745	607	447	TRUE
96	2.65112	633769	4206	FALSE
