# Supplementary material for: Single-cell transcriptomic reconstruction reveals cell cycle and multi-lineage differentiation defects in Bcl11a-deficient hematopoietic stem cells
Source: Genome Biol. 2015 Sep 21;16:178. doi: 10.1186/s13059-015-0739-5 (PMC4576406; doi:10.1186/s13059-015-0739-5)
Supplement: Additional file 2: Table S2. — The list of highly variable genes in the Bcl11a +/+, sBcl11a +/+ and Bcl11a −/− HSC dataset and the gene ontology term (biological processes) enrichment analysis results. (XLSX 3257 kb) [file 13059_2015_739_MOESM2_ESM.xlsx]

## Sheet: Bcl11a++ HVG
ID	padj	names
ENSMUSG00000000085	0	Scmh1
ENSMUSG00000000266	0	Mid2
ENSMUSG00000000275	0	Trim25
ENSMUSG00000000276	0	Dgke
ENSMUSG00000000290	0	Itgb2
ENSMUSG00000000384	0	Tbrg4
ENSMUSG00000000532	0	Acvr1b
ENSMUSG00000000600	0	Krit1
ENSMUSG00000000631	0	Myo18a
ENSMUSG00000000708	0	Kat2b
ENSMUSG00000000743	0	Chmp1a
ENSMUSG00000000759	0	Tubgcp3
ENSMUSG00000000861	0	Bcl11a
ENSMUSG00000001018	0	Snapin
ENSMUSG00000001052	0	Sec24b
ENSMUSG00000001156	0	Mxd1
ENSMUSG00000001173	0	Ocrl
ENSMUSG00000001376	0	Ccdc132
ENSMUSG00000001379	0	Apbb3
ENSMUSG00000001416	0	Cct3
ENSMUSG00000001482	0	Def8
ENSMUSG00000001525	0	Tubb5
ENSMUSG00000001569	0	Nom1
ENSMUSG00000001783	0	Rtcb
ENSMUSG00000001829	0	Clpb
ENSMUSG00000001924	0	Uba1
ENSMUSG00000001942	0	Siae
ENSMUSG00000001946	0	Esam
ENSMUSG00000001998	0	Ap4e1
ENSMUSG00000002012	0	Pnck
ENSMUSG00000002052	0	Supt6
ENSMUSG00000002068	0	Ccne1
ENSMUSG00000002103	0	Acp2
ENSMUSG00000002105	0	Slc39a13
ENSMUSG00000002129	0	Sf3a1
ENSMUSG00000002210	0	Smg9
ENSMUSG00000002221	0	Paxip1
ENSMUSG00000002279	0	Lmf1
ENSMUSG00000002297	0	Dbf4
ENSMUSG00000002307	0	Daxx
ENSMUSG00000002320	0	Tm9sf1
ENSMUSG00000002325	0	Irf9
ENSMUSG00000002342	0	Tmem161a
ENSMUSG00000002455	0	Prpf6
ENSMUSG00000002546	0	Golga2
ENSMUSG00000002668	0	Dennd1c
ENSMUSG00000002699	0	Lcp2
ENSMUSG00000002718	0	Cse1l
ENSMUSG00000002803	0	Btbd6
ENSMUSG00000002871	0	Tpra1
ENSMUSG00000002881	0	Nab1
ENSMUSG00000002996	0	Hbp1
ENSMUSG00000002997	0	Prkar2b
ENSMUSG00000003033	0	Ap1m1
ENSMUSG00000003154	0	Foxj2
ENSMUSG00000003166	0	Dgcr2
ENSMUSG00000003226	0	Ranbp2
ENSMUSG00000003269	0	Cyth2
ENSMUSG00000003282	0	Plag1
ENSMUSG00000003344	0	Btbd2
ENSMUSG00000003382	0	Etv3
ENSMUSG00000003458	0	Ncstn
ENSMUSG00000003623	0	Crot
ENSMUSG00000003644	0	Rps6ka1
ENSMUSG00000003660	0	Snrnp200
ENSMUSG00000003752	0	Itpkc
ENSMUSG00000003810	0	Mast2
ENSMUSG00000003929	0	Zfp81
ENSMUSG00000004069	0	Dnaja3
ENSMUSG00000004071	0	Cdip1
ENSMUSG00000004099	0	Dnmt1
ENSMUSG00000004221	0	Ikbkg
ENSMUSG00000004233	0	Wars2
ENSMUSG00000004383	0	Large
ENSMUSG00000004394	0	Tmed4
ENSMUSG00000004552	0	Ctse
ENSMUSG00000004562	0	Arhgef40
ENSMUSG00000004665	0	Cnn2
ENSMUSG00000004952	0	Rasa4
ENSMUSG00000005043	0	Sgsh
ENSMUSG00000005312	0	Ubqln1
ENSMUSG00000005362	0	Crbn
ENSMUSG00000005370	0	Msh6
ENSMUSG00000005410	0	Mcm5
ENSMUSG00000005465	0	Il27ra
ENSMUSG00000005481	0	Ddx39
ENSMUSG00000005483	0	Dnajb1
ENSMUSG00000005566	0	Trim28
ENSMUSG00000005621	0	Zfp592
ENSMUSG00000005682	0	Pan2
ENSMUSG00000005683	0	Cs
ENSMUSG00000005686	0	Ampd3
ENSMUSG00000005804	0	Bloc1s6
ENSMUSG00000005871	0	Apc
ENSMUSG00000005951	0	Shpk
ENSMUSG00000005968	0	Tuft1
ENSMUSG00000006019	0	Dhx34
ENSMUSG00000006021	0	Kptn
ENSMUSG00000006058	0	Snf8
ENSMUSG00000006273	0	Atp6v1b2
ENSMUSG00000006276	0	Eps15l1
ENSMUSG00000006390	0	Elovl1
ENSMUSG00000006418	0	Rnf114
ENSMUSG00000006494	0	Pdk1
ENSMUSG00000006641	0	Slc5a6
ENSMUSG00000006720	0	Zfp184
ENSMUSG00000006920	0	Ezh1
ENSMUSG00000006932	0	Ctnnb1
ENSMUSG00000007036	0	Abhd16a
ENSMUSG00000007039	0	Ddah2
ENSMUSG00000007080	0	Pole
ENSMUSG00000007338	0	Mrpl49
ENSMUSG00000007613	0	Tgfbr1
ENSMUSG00000007827	0	Ankrd26
ENSMUSG00000008129	0	4930432K21Rik
ENSMUSG00000008206	0	Cers4
ENSMUSG00000008305	0	Tle1
ENSMUSG00000008373	0	Prpf31
ENSMUSG00000008450	0	Nutf2
ENSMUSG00000008690	0	Ncaph2
ENSMUSG00000009035	0	Tmem184b
ENSMUSG00000009090	0	Ap1b1
ENSMUSG00000009575	0	Cbx5
ENSMUSG00000009647	0	Mcu
ENSMUSG00000009739	0	Pou6f1
ENSMUSG00000009905	0	Kdsr
ENSMUSG00000010025	0	Aldh3a2
ENSMUSG00000010097	0	Nxf1
ENSMUSG00000010142	0	Tnfrsf13b
ENSMUSG00000010517	0	Faf1
ENSMUSG00000010663	0	Fads1
ENSMUSG00000010721	0	Lmbr1
ENSMUSG00000011148	0	Adssl1
ENSMUSG00000011171	0	Vipr2
ENSMUSG00000012076	0	Brms1l
ENSMUSG00000012443	0	Kif11
ENSMUSG00000012519	0	Mlkl
ENSMUSG00000012640	0	Zfp715
ENSMUSG00000013495	0	Tmem175
ENSMUSG00000013539	0	Tango2
ENSMUSG00000013629	0	Cad
ENSMUSG00000013787	0	Ehmt2
ENSMUSG00000013833	0	Med16
ENSMUSG00000013997	0	Nit1
ENSMUSG00000014039	0	Prdm15
ENSMUSG00000014077	0	Chp1
ENSMUSG00000014303	0	Glis2
ENSMUSG00000014353	0	Tmem87b
ENSMUSG00000014550	0	Zfyve20
ENSMUSG00000014601	0	Strip1
ENSMUSG00000014668	0	Chfr
ENSMUSG00000014763	0	Fam120b
ENSMUSG00000014767	0	Tbp
ENSMUSG00000014791	0	Elmo3
ENSMUSG00000014867	0	Surf4
ENSMUSG00000014959	0	Gorasp2
ENSMUSG00000015016	0	Acsf3
ENSMUSG00000015149	0	Sirt2
ENSMUSG00000015224	0	Cyp2j9
ENSMUSG00000015243	0	Abca1
ENSMUSG00000015488	0	Cacfd1
ENSMUSG00000015536	0	Mocs2
ENSMUSG00000015776	0	Med22
ENSMUSG00000015806	0	Qdpr
ENSMUSG00000015880	0	Ncapg
ENSMUSG00000015882	0	Lcorl
ENSMUSG00000015942	0	Gtf2ird2
ENSMUSG00000016181	0	Diexf
ENSMUSG00000016253	0	Nelfcd
ENSMUSG00000016382	0	Pls3
ENSMUSG00000016494	0	Cd34
ENSMUSG00000016496	0	Cd274
ENSMUSG00000016526	0	Dyrk3
ENSMUSG00000016534	0	Lamp2
ENSMUSG00000016933	0	Plcg1
ENSMUSG00000017119	0	Nbr1
ENSMUSG00000017132	0	Cyth1
ENSMUSG00000017291	0	Taok1
ENSMUSG00000017548	0	Suz12
ENSMUSG00000017561	0	Crlf3
ENSMUSG00000017670	0	Elmo2
ENSMUSG00000017776	0	Crk
ENSMUSG00000017781	0	Pitpna
ENSMUSG00000017837	0	Nkiras2
ENSMUSG00000017897	0	Eya2
ENSMUSG00000017950	0	Hnf4a
ENSMUSG00000018008	0	Cyth4
ENSMUSG00000018169	0	Mfng
ENSMUSG00000018340	0	Anxa6
ENSMUSG00000018372	0	Cep95
ENSMUSG00000018398	0	2008-09-01
ENSMUSG00000018401	0	Mtmr4
ENSMUSG00000018405	0	Mrm1
ENSMUSG00000018433	0	Nol11
ENSMUSG00000018507	0	Trpv2
ENSMUSG00000018654	0	Ikzf1
ENSMUSG00000018669	0	Cdk5rap3
ENSMUSG00000018740	0	Slc25a35
ENSMUSG00000018899	0	Irf1
ENSMUSG00000018924	0	Alox15
ENSMUSG00000018930	0	Ccl4
ENSMUSG00000018999	0	Slc35b4
ENSMUSG00000019087	0	Atp6ap1
ENSMUSG00000019122	0	Ccl9
ENSMUSG00000019143	0	Hars2
ENSMUSG00000019295	0	Tmem129
ENSMUSG00000019470	0	Xab2
ENSMUSG00000019715	0	Gle1
ENSMUSG00000019726	0	Lyst
ENSMUSG00000019731	0	Slc35e1
ENSMUSG00000019768	0	Esr1
ENSMUSG00000019826	0	Zbtb24
ENSMUSG00000019854	0	Reps1
ENSMUSG00000019894	0	Slc6a15
ENSMUSG00000019897	0	Ccdc59
ENSMUSG00000019952	0	Poc1b
ENSMUSG00000019961	0	Tmpo
ENSMUSG00000019970	0	Sgk1
ENSMUSG00000019978	0	Epb4.1l2
ENSMUSG00000019979	0	Apaf1
ENSMUSG00000019984	0	Med23
ENSMUSG00000020009	0	Ifngr1
ENSMUSG00000020064	0	Herc4
ENSMUSG00000020075	0	Ddx21
ENSMUSG00000020078	0	Vps26a
ENSMUSG00000020100	0	Slc29a3
ENSMUSG00000020114	0	Cand1
ENSMUSG00000020133	0	2310011J03Rik
ENSMUSG00000020176	0	Grb10
ENSMUSG00000020198	0	Ap3d1
ENSMUSG00000020261	0	Slc36a1
ENSMUSG00000020271	0	Fbxw11
ENSMUSG00000020290	0	Xpo1
ENSMUSG00000020330	0	Hmmr
ENSMUSG00000020392	0	Cdkn2aipnl
ENSMUSG00000020420	0	Zfp607
ENSMUSG00000020423	0	Btg2
ENSMUSG00000020437	0	Myo1g
ENSMUSG00000020448	0	Rnf185
ENSMUSG00000020451	0	Limk2
ENSMUSG00000020455	0	Trim11
ENSMUSG00000020492	0	Ska2
ENSMUSG00000020522	0	Mfap3
ENSMUSG00000020534	0	Shmt1
ENSMUSG00000020549	0	Elac2
ENSMUSG00000020572	0	Nampt
ENSMUSG00000020573	0	Pik3cg
ENSMUSG00000020601	0	Trib2
ENSMUSG00000020605	0	Hs1bp3
ENSMUSG00000020611	0	Gna13
ENSMUSG00000020657	0	Dnajc27
ENSMUSG00000020687	0	Cdc27
ENSMUSG00000020706	0	Ftsj3
ENSMUSG00000020721	0	Helz
ENSMUSG00000020728	0	Cep112
ENSMUSG00000020740	0	Gga3
ENSMUSG00000020744	0	Slc25a19
ENSMUSG00000020745	0	Pafah1b1
ENSMUSG00000020747	0	2310067B10Rik
ENSMUSG00000020755	0	Sap30bp
ENSMUSG00000020770	0	Unk
ENSMUSG00000020773	0	Trim47
ENSMUSG00000020780	0	Srp68
ENSMUSG00000020790	0	Ankfy1
ENSMUSG00000020792	0	Exoc7
ENSMUSG00000020806	0	Rhbdf2
ENSMUSG00000020829	0	Slc46a1
ENSMUSG00000020832	0	Eral1
ENSMUSG00000020841	0	Cpd
ENSMUSG00000020850	0	Prpf8
ENSMUSG00000020859	0	Spag9
ENSMUSG00000020868	0	Xylt2
ENSMUSG00000020877	0	Scrn2
ENSMUSG00000020898	0	Ctc1
ENSMUSG00000020900	0	Myh10
ENSMUSG00000020914	0	Top2a
ENSMUSG00000020929	0	Eftud2
ENSMUSG00000020948	0	Klhl28
ENSMUSG00000020964	0	Sel1l
ENSMUSG00000020986	0	Sec23a
ENSMUSG00000021023	0	1110008L16Rik
ENSMUSG00000021027	0	Ralgapa1
ENSMUSG00000021036	0	Sptlc2
ENSMUSG00000021051	0	Ppp2r5e
ENSMUSG00000021054	0	Sgpp1
ENSMUSG00000021072	0	Tmx1
ENSMUSG00000021115	0	Vrk1
ENSMUSG00000021147	0	Wdr37
ENSMUSG00000021177	0	Tdp1
ENSMUSG00000021180	0	Rps6ka5
ENSMUSG00000021196	0	Pfkp
ENSMUSG00000021235	0	Coq6
ENSMUSG00000021236	0	Entpd5
ENSMUSG00000021266	0	Wars
ENSMUSG00000021268	0	Meg3
ENSMUSG00000021276	0	Cinp
ENSMUSG00000021281	0	Tnfaip2
ENSMUSG00000021287	0	Xrcc3
ENSMUSG00000021357	0	Exoc2
ENSMUSG00000021360	0	Gcnt2
ENSMUSG00000021365	0	Nedd9
ENSMUSG00000021374	0	Nup153
ENSMUSG00000021375	0	Kif13a
ENSMUSG00000021408	0	Ripk1
ENSMUSG00000021420	0	Fars2
ENSMUSG00000021460	0	Auh
ENSMUSG00000021484	0	Lman2
ENSMUSG00000021488	0	Nsd1
ENSMUSG00000021494	0	Ddx41
ENSMUSG00000021577	0	Sdha
ENSMUSG00000021595	0	Nsun2
ENSMUSG00000021596	0	Mctp1
ENSMUSG00000021597	0	Ankrd32
ENSMUSG00000021636	0	Marveld2
ENSMUSG00000021666	0	Gfm2
ENSMUSG00000021687	0	Scamp1
ENSMUSG00000021694	0	Ercc8
ENSMUSG00000021696	0	Elovl7
ENSMUSG00000021701	0	Plk2
ENSMUSG00000021703	0	Serinc5
ENSMUSG00000021712	0	Trim23
ENSMUSG00000021779	0	Thrb
ENSMUSG00000021820	0	Camk2g
ENSMUSG00000021830	0	Txndc16
ENSMUSG00000021893	0	Capn7
ENSMUSG00000021900	0	Btd
ENSMUSG00000021901	0	Bap1
ENSMUSG00000021987	0	Mtmr6
ENSMUSG00000021993	0	Mipep
ENSMUSG00000022018	0	Rgcc
ENSMUSG00000022020	0	Naa16
ENSMUSG00000022043	0	Trim35
ENSMUSG00000022098	0	Bmp1
ENSMUSG00000022214	0	Dcaf11
ENSMUSG00000022265	0	Ank
ENSMUSG00000022297	0	Fzd6
ENSMUSG00000022307	0	Oxr1
ENSMUSG00000022314	0	Rad21
ENSMUSG00000022361	0	Zhx1
ENSMUSG00000022412	0	Mief1
ENSMUSG00000022414	0	Tab1
ENSMUSG00000022466	0	Rpap3
ENSMUSG00000022517	0	Mgrn1
ENSMUSG00000022521	0	Crebbp
ENSMUSG00000022545	0	Ercc4
ENSMUSG00000022574	0	Naprt1
ENSMUSG00000022601	0	Rpl24
ENSMUSG00000022636	0	Alcam
ENSMUSG00000022673	0	Mcm4
ENSMUSG00000022684	0	Bfar
ENSMUSG00000022686	0	B3gnt5
ENSMUSG00000022708	0	Zbtb20
ENSMUSG00000022721	0	Trmt2a
ENSMUSG00000022722	0	Arl6
ENSMUSG00000022750	0	Klhl22
ENSMUSG00000022758	0	P2rx6
ENSMUSG00000022779	0	Top3b
ENSMUSG00000022789	0	Dnm1l
ENSMUSG00000022793	0	B4galt4
ENSMUSG00000022800	0	Fyttd1
ENSMUSG00000022807	0	Osbpl11
ENSMUSG00000022808	0	Snx4
ENSMUSG00000022822	0	Abcc5
ENSMUSG00000022824	0	Muc13
ENSMUSG00000022828	0	Gtf2e1
ENSMUSG00000022844	0	Pdia5
ENSMUSG00000022905	0	Kpna1
ENSMUSG00000022906	0	Parp9
ENSMUSG00000022912	0	Pros1
ENSMUSG00000022946	0	Dopey2
ENSMUSG00000022967	0	Ifnar1
ENSMUSG00000023007	0	Prpf40b
ENSMUSG00000023008	0	Fmnl3
ENSMUSG00000023026	0	Dip2b
ENSMUSG00000023034	0	Nr4a1
ENSMUSG00000023039	0	Krt7
ENSMUSG00000023050	0	Map3k12
ENSMUSG00000023067	0	Cdkn1a
ENSMUSG00000023110	0	Prmt5
ENSMUSG00000023150	0	Ivns1abp
ENSMUSG00000023243	0	Kcnk5
ENSMUSG00000023249	0	Parp3
ENSMUSG00000023345	0	Poc1a
ENSMUSG00000023393	0	Slc17a9
ENSMUSG00000023572	0	Ccndbp1
ENSMUSG00000023883	0	Phf10
ENSMUSG00000023892	0	Zfp51
ENSMUSG00000023940	0	Sgol1
ENSMUSG00000023952	0	Gtpbp2
ENSMUSG00000023960	0	Enpp5
ENSMUSG00000023988	0	Bysl
ENSMUSG00000024006	0	Stk38
ENSMUSG00000024037	0	Wdr4
ENSMUSG00000024043	0	Arhgap28
ENSMUSG00000024065	0	Ehd3
ENSMUSG00000024083	0	Pja2
ENSMUSG00000024109	0	Nrxn1
ENSMUSG00000024120	0	Lrpprc
ENSMUSG00000024127	0	Prepl
ENSMUSG00000024136	0	Dnase1l2
ENSMUSG00000024137	0	E4f1
ENSMUSG00000024150	0	Mcfd2
ENSMUSG00000024155	0	Meiob
ENSMUSG00000024163	0	Mapk8ip3
ENSMUSG00000024170	0	Telo2
ENSMUSG00000024180	0	Tmem8
ENSMUSG00000024188	0	Luc7l
ENSMUSG00000024201	0	Kdm4b
ENSMUSG00000024222	0	Fkbp5
ENSMUSG00000024228	0	Nudt12
ENSMUSG00000024235	0	Map3k8
ENSMUSG00000024240	0	Epc1
ENSMUSG00000024241	0	Sos1
ENSMUSG00000024242	0	Map4k3
ENSMUSG00000024283	0	Wac
ENSMUSG00000024319	0	Vps52
ENSMUSG00000024335	0	Brd2
ENSMUSG00000024350	0	Dnajc18
ENSMUSG00000024383	0	Map3k2
ENSMUSG00000024410	0	3110002H16Rik
ENSMUSG00000024420	0	Zfp521
ENSMUSG00000024421	0	Lama3
ENSMUSG00000024423	0	Impact
ENSMUSG00000024427	0	Spry4
ENSMUSG00000024429	0	Gnl1
ENSMUSG00000024454	0	Hdac3
ENSMUSG00000024483	0	Ankhd1
ENSMUSG00000024507	0	Hsd17b4
ENSMUSG00000024579	0	Pcyox1l
ENSMUSG00000024614	0	Tmx3
ENSMUSG00000024620	0	Pdgfrb
ENSMUSG00000024644	0	Cndp2
ENSMUSG00000024663	0	Rab3il1
ENSMUSG00000024727	0	Trpm6
ENSMUSG00000024740	0	Ddb1
ENSMUSG00000024747	0	Aldh1a7
ENSMUSG00000024766	0	Lipo1
ENSMUSG00000024781	0	Lipa
ENSMUSG00000024789	0	Jak2
ENSMUSG00000024816	0	Frmd8
ENSMUSG00000024817	0	Uhrf2
ENSMUSG00000024818	0	Slc25a45
ENSMUSG00000024835	0	Coro1b
ENSMUSG00000024896	0	Minpp1
ENSMUSG00000024927	0	Rela
ENSMUSG00000024937	0	Ehbp1l1
ENSMUSG00000024947	0	Men1
ENSMUSG00000024952	0	Rps6ka4
ENSMUSG00000025026	0	Add3
ENSMUSG00000025041	0	Nt5c2
ENSMUSG00000025049	0	Taf5
ENSMUSG00000025076	0	Casp7
ENSMUSG00000025077	0	Dclre1a
ENSMUSG00000025133	0	Ints4
ENSMUSG00000025134	0	Alyref
ENSMUSG00000025137	0	Pcyt2
ENSMUSG00000025139	0	Tollip
ENSMUSG00000025154	0	Arhgap19
ENSMUSG00000025162	0	Csnk1d
ENSMUSG00000025209	0	Peo1
ENSMUSG00000025218	0	Poll
ENSMUSG00000025228	0	Actr1a
ENSMUSG00000025245	0	Lztfl1
ENSMUSG00000025264	0	Tsr2
ENSMUSG00000025265	0	Fgd1
ENSMUSG00000025269	0	Apex2
ENSMUSG00000025283	0	Sat1
ENSMUSG00000025326	0	Ube3a
ENSMUSG00000025354	0	Dnajc14
ENSMUSG00000025357	0	Dgka
ENSMUSG00000025384	0	2310003H01Rik
ENSMUSG00000025453	0	Nnt
ENSMUSG00000025477	0	Inpp5a
ENSMUSG00000025485	0	Ric8
ENSMUSG00000025509	0	Pnpla2
ENSMUSG00000025512	0	Chid1
ENSMUSG00000025533	0	Asl
ENSMUSG00000025534	0	Gusb
ENSMUSG00000025544	0	Tm9sf2
ENSMUSG00000025558	0	Dock9
ENSMUSG00000025574	0	Tk1
ENSMUSG00000025608	0	Podxl
ENSMUSG00000025612	0	Bach1
ENSMUSG00000025616	0	Usp16
ENSMUSG00000025646	0	Atrip
ENSMUSG00000025728	0	Pigq
ENSMUSG00000025730	0	Rab40c
ENSMUSG00000025736	0	Jmjd8
ENSMUSG00000025747	0	Tyms
ENSMUSG00000025758	0	Plk4
ENSMUSG00000025766	0	D3Ertd751e
ENSMUSG00000025776	0	Crispld1
ENSMUSG00000025780	0	Itih5
ENSMUSG00000025786	0	Zdhhc3
ENSMUSG00000025793	0	Hgs
ENSMUSG00000025816	0	Sec61a2
ENSMUSG00000025817	0	Nudt5
ENSMUSG00000025823	0	Pdia4
ENSMUSG00000025867	0	Cplx2
ENSMUSG00000025871	0	4833439L19Rik
ENSMUSG00000025876	0	Unc5a
ENSMUSG00000025915	0	Sgk3
ENSMUSG00000025921	0	Rdh10
ENSMUSG00000025939	0	Ube2w
ENSMUSG00000025956	0	Mettl21a
ENSMUSG00000025986	0	Slc39a10
ENSMUSG00000025995	0	Wdr75
ENSMUSG00000026004	0	Kansl1l
ENSMUSG00000026012	0	Cd28
ENSMUSG00000026031	0	Cflar
ENSMUSG00000026048	0	Ercc5
ENSMUSG00000026094	0	Stk17b
ENSMUSG00000026095	0	Asnsd1
ENSMUSG00000026103	0	Gls
ENSMUSG00000026110	0	Mgat4a
ENSMUSG00000026112	0	Coa5
ENSMUSG00000026123	0	Plekhb2
ENSMUSG00000026142	0	Rhbdd1
ENSMUSG00000026156	0	B3gat2
ENSMUSG00000026171	0	Rnf25
ENSMUSG00000026179	0	Pnkd
ENSMUSG00000026181	0	Ppm1f
ENSMUSG00000026209	0	Dnpep
ENSMUSG00000026213	0	Stk11ip
ENSMUSG00000026245	0	Farsb
ENSMUSG00000026277	0	Stk25
ENSMUSG00000026289	0	Atg16l1
ENSMUSG00000026304	0	Rab17
ENSMUSG00000026321	0	Tnfrsf11a
ENSMUSG00000026383	0	Epb4.1l5
ENSMUSG00000026389	0	Steap3
ENSMUSG00000026399	0	Cd55
ENSMUSG00000026404	0	Ddx59
ENSMUSG00000026434	0	Nucks1
ENSMUSG00000026455	0	Klhl12
ENSMUSG00000026471	0	Mr1
ENSMUSG00000026478	0	Lamc1
ENSMUSG00000026489	0	Adck3
ENSMUSG00000026490	0	Cdc42bpa
ENSMUSG00000026499	0	Acbd3
ENSMUSG00000026502	0	Desi2
ENSMUSG00000026510	0	Trp53bp2
ENSMUSG00000026563	0	Tada1
ENSMUSG00000026566	0	Mpzl1
ENSMUSG00000026577	0	Blzf1
ENSMUSG00000026584	0	Scyl3
ENSMUSG00000026585	0	Kifap3
ENSMUSG00000026604	0	Ptpn14
ENSMUSG00000026605	0	Cenpf
ENSMUSG00000026628	0	Atf3
ENSMUSG00000026648	0	Dclre1c
ENSMUSG00000026662	0	Sephs1
ENSMUSG00000026675	0	Hsd17b7
ENSMUSG00000026683	0	Nuf2
ENSMUSG00000026687	0	Aldh9a1
ENSMUSG00000026700	0	Tnfsf4
ENSMUSG00000026737	0	Pip4k2a
ENSMUSG00000026753	0	Ppp6c
ENSMUSG00000026788	0	Zbtb43
ENSMUSG00000026803	0	Ttf1
ENSMUSG00000026806	0	Ddx31
ENSMUSG00000026820	0	Ptges2
ENSMUSG00000026827	0	Gpd2
ENSMUSG00000026842	0	Abl1
ENSMUSG00000026853	0	Crat
ENSMUSG00000026858	0	Fam73b
ENSMUSG00000026915	0	Strbp
ENSMUSG00000026924	0	Sec16a
ENSMUSG00000026926	0	Pmpca
ENSMUSG00000026942	0	Traf2
ENSMUSG00000027006	0	Dnajc10
ENSMUSG00000027082	0	Tfpi
ENSMUSG00000027130	0	Slc12a6
ENSMUSG00000027164	0	Traf6
ENSMUSG00000027180	0	Fbxo3
ENSMUSG00000027187	0	Cat
ENSMUSG00000027207	0	Galk2
ENSMUSG00000027263	0	Tubgcp4
ENSMUSG00000027287	0	Snap23
ENSMUSG00000027291	0	Vps39
ENSMUSG00000027306	0	Nusap1
ENSMUSG00000027312	0	Atrn
ENSMUSG00000027323	0	Rad51
ENSMUSG00000027332	0	Ivd
ENSMUSG00000027365	0	Trpm7
ENSMUSG00000027367	0	Stard7
ENSMUSG00000027394	0	Ttl
ENSMUSG00000027411	0	Vps16
ENSMUSG00000027424	0	Mgme1
ENSMUSG00000027427	0	Polr3f
ENSMUSG00000027428	0	Rbbp9
ENSMUSG00000027439	0	Gzf1
ENSMUSG00000027490	0	E2f1
ENSMUSG00000027506	0	Tpd52
ENSMUSG00000027508	0	Pag1
ENSMUSG00000027533	0	Fabp5
ENSMUSG00000027601	0	Mtfr1
ENSMUSG00000027611	0	Procr
ENSMUSG00000027628	0	Aar2
ENSMUSG00000027630	0	Tbl1xr1
ENSMUSG00000027641	0	Rbl1
ENSMUSG00000027650	0	Tti1
ENSMUSG00000027652	0	Ralgapb
ENSMUSG00000027669	0	Gnb4
ENSMUSG00000027692	0	Tnik
ENSMUSG00000027698	0	Nceh1
ENSMUSG00000027699	0	Ect2
ENSMUSG00000027742	0	Cog6
ENSMUSG00000027751	0	Supt20
ENSMUSG00000027763	0	Mbnl1
ENSMUSG00000027774	0	Gfm1
ENSMUSG00000027775	0	Mfsd1
ENSMUSG00000027803	0	Wwtr1
ENSMUSG00000027843	0	Ptpn22
ENSMUSG00000027845	0	Dclre1b
ENSMUSG00000027865	0	Gdap2
ENSMUSG00000027890	0	Gstm4
ENSMUSG00000027893	0	Ahcyl1
ENSMUSG00000027901	0	Dennd2d
ENSMUSG00000027933	0	Ints3
ENSMUSG00000027936	0	Crtc2
ENSMUSG00000027963	0	Extl2
ENSMUSG00000027998	0	Plrg1
ENSMUSG00000028016	0	Ints12
ENSMUSG00000028018	0	Gstcd
ENSMUSG00000028019	0	Pdgfc
ENSMUSG00000028030	0	Tbck
ENSMUSG00000028037	0	Ifi44
ENSMUSG00000028057	0	Rit1
ENSMUSG00000028068	0	Iqgap3
ENSMUSG00000028085	0	Pet112
ENSMUSG00000028093	0	Acp6
ENSMUSG00000028099	0	Polr3c
ENSMUSG00000028101	0	Pias3
ENSMUSG00000028106	0	Rprd2
ENSMUSG00000028124	0	Gclm
ENSMUSG00000028127	0	Abcd3
ENSMUSG00000028149	0	Rap1gds1
ENSMUSG00000028159	0	Dapp1
ENSMUSG00000028164	0	Manba
ENSMUSG00000028199	0	Cryz
ENSMUSG00000028214	0	Gem
ENSMUSG00000028223	0	Decr1
ENSMUSG00000028226	0	Mmp16
ENSMUSG00000028232	0	Tmem68
ENSMUSG00000028270	0	Gbp2
ENSMUSG00000028409	0	Smu1
ENSMUSG00000028410	0	Dnaja1
ENSMUSG00000028438	0	Kif24
ENSMUSG00000028453	0	Fancg
ENSMUSG00000028454	0	Pigo
ENSMUSG00000028456	0	Unc13b
ENSMUSG00000028469	0	Npr2
ENSMUSG00000028479	0	Gne
ENSMUSG00000028514	0	Usp24
ENSMUSG00000028528	0	Dnajc6
ENSMUSG00000028540	0	Dph2
ENSMUSG00000028551	0	Cdkn2c
ENSMUSG00000028552	0	Eps15
ENSMUSG00000028573	0	Fggy
ENSMUSG00000028599	0	Tnfrsf1b
ENSMUSG00000028607	0	Cpt2
ENSMUSG00000028613	0	Lrp8
ENSMUSG00000028622	0	Mrpl37
ENSMUSG00000028646	0	Rragc
ENSMUSG00000028690	0	Mmachc
ENSMUSG00000028708	0	Mknk1
ENSMUSG00000028713	0	Cyp4b1
ENSMUSG00000028744	0	Pqlc2
ENSMUSG00000028756	0	Pink1
ENSMUSG00000028776	0	Tinagl1
ENSMUSG00000028789	0	Adc
ENSMUSG00000028830	0	AU040320
ENSMUSG00000028849	0	Map7d1
ENSMUSG00000028859	0	Csf3r
ENSMUSG00000028873	0	Cdca8
ENSMUSG00000028874	0	Fgr
ENSMUSG00000028878	0	Fam76a
ENSMUSG00000028879	0	Stx12
ENSMUSG00000028914	0	Casp9
ENSMUSG00000028950	0	Tas1r1
ENSMUSG00000028973	0	Abcb8
ENSMUSG00000028980	0	H6pd
ENSMUSG00000028986	0	Klhl7
ENSMUSG00000029012	0	Orc5
ENSMUSG00000029020	0	Mfn2
ENSMUSG00000029028	0	Lrrc47
ENSMUSG00000029060	0	Mib2
ENSMUSG00000029063	0	Nadk
ENSMUSG00000029073	0	Gltpd1
ENSMUSG00000029104	0	Htt
ENSMUSG00000029108	0	Pcdh7
ENSMUSG00000029110	0	Rnf4
ENSMUSG00000029119	0	Man2b2
ENSMUSG00000029125	0	Stx18
ENSMUSG00000029127	0	Zbtb49
ENSMUSG00000029161	0	Cgref1
ENSMUSG00000029171	0	Pgm1
ENSMUSG00000029178	0	Klf3
ENSMUSG00000029192	0	Tbc1d14
ENSMUSG00000029201	0	Ugdh
ENSMUSG00000029229	0	Chic2
ENSMUSG00000029253	0	Cenpc1
ENSMUSG00000029270	0	Fam69a
ENSMUSG00000029276	0	Glmn
ENSMUSG00000029283	0	Cdc7
ENSMUSG00000029345	0	Tfip11
ENSMUSG00000029366	0	Dck
ENSMUSG00000029370	0	Rassf6
ENSMUSG00000029381	0	Shroom3
ENSMUSG00000029414	0	Kntc1
ENSMUSG00000029434	0	Vps33a
ENSMUSG00000029436	0	Mmp17
ENSMUSG00000029449	0	Rhof
ENSMUSG00000029456	0	Acad10
ENSMUSG00000029470	0	P2rx4
ENSMUSG00000029480	0	Dhx37
ENSMUSG00000029482	0	Aacs
ENSMUSG00000029502	0	Golga3
ENSMUSG00000029512	0	Ulk1
ENSMUSG00000029561	0	Oasl2
ENSMUSG00000029569	0	Tmem168
ENSMUSG00000029578	0	Wipi2
ENSMUSG00000029587	0	Zfp12
ENSMUSG00000029592	0	Usp30
ENSMUSG00000029598	0	Plbd2
ENSMUSG00000029624	0	Ptcd1
ENSMUSG00000029661	0	Col1a2
ENSMUSG00000029676	0	Pot1a
ENSMUSG00000029686	0	Cul1
ENSMUSG00000029729	0	Zkscan1
ENSMUSG00000029730	0	Mcm7
ENSMUSG00000029735	0	Tpk1
ENSMUSG00000029752	0	Asns
ENSMUSG00000029767	0	Calu
ENSMUSG00000029777	0	Gars
ENSMUSG00000029782	0	Tmem209
ENSMUSG00000029787	0	Avl9
ENSMUSG00000029790	0	Cep41
ENSMUSG00000029833	0	Trim24
ENSMUSG00000029840	0	Mtpn
ENSMUSG00000029860	0	Zyx
ENSMUSG00000029994	0	Anxa4
ENSMUSG00000030036	0	Mogs
ENSMUSG00000030047	0	Arhgap25
ENSMUSG00000030051	0	Aplf
ENSMUSG00000030055	0	Rab43
ENSMUSG00000030064	0	Frmd4b
ENSMUSG00000030068	0	Gm20696
ENSMUSG00000030082	0	Sec61a1
ENSMUSG00000030083	0	Abtb1
ENSMUSG00000030101	0	Sumf1
ENSMUSG00000030103	0	Bhlhe40
ENSMUSG00000030104	0	Edem1
ENSMUSG00000030156	0	Cd69
ENSMUSG00000030168	0	Adipor2
ENSMUSG00000030201	0	Lrp6
ENSMUSG00000030224	0	Strap
ENSMUSG00000030257	0	Srgap3
ENSMUSG00000030275	0	Etnk1
ENSMUSG00000030313	0	Dennd5b
ENSMUSG00000030314	0	Atg7
ENSMUSG00000030325	0	Klrb1c
ENSMUSG00000030352	0	Tspan9
ENSMUSG00000030410	0	Dmwd
ENSMUSG00000030423	0	Pop4
ENSMUSG00000030451	0	Herc2
ENSMUSG00000030452	0	Nipa2
ENSMUSG00000030471	0	Zdhhc13
ENSMUSG00000030534	0	Vps33b
ENSMUSG00000030543	0	Mesp2
ENSMUSG00000030557	0	Mef2a
ENSMUSG00000030609	0	Aen
ENSMUSG00000030629	0	Zfand6
ENSMUSG00000030630	0	Fah
ENSMUSG00000030683	0	Sez6l2
ENSMUSG00000030720	0	Cln3
ENSMUSG00000030727	0	Rabep2
ENSMUSG00000030733	0	Sh2b1
ENSMUSG00000030748	0	Il4ra
ENSMUSG00000030752	0	Kdm8
ENSMUSG00000030761	0	Myo7a
ENSMUSG00000030780	0	BC017158
ENSMUSG00000030786	0	Itgam
ENSMUSG00000030796	0	Tead2
ENSMUSG00000030816	0	Rnf40
ENSMUSG00000030850	0	Ate1
ENSMUSG00000030870	0	Ubfd1
ENSMUSG00000030872	0	Gga2
ENSMUSG00000030880	0	Polr3e
ENSMUSG00000030884	0	Uqcrc2
ENSMUSG00000030888	0	Rrp8
ENSMUSG00000030924	0	2610020H08Rik
ENSMUSG00000030934	0	Oat
ENSMUSG00000030978	0	Rrm1
ENSMUSG00000031004	0	Mki67
ENSMUSG00000031010	0	Usp9x
ENSMUSG00000031012	0	Cask
ENSMUSG00000031026	0	Trim66
ENSMUSG00000031066	0	Usp11
ENSMUSG00000031078	0	Cttn
ENSMUSG00000031103	0	Elf4
ENSMUSG00000031133	0	Arhgef6
ENSMUSG00000031134	0	Rbmx
ENSMUSG00000031161	0	Hdac6
ENSMUSG00000031166	0	Wdr13
ENSMUSG00000031216	0	Stard8
ENSMUSG00000031310	0	Zmym3
ENSMUSG00000031328	0	Flna
ENSMUSG00000031333	0	Abcb7
ENSMUSG00000031360	0	Ctps2
ENSMUSG00000031381	0	Piga
ENSMUSG00000031386	0	Hcfc1
ENSMUSG00000031389	0	Arhgap4
ENSMUSG00000031403	0	Dkc1
ENSMUSG00000031431	0	Tsc22d3
ENSMUSG00000031441	0	Atp11a
ENSMUSG00000031446	0	Cul4a
ENSMUSG00000031453	0	Rasa3
ENSMUSG00000031480	0	Thsd1
ENSMUSG00000031537	0	Ikbkb
ENSMUSG00000031539	0	Ap3m2
ENSMUSG00000031540	0	Kat6a
ENSMUSG00000031667	0	Aktip
ENSMUSG00000031669	0	Gins3
ENSMUSG00000031731	0	Ap1g1
ENSMUSG00000031751	0	Amfr
ENSMUSG00000031756	0	Cenpn
ENSMUSG00000031758	0	Cdyl2
ENSMUSG00000031770	0	Herpud1
ENSMUSG00000031774	0	Fam192a
ENSMUSG00000031790	0	Mmp15
ENSMUSG00000031820	0	Babam1
ENSMUSG00000031833	0	Mast3
ENSMUSG00000031835	0	Mbtps1
ENSMUSG00000031862	0	Atp13a1
ENSMUSG00000031925	0	Maml2
ENSMUSG00000031979	0	Cog2
ENSMUSG00000031985	0	Gnpat
ENSMUSG00000031987	0	Egln1
ENSMUSG00000031988	0	Vps26b
ENSMUSG00000031997	0	Trpc6
ENSMUSG00000032030	0	Cul5
ENSMUSG00000032040	0	Dcps
ENSMUSG00000032044	0	Rpusd4
ENSMUSG00000032086	0	Bace1
ENSMUSG00000032109	0	Nlrx1
ENSMUSG00000032127	0	Vps11
ENSMUSG00000032178	0	Ilf3
ENSMUSG00000032182	0	Yipf2
ENSMUSG00000032185	0	Carm1
ENSMUSG00000032235	0	Narg2
ENSMUSG00000032244	0	Fem1b
ENSMUSG00000032245	0	Cln6
ENSMUSG00000032254	0	Kif23
ENSMUSG00000032263	0	Bckdhb
ENSMUSG00000032265	0	Fam46a
ENSMUSG00000032290	0	Ptpn9
ENSMUSG00000032300	0	1700017B05Rik
ENSMUSG00000032306	0	Mpi
ENSMUSG00000032308	0	Ulk3
ENSMUSG00000032322	0	Pstpip1
ENSMUSG00000032329	0	Hmg20a
ENSMUSG00000032333	0	Stoml1
ENSMUSG00000032349	0	Elovl5
ENSMUSG00000032352	0	Lrrc1
ENSMUSG00000032359	0	Ctsh
ENSMUSG00000032376	0	Usp3
ENSMUSG00000032384	0	Csnk1g1
ENSMUSG00000032396	0	Dis3l
ENSMUSG00000032402	0	Smad3
ENSMUSG00000032409	0	Atr
ENSMUSG00000032434	0	Cmtm6
ENSMUSG00000032469	0	Dbr1
ENSMUSG00000032480	0	Dhx30
ENSMUSG00000032513	0	Gorasp1
ENSMUSG00000032536	0	Trak1
ENSMUSG00000032553	0	Srprb
ENSMUSG00000032571	0	Pik3r4
ENSMUSG00000032578	0	Cish
ENSMUSG00000032580	0	Rbm5
ENSMUSG00000032590	0	Apeh
ENSMUSG00000032594	0	Ip6k1
ENSMUSG00000032596	0	Uba7
ENSMUSG00000032604	0	Qars
ENSMUSG00000032612	0	Usp4
ENSMUSG00000032633	0	Flcn
ENSMUSG00000032648	0	Pygm
ENSMUSG00000032667	0	Pon2
ENSMUSG00000032690	0	Oas2
ENSMUSG00000032715	0	Trib3
ENSMUSG00000032786	0	Alas1
ENSMUSG00000032812	0	Arap1
ENSMUSG00000032816	0	Igdcc4
ENSMUSG00000032840	0	2410131K14Rik
ENSMUSG00000032849	0	Abcc4
ENSMUSG00000032867	0	Fbxw8
ENSMUSG00000032898	0	Fbxo21
ENSMUSG00000032913	0	Lrig2
ENSMUSG00000032939	0	Nup93
ENSMUSG00000032952	0	Ap4b1
ENSMUSG00000032965	0	Ift57
ENSMUSG00000032968	0	Inha
ENSMUSG00000033014	0	Trim33
ENSMUSG00000033016	0	Nfatc1
ENSMUSG00000033032	0	Afap1l1
ENSMUSG00000033059	0	Pygb
ENSMUSG00000033065	0	Pfkm
ENSMUSG00000033114	0	Slc35d2
ENSMUSG00000033149	0	Phldb2
ENSMUSG00000033207	0	Mamdc2
ENSMUSG00000033272	0	Slc35a4
ENSMUSG00000033285	0	Wdr3
ENSMUSG00000033294	0	Noc4l
ENSMUSG00000033364	0	Usp37
ENSMUSG00000033389	0	Arhgap44
ENSMUSG00000033430	0	Terf2ip
ENSMUSG00000033436	0	Armcx2
ENSMUSG00000033444	0	Specc1l
ENSMUSG00000033454	0	Zbtb1
ENSMUSG00000033487	0	Fndc3a
ENSMUSG00000033530	0	Ttc7b
ENSMUSG00000033542	0	Arhgef5
ENSMUSG00000033578	0	Tmem35
ENSMUSG00000033623	0	Pcgf3
ENSMUSG00000033624	0	Pdpr
ENSMUSG00000033721	0	Vav3
ENSMUSG00000033732	0	Sf3b3
ENSMUSG00000033773	0	Rpap2
ENSMUSG00000033809	0	Alg3
ENSMUSG00000033826	0	Dnah8
ENSMUSG00000033849	0	B3galt2
ENSMUSG00000033855	0	Ston1
ENSMUSG00000033862	0	Cdk10
ENSMUSG00000033904	0	Ccp110
ENSMUSG00000033909	0	Usp36
ENSMUSG00000033933	0	Vhl
ENSMUSG00000033952	0	Aspm
ENSMUSG00000033965	0	Slc16a2
ENSMUSG00000034006	0	Pqlc1
ENSMUSG00000034022	0	Cpsf1
ENSMUSG00000034064	0	Poglut1
ENSMUSG00000034071	0	Zfp551
ENSMUSG00000034105	0	Tldc1
ENSMUSG00000034116	0	Vav1
ENSMUSG00000034171	0	Faah
ENSMUSG00000034189	0	Hsdl1
ENSMUSG00000034210	0	Efcab14
ENSMUSG00000034243	0	Golgb1
ENSMUSG00000034245	0	Hdac11
ENSMUSG00000034247	0	Plekhm1
ENSMUSG00000034255	0	Arhgap27
ENSMUSG00000034311	0	Kif4
ENSMUSG00000034330	0	Plcg2
ENSMUSG00000034342	0	Cbl
ENSMUSG00000034349	0	Smc4
ENSMUSG00000034379	0	Wdr5b
ENSMUSG00000034413	0	Neurl1b
ENSMUSG00000034525	0	BC018507
ENSMUSG00000034543	0	Morc2a
ENSMUSG00000034573	0	Ptpn13
ENSMUSG00000034575	0	Papd7
ENSMUSG00000034586	0	Hid1
ENSMUSG00000034664	0	Itga2b
ENSMUSG00000034708	0	Grn
ENSMUSG00000034709	0	Ppp1r21
ENSMUSG00000034761	0	Map4k5
ENSMUSG00000034781	0	Gna11
ENSMUSG00000034800	0	Zfp661
ENSMUSG00000034807	0	Colgalt1
ENSMUSG00000034826	0	Nup54
ENSMUSG00000034858	0	Fam214a
ENSMUSG00000034867	0	Ankrd27
ENSMUSG00000034893	0	Cog3
ENSMUSG00000034902	0	Pip5k1c
ENSMUSG00000034973	0	Dopey1
ENSMUSG00000035004	0	Igsf6
ENSMUSG00000035024	0	Ncapd3
ENSMUSG00000035064	0	Eef2k
ENSMUSG00000035067	0	Xkr6
ENSMUSG00000035095	0	Fam167a
ENSMUSG00000035139	0	Secisbp2
ENSMUSG00000035164	0	Zc3h12c
ENSMUSG00000035183	0	Slc24a5
ENSMUSG00000035232	0	Pdk3
ENSMUSG00000035275	0	Raver2
ENSMUSG00000035293	0	G2e3
ENSMUSG00000035329	0	Fbxo33
ENSMUSG00000035441	0	Myo1d
ENSMUSG00000035473	0	Galm
ENSMUSG00000035517	0	Tdrd7
ENSMUSG00000035547	0	Capn5
ENSMUSG00000035572	0	Dcaf10
ENSMUSG00000035623	0	Rsf1
ENSMUSG00000035629	0	1700021K19Rik
ENSMUSG00000035696	0	Rnf38
ENSMUSG00000035713	0	Usp35
ENSMUSG00000035757	0	Selo
ENSMUSG00000035829	0	Ppp1r26
ENSMUSG00000035868	0	3110052M02Rik
ENSMUSG00000035900	0	Gramd4
ENSMUSG00000035919	0	Bbs9
ENSMUSG00000036006	0	Fam65b
ENSMUSG00000036036	0	Zfp57
ENSMUSG00000036046	0	5031439G07Rik
ENSMUSG00000036109	0	Mbnl3
ENSMUSG00000036112	0	Metap2
ENSMUSG00000036120	0	Rfxank
ENSMUSG00000036181	0	Hist1h1c
ENSMUSG00000036196	0	Slc26a8
ENSMUSG00000036208	0	BC027231
ENSMUSG00000036275	0	9530068E07Rik
ENSMUSG00000036327	0	Qsox2
ENSMUSG00000036432	0	Siah2
ENSMUSG00000036473	0	Tbc1d24
ENSMUSG00000036478	0	Btg1
ENSMUSG00000036499	0	Eea1
ENSMUSG00000036503	0	Rnf13
ENSMUSG00000036552	0	Ermard
ENSMUSG00000036572	0	Upf3b
ENSMUSG00000036580	0	Spg20
ENSMUSG00000036622	0	Atp13a2
ENSMUSG00000036644	0	Tbc1d9b
ENSMUSG00000036646	0	Man1b1
ENSMUSG00000036678	0	Aaas
ENSMUSG00000036707	0	Cab39
ENSMUSG00000036817	0	Sun1
ENSMUSG00000036819	0	Jmjd4
ENSMUSG00000036822	0	Topors
ENSMUSG00000036931	0	Nfkbid
ENSMUSG00000036932	0	Aifm1
ENSMUSG00000037003	0	Tenc1
ENSMUSG00000037049	0	Smpd1
ENSMUSG00000037103	0	Dcaf15
ENSMUSG00000037104	0	Socs5
ENSMUSG00000037169	0	Mycn
ENSMUSG00000037235	0	Mxd4
ENSMUSG00000037242	0	Clic4
ENSMUSG00000037262	0	Kin
ENSMUSG00000037295	0	Ldlrap1
ENSMUSG00000037321	0	Tap1
ENSMUSG00000037343	0	Taf2
ENSMUSG00000037351	0	Actr1b
ENSMUSG00000037353	0	Letmd1
ENSMUSG00000037364	0	Srrt
ENSMUSG00000037440	0	Vnn1
ENSMUSG00000037447	0	Arid5a
ENSMUSG00000037458	0	Azin1
ENSMUSG00000037523	0	Mavs
ENSMUSG00000037594	0	BC022687
ENSMUSG00000037606	0	Osbpl5
ENSMUSG00000037638	0	Zbtb42
ENSMUSG00000037640	0	Zfp60
ENSMUSG00000037656	0	Slc20a2
ENSMUSG00000037685	0	Atp8a1
ENSMUSG00000037725	0	Ckap2
ENSMUSG00000037730	0	Mynn
ENSMUSG00000037731	0	Themis2
ENSMUSG00000037816	0	Fbxw17
ENSMUSG00000037818	0	3110057O12Rik
ENSMUSG00000037824	0	Tspan14
ENSMUSG00000037826	0	Ppm1k
ENSMUSG00000037890	0	Wdr19
ENSMUSG00000037921	0	Ddx60
ENSMUSG00000037936	0	Scarb1
ENSMUSG00000037949	0	Ano10
ENSMUSG00000037965	0	Zc3h7a
ENSMUSG00000037993	0	Dhx38
ENSMUSG00000038042	0	Ptpdc1
ENSMUSG00000038058	0	Nod1
ENSMUSG00000038059	0	Smim3
ENSMUSG00000038079	0	Tmem237
ENSMUSG00000038084	0	Opa1
ENSMUSG00000038127	0	Ccdc50
ENSMUSG00000038145	0	Snrk
ENSMUSG00000038147	0	Cd84
ENSMUSG00000038213	0	Tapbpl
ENSMUSG00000038233	0	Fam198a
ENSMUSG00000038235	0	F11r
ENSMUSG00000038250	0	Usp38
ENSMUSG00000038252	0	Ncapd2
ENSMUSG00000038256	0	Bcl9
ENSMUSG00000038280	0	Ostm1
ENSMUSG00000038291	0	Snx25
ENSMUSG00000038301	0	Snx10
ENSMUSG00000038312	0	Edem2
ENSMUSG00000038332	0	Sesn1
ENSMUSG00000038342	0	Mlxip
ENSMUSG00000038344	0	Txlng
ENSMUSG00000038365	0	Fbxo25
ENSMUSG00000038416	0	Cdc16
ENSMUSG00000038418	0	Egr1
ENSMUSG00000038429	0	Usp5
ENSMUSG00000038446	0	Cdc40
ENSMUSG00000038481	0	Cdk19
ENSMUSG00000038485	0	Socs7
ENSMUSG00000038506	0	Dcun1d2
ENSMUSG00000038520	0	Tbc1d17
ENSMUSG00000038604	0	Fam65a
ENSMUSG00000038611	0	Phrf1
ENSMUSG00000038633	0	Degs1
ENSMUSG00000038679	0	Trps1
ENSMUSG00000038683	0	Pak1ip1
ENSMUSG00000038712	0	Fam63a
ENSMUSG00000038759	0	Nup205
ENSMUSG00000038764	0	Ptpn3
ENSMUSG00000038774	0	Ascc3
ENSMUSG00000038780	0	Smurf1
ENSMUSG00000038844	0	Kif16b
ENSMUSG00000038872	0	Zfhx3
ENSMUSG00000038886	0	Man2a2
ENSMUSG00000038902	0	Pogz
ENSMUSG00000038909	0	Kat7
ENSMUSG00000038910	0	Plcl2
ENSMUSG00000038943	0	Prc1
ENSMUSG00000038954	0	Supt3
ENSMUSG00000038982	0	Bloc1s5
ENSMUSG00000039031	0	Arhgap18
ENSMUSG00000039046	0	Usp6nl
ENSMUSG00000039047	0	Pigk
ENSMUSG00000039055	0	Eme1
ENSMUSG00000039086	0	Ss18l1
ENSMUSG00000039100	0	2006-03-01
ENSMUSG00000039156	0	Stim2
ENSMUSG00000039183	0	Nubp2
ENSMUSG00000039218	0	Srrm2
ENSMUSG00000039230	0	Tbcd
ENSMUSG00000039231	0	Suv39h1
ENSMUSG00000039234	0	Sec24d
ENSMUSG00000039242	0	B3galnt2
ENSMUSG00000039246	0	Lyplal1
ENSMUSG00000039253	0	Fn3krp
ENSMUSG00000039254	0	Pomt1
ENSMUSG00000039263	0	Npepl1
ENSMUSG00000039275	0	Foxk2
ENSMUSG00000039345	0	Mettl22
ENSMUSG00000039354	0	Smarcal1
ENSMUSG00000039485	0	Tspyl4
ENSMUSG00000039519	0	Cyp7b1
ENSMUSG00000039579	0	Grin3a
ENSMUSG00000039621	0	Prex1
ENSMUSG00000039648	0	Ccbl1
ENSMUSG00000039715	0	Wdr34
ENSMUSG00000039768	0	Dnajc11
ENSMUSG00000039770	0	Ypel5
ENSMUSG00000039774	0	Galnt12
ENSMUSG00000039804	0	Ncoa5
ENSMUSG00000039813	0	Tbc1d2
ENSMUSG00000039831	0	Arhgap29
ENSMUSG00000039840	0	Epg5
ENSMUSG00000039850	0	Endov
ENSMUSG00000039891	0	Txlnb
ENSMUSG00000039917	0	Rhbdd2
ENSMUSG00000039934	0	Gsap
ENSMUSG00000039936	0	Pik3cd
ENSMUSG00000039942	0	Ptger4
ENSMUSG00000039967	0	Zfp292
ENSMUSG00000040006	0	Ginm1
ENSMUSG00000040151	0	Hs2st1
ENSMUSG00000040167	0	Ikzf5
ENSMUSG00000040189	0	Ccdc114
ENSMUSG00000040213	0	Ccbl2
ENSMUSG00000040236	0	Trappc5
ENSMUSG00000040351	0	Ankib1
ENSMUSG00000040354	0	Mars
ENSMUSG00000040359	0	Ufl1
ENSMUSG00000040374	0	Pex2
ENSMUSG00000040410	0	Fbxl4
ENSMUSG00000040435	0	Ppp1r15a
ENSMUSG00000040528	0	Milr1
ENSMUSG00000040537	0	Adam22
ENSMUSG00000040549	0	Ckap5
ENSMUSG00000040596	0	Pogk
ENSMUSG00000040606	0	Kazn
ENSMUSG00000040613	0	Apobec1
ENSMUSG00000040618	0	Pck2
ENSMUSG00000040620	0	Dhx33
ENSMUSG00000040659	0	Efhd2
ENSMUSG00000040688	0	Tbl3
ENSMUSG00000040720	0	1110037F02Rik
ENSMUSG00000040918	0	Slc19a2
ENSMUSG00000040997	0	Abhd4
ENSMUSG00000041147	0	Brca2
ENSMUSG00000041236	0	Vps41
ENSMUSG00000041303	0	Gtf3c3
ENSMUSG00000041319	0	Thoc6
ENSMUSG00000041353	0	Tmem29
ENSMUSG00000041426	0	Hibch
ENSMUSG00000041623	0	D11Wsu47e
ENSMUSG00000041654	0	Slc39a11
ENSMUSG00000041684	0	Bivm
ENSMUSG00000041707	0	1810011H11Rik
ENSMUSG00000041720	0	Pi4ka
ENSMUSG00000041747	0	Utp15
ENSMUSG00000041769	0	Ppp2r2d
ENSMUSG00000041846	0	Smek1
ENSMUSG00000041859	0	Mcm3
ENSMUSG00000041879	0	Ipo9
ENSMUSG00000041921	0	Metap1d
ENSMUSG00000041935	0	AW549877
ENSMUSG00000042129	0	Rassf4
ENSMUSG00000042155	0	Klhl23
ENSMUSG00000042197	0	Zfp451
ENSMUSG00000042211	0	Fbxo38
ENSMUSG00000042249	0	Adrbk2
ENSMUSG00000042303	0	Sgsm3
ENSMUSG00000042350	0	Arel1
ENSMUSG00000042444	0	Fam63b
ENSMUSG00000042508	0	Dmtf1
ENSMUSG00000042515	0	Mum1l1
ENSMUSG00000042535	0	Gtpbp1
ENSMUSG00000042557	0	Sin3a
ENSMUSG00000042590	0	Ipo11
ENSMUSG00000042594	0	Sh2b3
ENSMUSG00000042642	0	Flad1
ENSMUSG00000042644	0	Itpr3
ENSMUSG00000042659	0	Arrdc4
ENSMUSG00000042678	0	Myo15
ENSMUSG00000042709	0	Atpaf2
ENSMUSG00000042742	0	B630005N14Rik
ENSMUSG00000042744	0	Gm15800
ENSMUSG00000042759	0	Apobr
ENSMUSG00000042810	0	Krba1
ENSMUSG00000042817	0	Flt3
ENSMUSG00000042826	0	Fgf11
ENSMUSG00000043004	0	Gng2
ENSMUSG00000043008	0	Klhl6
ENSMUSG00000043090	0	Zfp866
ENSMUSG00000043131	0	Mob1a
ENSMUSG00000043154	0	Ppp2r3a
ENSMUSG00000043279	0	Trim56
ENSMUSG00000043391	0	2510009E07Rik
ENSMUSG00000043411	0	Usp48
ENSMUSG00000043683	0	Fem1a
ENSMUSG00000043702	0	Pde12
ENSMUSG00000043733	0	Ptpn11
ENSMUSG00000043831	0	Lysmd4
ENSMUSG00000043929	0	Klhl15
ENSMUSG00000043964	0	Orai3
ENSMUSG00000044037	0	Als2cl
ENSMUSG00000044068	0	Zrsr1
ENSMUSG00000044098	0	Rsbn1
ENSMUSG00000044148	0	1810030O07Rik
ENSMUSG00000044167	0	Foxo1
ENSMUSG00000044345	0	Marveld1
ENSMUSG00000044456	0	Rin3
ENSMUSG00000044468	0	Fam46c
ENSMUSG00000044471	0	AB041803
ENSMUSG00000044600	0	Smim7
ENSMUSG00000044641	0	Pard6b
ENSMUSG00000044847	0	Lsm11
ENSMUSG00000044857	0	Lemd2
ENSMUSG00000045039	0	Megf8
ENSMUSG00000045098	0	Suv420h1
ENSMUSG00000045252	0	Zfp574
ENSMUSG00000045302	0	Preb
ENSMUSG00000045328	0	Cenpe
ENSMUSG00000045362	0	Tnfrsf26
ENSMUSG00000045427	0	Hnrnph2
ENSMUSG00000045482	0	Trrap
ENSMUSG00000045594	0	Glb1
ENSMUSG00000045624	0	Esf1
ENSMUSG00000045665	0	Mfsd5
ENSMUSG00000045790	0	Ccdc149
ENSMUSG00000045827	0	Serpinb9
ENSMUSG00000045896	0	Paip2b
ENSMUSG00000045932	0	Ifit2
ENSMUSG00000045954	0	Sdpr
ENSMUSG00000045975	0	C2cd2
ENSMUSG00000046020	0	Pofut1
ENSMUSG00000046096	0	BC030336
ENSMUSG00000046138	0	9930021J03Rik
ENSMUSG00000046139	0	Patl1
ENSMUSG00000046157	0	Tmem229b
ENSMUSG00000046185	0	Zfp84
ENSMUSG00000046311	0	Zfp62
ENSMUSG00000046519	0	Golph3l
ENSMUSG00000046532	0	Ar
ENSMUSG00000046574	0	Prr12
ENSMUSG00000046605	0	B3gntl1
ENSMUSG00000046679	0	C87436
ENSMUSG00000046753	0	Ccdc66
ENSMUSG00000046785	0	Epm2aip1
ENSMUSG00000046791	0	2410016O06Rik
ENSMUSG00000046836	0	Brox
ENSMUSG00000046897	0	Zfp740
ENSMUSG00000046947	0	Adck2
ENSMUSG00000046982	0	Tshz1
ENSMUSG00000046985	0	Tapt1
ENSMUSG00000047045	0	Tmem164
ENSMUSG00000047139	0	Cd24a
ENSMUSG00000047187	0	Rab2a
ENSMUSG00000047264	0	Zfp358
ENSMUSG00000047534	0	Mis18bp1
ENSMUSG00000047583	0	Tyw3
ENSMUSG00000047619	0	Ddi1
ENSMUSG00000047648	0	Fbxo30
ENSMUSG00000047710	0	Champ1
ENSMUSG00000047766	0	Lrrc49
ENSMUSG00000047787	0	Flrt1
ENSMUSG00000048000	0	Gigyf2
ENSMUSG00000048120	0	Entpd1
ENSMUSG00000048218	0	Amigo2
ENSMUSG00000048279	0	Sacs
ENSMUSG00000048327	0	Ckap2l
ENSMUSG00000048410	0	Zfp407
ENSMUSG00000048537	0	Phldb1
ENSMUSG00000048550	0	Thnsl1
ENSMUSG00000048755	0	Mcat
ENSMUSG00000048832	0	Vps37c
ENSMUSG00000048833	0	Slc39a9
ENSMUSG00000048965	0	Mrgpre
ENSMUSG00000049106	0	Dcaf5
ENSMUSG00000049232	0	Tigd2
ENSMUSG00000049321	0	Zfp2
ENSMUSG00000049421	0	Zfp260
ENSMUSG00000049482	0	Ctu2
ENSMUSG00000049488	0	Tmem67
ENSMUSG00000049504	0	Proser1
ENSMUSG00000049550	0	Clip1
ENSMUSG00000049562	0	Ap5b1
ENSMUSG00000049659	0	Aftph
ENSMUSG00000049672	0	Zbtb14
ENSMUSG00000049709	0	Nlrp10
ENSMUSG00000050017	0	Pitpnb
ENSMUSG00000050107	0	Gsg2
ENSMUSG00000050144	0	Slc25a44
ENSMUSG00000050244	0	Heatr1
ENSMUSG00000050565	0	Tor1aip2
ENSMUSG00000050721	0	Plekho2
ENSMUSG00000050796	0	B3galt6
ENSMUSG00000050910	0	Cdr2l
ENSMUSG00000050921	0	P2ry10
ENSMUSG00000050945	0	Zfp438
ENSMUSG00000050973	0	Gdpgp1
ENSMUSG00000051065	0	Mb21d2
ENSMUSG00000051220	0	Ercc6l
ENSMUSG00000051341	0	Zfp52
ENSMUSG00000051391	0	Ywhag
ENSMUSG00000051469	0	Zfp191
ENSMUSG00000051506	0	Wdfy4
ENSMUSG00000051510	0	Mafg
ENSMUSG00000051586	0	Mical3
ENSMUSG00000051727	0	Kctd14
ENSMUSG00000051910	0	Sox6
ENSMUSG00000052299	0	Ltn1
ENSMUSG00000052384	0	Nrros
ENSMUSG00000052406	0	Rexo4
ENSMUSG00000052446	0	Zfp961
ENSMUSG00000052459	0	Atp6v1a
ENSMUSG00000052496	0	Pkdrej
ENSMUSG00000052566	0	Hook2
ENSMUSG00000052727	0	Map1b
ENSMUSG00000052751	0	Repin1
ENSMUSG00000052763	0	Zfp212
ENSMUSG00000052776	0	Oas1a
ENSMUSG00000052854	0	Nrk
ENSMUSG00000052915	0	Msl1
ENSMUSG00000052934	0	Fbxo31
ENSMUSG00000053070	0	9230110C19Rik
ENSMUSG00000053119	0	Chmp3
ENSMUSG00000053128	0	Rnf26
ENSMUSG00000053158	0	Fes
ENSMUSG00000053279	0	Aldh1a1
ENSMUSG00000053333	0	Dis3l2
ENSMUSG00000053436	0	Mapk14
ENSMUSG00000053460	0	Ggcx
ENSMUSG00000053541	0	Gm4759
ENSMUSG00000053580	0	Tanc2
ENSMUSG00000053641	0	Dennd4a
ENSMUSG00000053644	0	Aldh7a1
ENSMUSG00000053774	0	Ubxn7
ENSMUSG00000053838	0	Nudcd3
ENSMUSG00000053950	0	Adnp2
ENSMUSG00000054252	0	Fgfr3
ENSMUSG00000054280	0	Prr14l
ENSMUSG00000054321	0	Taf4b
ENSMUSG00000054408	0	Spcs3
ENSMUSG00000054414	0	Slc30a7
ENSMUSG00000054474	0	Thnsl2
ENSMUSG00000054509	0	Parp4
ENSMUSG00000054519	0	Zfp867
ENSMUSG00000054588	0	Gbp10
ENSMUSG00000054648	0	Zfp869
ENSMUSG00000054676	0	1600014C10Rik
ENSMUSG00000054715	0	Zscan22
ENSMUSG00000054720	0	Lrrc8c
ENSMUSG00000054728	0	Phactr1
ENSMUSG00000054737	0	Zfp182
ENSMUSG00000054814	0	Usp46
ENSMUSG00000054931	0	Zkscan4
ENSMUSG00000054978	0	Kbtbd13
ENSMUSG00000055067	0	Smyd3
ENSMUSG00000055116	0	Arntl
ENSMUSG00000055150	0	Zfp78
ENSMUSG00000055305	0	Zfp93
ENSMUSG00000055491	0	Pprc1
ENSMUSG00000055670	0	Zzef1
ENSMUSG00000055717	0	Slain1
ENSMUSG00000056014	0	A430033K04Rik
ENSMUSG00000056050	0	Mia3
ENSMUSG00000056091	0	St3gal5
ENSMUSG00000056106	0	Gm9990
ENSMUSG00000056144	0	Trim34a
ENSMUSG00000056204	0	Pgpep1
ENSMUSG00000056211	0	R3hdm1
ENSMUSG00000056216	0	Cebpg
ENSMUSG00000056268	0	Dennd1b
ENSMUSG00000056310	0	Tyw1
ENSMUSG00000056367	0	Actr3b
ENSMUSG00000056383	0	AI987944
ENSMUSG00000056394	0	Lig1
ENSMUSG00000056413	0	Adap1
ENSMUSG00000056498	0	Tmem154
ENSMUSG00000056515	0	Rab31
ENSMUSG00000056579	0	Tug1
ENSMUSG00000056666	0	Retsat
ENSMUSG00000056698	0	Elmod3
ENSMUSG00000056724	0	Nbeal2
ENSMUSG00000056820	0	Tsnax
ENSMUSG00000056832	0	Ttc26
ENSMUSG00000057101	0	Zfp180
ENSMUSG00000057134	0	Ado
ENSMUSG00000057367	0	Birc2
ENSMUSG00000057554	0	Lgals8
ENSMUSG00000057778	0	Cyb5d2
ENSMUSG00000058006	0	Mdn1
ENSMUSG00000058093	0	AA987161
ENSMUSG00000058402	0	Zfp420
ENSMUSG00000058594	0	Fbxo18
ENSMUSG00000058655	0	Eif4b
ENSMUSG00000058709	0	Egln2
ENSMUSG00000058979	0	Cecr5
ENSMUSG00000059013	0	Sh2d3c
ENSMUSG00000059183	0	Mtfmt
ENSMUSG00000059423	0	Zfp933
ENSMUSG00000059475	0	Zfp426
ENSMUSG00000059713	0	Rcan3
ENSMUSG00000059851	0	Suv420h2
ENSMUSG00000059866	0	Tnip2
ENSMUSG00000059939	0	9430015G10Rik
ENSMUSG00000060098	0	Prmt7
ENSMUSG00000060261	0	Gtf2i
ENSMUSG00000060427	0	Zfp868
ENSMUSG00000060470	0	Gpr97
ENSMUSG00000060671	0	Atp8b2
ENSMUSG00000060862	0	Zbtb40
ENSMUSG00000061119	0	Prcp
ENSMUSG00000061143	0	Maml3
ENSMUSG00000061371	0	Zfp873
ENSMUSG00000061393	0	Acvr2b
ENSMUSG00000061544	0	Zfp229
ENSMUSG00000061751	0	Kalrn
ENSMUSG00000061755	0	Bod1l
ENSMUSG00000061950	0	Ppp4r1
ENSMUSG00000061981	0	Flot2
ENSMUSG00000062075	0	Lmnb2
ENSMUSG00000062078	0	Qk
ENSMUSG00000062115	0	Rai1
ENSMUSG00000062198	0	2700097O09Rik
ENSMUSG00000062202	0	Btbd9
ENSMUSG00000062421	0	Arf2
ENSMUSG00000062590	0	Armc9
ENSMUSG00000062591	0	Tubb4a
ENSMUSG00000062627	0	Mysm1
ENSMUSG00000062661	0	Ncs1
ENSMUSG00000062743	0	Zfp677
ENSMUSG00000062794	0	Zfp599
ENSMUSG00000063052	0	Lrrc40
ENSMUSG00000063281	0	Zfp35
ENSMUSG00000063354	0	Slc39a4
ENSMUSG00000063450	0	Syne2
ENSMUSG00000063455	0	D630045J12Rik
ENSMUSG00000063849	0	Ppcdc
ENSMUSG00000063884	0	Ptcd3
ENSMUSG00000063894	0	Zkscan8
ENSMUSG00000063904	0	Dpp3
ENSMUSG00000063972	0	Nr6a1
ENSMUSG00000064037	0	Gpn1
ENSMUSG00000064065	0	Ipcef1
ENSMUSG00000064145	0	Arih2
ENSMUSG00000064181	0	Rab3ip
ENSMUSG00000064262	0	Gimap8
ENSMUSG00000064289	0	Tank
ENSMUSG00000065954	0	Tacc1
ENSMUSG00000066026	0	Dhrs3
ENSMUSG00000066324	0	Impad1
ENSMUSG00000066735	0	Vkorc1l1
ENSMUSG00000066829	0	Zfp810
ENSMUSG00000066838	0	Zfp772
ENSMUSG00000066839	0	Ecsit
ENSMUSG00000066894	0	Vsig10
ENSMUSG00000067430	0	Zfp763
ENSMUSG00000067653	0	Ankrd23
ENSMUSG00000067851	0	Arfgef1
ENSMUSG00000068130	0	Zfp442
ENSMUSG00000068284	0	Gm608
ENSMUSG00000068299	0	1700019G17Rik
ENSMUSG00000068457	0	Uty
ENSMUSG00000068747	0	Sort1
ENSMUSG00000068966	0	Zbtb34
ENSMUSG00000069114	0	Zbtb10
ENSMUSG00000069206	0	Zfp874a
ENSMUSG00000069631	0	Strada
ENSMUSG00000069727	0	Gm5595
ENSMUSG00000069844	0	Sco1
ENSMUSG00000070425	0	Trpc2
ENSMUSG00000070576	0	Mn1
ENSMUSG00000070738	0	Dgkd
ENSMUSG00000070822	0	Zscan18
ENSMUSG00000070953	0	Rabepk
ENSMUSG00000071068	0	Treml2
ENSMUSG00000071203	0	Naip5
ENSMUSG00000071281	0	Zfp71-rs1
ENSMUSG00000071645	0	Tut1
ENSMUSG00000071660	0	Ttc9c
ENSMUSG00000071713	0	Csf2rb
ENSMUSG00000072501	0	Phf20l1
ENSMUSG00000072618	0	Gm10384
ENSMUSG00000072825	0	Cep170b
ENSMUSG00000072949	0	Acot1
ENSMUSG00000072969	0	Armcx5
ENSMUSG00000073096	0	Lrrc61
ENSMUSG00000073139	0	BC023829
ENSMUSG00000073176	0	Zfp449
ENSMUSG00000073436	0	Eme2
ENSMUSG00000073617	0	Hdac4
ENSMUSG00000073639	0	Rab18
ENSMUSG00000073792	0	Alg6
ENSMUSG00000073805	0	Fam196a
ENSMUSG00000074063	0	Osgin1
ENSMUSG00000074151	0	Nlrc5
ENSMUSG00000074158	0	9830147E19Rik
ENSMUSG00000074221	0	Zfp568
ENSMUSG00000074305	0	C230081A13Rik
ENSMUSG00000074364	0	Ehd2
ENSMUSG00000074519	0	Etohi1
ENSMUSG00000074743	0	Thbd
ENSMUSG00000074746	0	Pdzd8
ENSMUSG00000074749	0	Plk1s1
ENSMUSG00000074802	0	Gas2l3
ENSMUSG00000074867	0	Zfp808
ENSMUSG00000074874	0	Ctla2b
ENSMUSG00000074918	0	5430417L22Rik
ENSMUSG00000075028	0	Prdm11
ENSMUSG00000075254	0	Heg1
ENSMUSG00000075271	0	Ttc30a1
ENSMUSG00000075327	0	Zbtb2
ENSMUSG00000075376	0	Rc3h2
ENSMUSG00000075703	0	Ept1
ENSMUSG00000078137	0	Ankrd63
ENSMUSG00000078240	0	Gm3550
ENSMUSG00000078429	0	Ctdsp2
ENSMUSG00000078502	0	Gm13212
ENSMUSG00000078584	0	AU022252
ENSMUSG00000078607	0	1810010H24Rik
ENSMUSG00000078877	0	Gm14295
ENSMUSG00000078922	0	Tgtp1
ENSMUSG00000079056	0	Kcnip3
ENSMUSG00000079057	0	Cyp4v3
ENSMUSG00000079109	0	Pms2
ENSMUSG00000079144	0	A130010J15Rik
ENSMUSG00000079179	0	1700012B15Rik
ENSMUSG00000079254	0	Itprip
ENSMUSG00000079491	0	H2-T10
ENSMUSG00000079499	0	6530402F18Rik
ENSMUSG00000079563	0	Pglyrp2
ENSMUSG00000079614	0	Seh1l
ENSMUSG00000079737	0	3110001I22Rik
ENSMUSG00000081137	0	BC022960
ENSMUSG00000081838	0	Gm13038
ENSMUSG00000083282	0	Ctsf
ENSMUSG00000085028	0	Slc2a4rg-ps
ENSMUSG00000085125	0	Gm16070
ENSMUSG00000085133	0	B930095G15Rik
ENSMUSG00000086350	0	B230369F24Rik
ENSMUSG00000086503	0	Xist
ENSMUSG00000086761	0	Gm11666
ENSMUSG00000086938	0	4930481A15Rik
ENSMUSG00000087177	0	E130307A14Rik
ENSMUSG00000087201	0	Gm15261
ENSMUSG00000087259	0	2610035D17Rik
ENSMUSG00000087370	0	Tmem170b
ENSMUSG00000089774	0	Slc5a3
ENSMUSG00000089832	0	Shkbp1
ENSMUSG00000089901	0	Gm8113
ENSMUSG00000089917	0	Uckl1
ENSMUSG00000090110	0	Mtcp1
ENSMUSG00000090173	0	Fbxw10
ENSMUSG00000090523	0	Gypc
ENSMUSG00000090641	0	Zfp712
ENSMUSG00000091387	0	Gcnt4
ENSMUSG00000091474	0	2610021A01Rik
ENSMUSG00000091747	0	D17H6S56E-5
ENSMUSG00000092060	0	Bend4
ENSMUSG00000092274	0	Neat1
ENSMUSG00000092416	0	Zfp141
ENSMUSG00000092558	0	Med20
ENSMUSG00000093629	0	Gm19357
ENSMUSG00000093904	0	Tomm20
ENSMUSG00000093930	0	Hmgcs1
ENSMUSG00000094870	0	Zfp131
ENSMUSG00000094942	0	Gm3604
ENSMUSG00000095325	0	Zfp870
ENSMUSG00000095432	0	Zfp748
ENSMUSG00000096603	0	Gm7694
ENSMUSG00000096941	0	Gm26720
ENSMUSG00000096954	0	Gdap10
ENSMUSG00000097151	0	Gm26514
ENSMUSG00000097154	0	Gm26510
ENSMUSG00000097188	0	Snhg1
ENSMUSG00000097242	0	Gm16907
ENSMUSG00000097333	0	Zfp87
ENSMUSG00000097365	0	C030034L19Rik
ENSMUSG00000097385	0	Gm26814
ENSMUSG00000097397	0	Gm16861
ENSMUSG00000097470	0	Gm26587
ENSMUSG00000097616	0	1110019D14Rik
ENSMUSG00000097734	0	B930082K07Rik
ENSMUSG00000097805	0	Gm17473
ENSMUSG00000097885	0	5031434O11Rik
ENSMUSG00000099083	0	ATF7
ENSMUSG00000000561	1.35807e-15	Wdr77
ENSMUSG00000007812	1.35807e-15	Zfp655
ENSMUSG00000013921	1.35807e-15	Clip3
ENSMUSG00000015083	1.35807e-15	C8g
ENSMUSG00000016018	1.35807e-15	Skiv2l2
ENSMUSG00000020541	1.35807e-15	Tom1l1
ENSMUSG00000020707	1.35807e-15	Rnf135
ENSMUSG00000021171	1.35807e-15	Esyt2
ENSMUSG00000021792	1.35807e-15	Fam213a
ENSMUSG00000024212	1.35807e-15	Mllt1
ENSMUSG00000024370	1.35807e-15	Cdc23
ENSMUSG00000024782	1.35807e-15	Ak3
ENSMUSG00000024847	1.35807e-15	Aip
ENSMUSG00000024851	1.35807e-15	Pitpnm1
ENSMUSG00000024900	1.35807e-15	Cpt1a
ENSMUSG00000025373	1.35807e-15	Rnf41
ENSMUSG00000025410	1.35807e-15	Dctn2
ENSMUSG00000026349	1.35807e-15	Ccnt2
ENSMUSG00000026657	1.35807e-15	Frmd4a
ENSMUSG00000027079	1.35807e-15	Clp1
ENSMUSG00000027185	1.35807e-15	Nat10
ENSMUSG00000027206	1.35807e-15	Cops2
ENSMUSG00000027340	1.35807e-15	Slc23a2
ENSMUSG00000027668	1.35807e-15	Mfn1
ENSMUSG00000028247	1.35807e-15	Coq3
ENSMUSG00000028467	1.35807e-15	Gba2
ENSMUSG00000028668	1.35807e-15	Tceb3
ENSMUSG00000028962	1.35807e-15	Slc4a2
ENSMUSG00000029022	1.35807e-15	Miip
ENSMUSG00000029032	1.35807e-15	Arhgef16
ENSMUSG00000029173	1.35807e-15	Sepsecs
ENSMUSG00000029364	1.35807e-15	Wsb2
ENSMUSG00000030002	1.35807e-15	Dusp11
ENSMUSG00000031015	1.35807e-15	Swap70
ENSMUSG00000031154	1.35807e-15	Otud5
ENSMUSG00000031631	1.35807e-15	4933411K20Rik
ENSMUSG00000031644	1.35807e-15	Nek1
ENSMUSG00000031935	1.35807e-15	Med17
ENSMUSG00000032000	1.35807e-15	Birc3
ENSMUSG00000032815	1.35807e-15	Fanca
ENSMUSG00000033715	1.35807e-15	Akr1c14
ENSMUSG00000033799	1.35807e-15	BC016423
ENSMUSG00000036202	1.35807e-15	Rif1
ENSMUSG00000036955	1.35807e-15	2510003E04Rik
ENSMUSG00000037253	1.35807e-15	Mex3c
ENSMUSG00000037617	1.35807e-15	Spag1
ENSMUSG00000038866	1.35807e-15	Zcchc2
ENSMUSG00000039176	1.35807e-15	Polg
ENSMUSG00000039427	1.35807e-15	Alg1
ENSMUSG00000039611	1.35807e-15	Tmem246
ENSMUSG00000041417	1.35807e-15	Pik3r1
ENSMUSG00000042423	1.35807e-15	Fbrs
ENSMUSG00000042851	1.35807e-15	Zc3h6
ENSMUSG00000047090	1.35807e-15	Tmem198b
ENSMUSG00000047193	1.35807e-15	Dync2h1
ENSMUSG00000047592	1.35807e-15	Nxpe5
ENSMUSG00000049300	1.35807e-15	Prmt6
ENSMUSG00000049339	1.35807e-15	Fam134a
ENSMUSG00000051224	1.35807e-15	Tceanc
ENSMUSG00000051343	1.35807e-15	Rab11fip5
ENSMUSG00000052087	1.35807e-15	Rgs14
ENSMUSG00000053334	1.35807e-15	Ficd
ENSMUSG00000055148	1.35807e-15	Klf2
ENSMUSG00000057396	1.35807e-15	Zfp759
ENSMUSG00000058440	1.35807e-15	Nrf1
ENSMUSG00000062729	1.35807e-15	Ppox
ENSMUSG00000067928	1.35807e-15	Zfp760
ENSMUSG00000073374	1.35807e-15	C030034I22Rik
ENSMUSG00000090027	1.35807e-15	Gm15740
ENSMUSG00000003234	2.6626e-15	Abcf3
ENSMUSG00000004568	2.6626e-15	Arhgef18
ENSMUSG00000004846	2.6626e-15	Plod3
ENSMUSG00000005882	2.6626e-15	Uqcc1
ENSMUSG00000014859	2.6626e-15	E2f4
ENSMUSG00000015869	2.6626e-15	Prpsap1
ENSMUSG00000019960	2.6626e-15	Dusp6
ENSMUSG00000020340	2.6626e-15	Cyfip2
ENSMUSG00000021068	2.6626e-15	Nin
ENSMUSG00000024589	2.6626e-15	Nedd4l
ENSMUSG00000024640	2.6626e-15	Psat1
ENSMUSG00000024833	2.6626e-15	Pola2
ENSMUSG00000025138	2.6626e-15	Sirt7
ENSMUSG00000026024	2.6626e-15	Als2
ENSMUSG00000026519	2.6626e-15	Tmem63a
ENSMUSG00000026864	2.6626e-15	Hspa5
ENSMUSG00000027309	2.6626e-15	4930402H24Rik
ENSMUSG00000027636	2.6626e-15	Sla2
ENSMUSG00000029094	2.6626e-15	Afap1
ENSMUSG00000029233	2.6626e-15	Srd5a3
ENSMUSG00000029547	2.6626e-15	Ints1
ENSMUSG00000031169	2.6626e-15	Porcn
ENSMUSG00000032218	2.6626e-15	Ccnb2
ENSMUSG00000033540	2.6626e-15	Idua
ENSMUSG00000039523	2.6626e-15	Cep104
ENSMUSG00000045411	2.6626e-15	2410002F23Rik
ENSMUSG00000049755	2.6626e-15	Zfp672
ENSMUSG00000052921	2.6626e-15	Arhgef15
ENSMUSG00000054008	2.6626e-15	Ndst1
ENSMUSG00000054641	2.6626e-15	Mmrn1
ENSMUSG00000055835	2.6626e-15	Zfp1
ENSMUSG00000063576	2.6626e-15	Klhdc3
ENSMUSG00000063810	2.6626e-15	Alms1
ENSMUSG00000070056	2.6626e-15	Mfhas1
ENSMUSG00000005893	3.9391e-15	Nr2c2
ENSMUSG00000011427	3.9391e-15	Zfp790
ENSMUSG00000014177	3.9391e-15	Tvp23b
ENSMUSG00000015714	3.9391e-15	Cers2
ENSMUSG00000020691	3.9391e-15	Mettl2
ENSMUSG00000021969	3.9391e-15	Zdhhc20
ENSMUSG00000023262	3.9391e-15	Acy1
ENSMUSG00000024457	3.9391e-15	Trim26
ENSMUSG00000025888	3.9391e-15	Casp1
ENSMUSG00000027423	3.9391e-15	Snx5
ENSMUSG00000029148	3.9391e-15	Nrbp1
ENSMUSG00000029763	3.9391e-15	Exoc4
ENSMUSG00000031258	3.9391e-15	Xkrx
ENSMUSG00000031666	3.9391e-15	Rbl2
ENSMUSG00000034235	3.9391e-15	Usp54
ENSMUSG00000037257	3.9391e-15	Aagab
ENSMUSG00000041215	3.9391e-15	Yeats2
ENSMUSG00000043140	3.9391e-15	Tmem186
ENSMUSG00000043384	3.9391e-15	Gprasp1
ENSMUSG00000051853	3.9391e-15	Arf3
ENSMUSG00000054150	3.9391e-15	Syne3
ENSMUSG00000054309	3.9391e-15	Cpsf3
ENSMUSG00000059447	3.9391e-15	Hadhb
ENSMUSG00000069743	3.9391e-15	Zfp820
ENSMUSG00000019777	5.21931e-15	Hdac2
ENSMUSG00000023915	5.21931e-15	Tnfrsf21
ENSMUSG00000024287	5.21931e-15	Thoc1
ENSMUSG00000031207	5.21931e-15	Msn
ENSMUSG00000031482	5.21931e-15	Slc25a15
ENSMUSG00000031996	5.21931e-15	Aplp2
ENSMUSG00000035840	5.21931e-15	Lysmd3
ENSMUSG00000047003	5.21931e-15	Zfp41
ENSMUSG00000057406	5.21931e-15	Whsc1
ENSMUSG00000069874	5.21931e-15	Irgm2
ENSMUSG00000094483	5.21931e-15	Purb
ENSMUSG00000000915	6.48361e-15	Hip1r
ENSMUSG00000015944	6.48361e-15	Gatsl2
ENSMUSG00000021123	6.48361e-15	Rdh12
ENSMUSG00000024276	6.48361e-15	Zfp397
ENSMUSG00000030180	6.48361e-15	Kdm5a
ENSMUSG00000032198	6.48361e-15	Dock6
ENSMUSG00000032905	6.48361e-15	Atg12
ENSMUSG00000034263	6.48361e-15	Vwa9
ENSMUSG00000047141	6.48361e-15	Zfp654
ENSMUSG00000068798	6.48361e-15	Rap1a
ENSMUSG00000073926	6.48361e-15	Olfr653
ENSMUSG00000006471	7.74535e-15	Ndor1
ENSMUSG00000023088	7.74535e-15	Abcc1
ENSMUSG00000029416	7.74535e-15	Slc15a4
ENSMUSG00000032803	7.74535e-15	Cdv3
ENSMUSG00000034160	7.74535e-15	Ogt
ENSMUSG00000037432	7.74535e-15	Fer1l5
ENSMUSG00000037991	7.74535e-15	Rmi2
ENSMUSG00000066357	7.74535e-15	Wdr6
ENSMUSG00000003153	8.9757e-15	Slc2a3
ENSMUSG00000021794	8.9757e-15	Glud1
ENSMUSG00000022159	8.9757e-15	Rab2b
ENSMUSG00000023827	8.9757e-15	Agpat4
ENSMUSG00000024826	8.9757e-15	Dpf2
ENSMUSG00000028309	8.9757e-15	Rnf20
ENSMUSG00000028860	8.9757e-15	Sytl1
ENSMUSG00000036775	8.9757e-15	Decr2
ENSMUSG00000037815	8.9757e-15	Ctnna1
ENSMUSG00000041272	8.9757e-15	Tox
ENSMUSG00000041506	8.9757e-15	Rrp9
ENSMUSG00000060594	8.9757e-15	Layn
ENSMUSG00000001100	1.01953e-14	Poldip2
ENSMUSG00000015733	1.01953e-14	Capza2
ENSMUSG00000020741	1.01953e-14	Cluh
ENSMUSG00000024594	1.01953e-14	Prrc1
ENSMUSG00000025815	1.01953e-14	Dhtkd1
ENSMUSG00000033728	1.01953e-14	Lrrc14
ENSMUSG00000034190	1.01953e-14	Chmp7
ENSMUSG00000036136	1.01953e-14	Fam110c
ENSMUSG00000037001	1.01953e-14	Zfp39
ENSMUSG00000042719	1.01953e-14	Naa25
ENSMUSG00000073434	1.01953e-14	Wdr90
ENSMUSG00000002028	1.13751e-14	Kmt2a
ENSMUSG00000005973	1.13751e-14	Rcn1
ENSMUSG00000017485	1.13751e-14	Top2b
ENSMUSG00000023025	1.13751e-14	Larp4
ENSMUSG00000024487	1.13751e-14	Yipf5
ENSMUSG00000025240	1.13751e-14	Sacm1l
ENSMUSG00000026875	1.13751e-14	Traf1
ENSMUSG00000026889	1.13751e-14	Rbm18
ENSMUSG00000027397	1.13751e-14	Slc20a1
ENSMUSG00000028944	1.13751e-14	Prkag2
ENSMUSG00000031816	1.13751e-14	Mthfsd
ENSMUSG00000035125	1.13751e-14	Gcfc2
ENSMUSG00000039976	1.13751e-14	Tbc1d16
ENSMUSG00000043241	1.13751e-14	Upf2
ENSMUSG00000073643	1.13751e-14	Wdfy1
ENSMUSG00000024019	1.25904e-14	Cmtr1
ENSMUSG00000024797	1.25904e-14	Vps51
ENSMUSG00000031485	1.25904e-14	Prosc
ENSMUSG00000037709	1.25904e-14	Fam13a
ENSMUSG00000044258	1.25904e-14	Ctla2a
ENSMUSG00000058446	1.25904e-14	Znrf2
ENSMUSG00000068036	1.25904e-14	Mllt4
ENSMUSG00000020235	1.38041e-14	Fzr1
ENSMUSG00000024588	1.38041e-14	Fech
ENSMUSG00000025059	1.38041e-14	Gyk
ENSMUSG00000027639	1.38041e-14	Samhd1
ENSMUSG00000032714	1.38041e-14	Syde1
ENSMUSG00000038733	1.38041e-14	Wdr26
ENSMUSG00000000325	1.5018e-14	Arvcf
ENSMUSG00000005813	1.5018e-14	Metap1
ENSMUSG00000030095	1.5018e-14	Tmem43
ENSMUSG00000030754	1.5018e-14	Copb1
ENSMUSG00000030942	1.5018e-14	Thumpd1
ENSMUSG00000010047	1.62164e-14	Hyal2
ENSMUSG00000020647	1.62164e-14	Ncoa1
ENSMUSG00000021285	1.62164e-14	Ppp1r13b
ENSMUSG00000028948	1.62164e-14	Nol9
ENSMUSG00000033554	1.62164e-14	Dph5
ENSMUSG00000050310	1.62164e-14	Rictor
ENSMUSG00000000538	1.74354e-14	Tom1l2
ENSMUSG00000057596	1.74354e-14	Trim30d
ENSMUSG00000063286	1.74354e-14	Gm8995
ENSMUSG00000020076	1.86102e-14	Ddx50
ENSMUSG00000025494	1.86102e-14	Sigirr
ENSMUSG00000026358	1.86102e-14	Rgs1
ENSMUSG00000028330	1.86102e-14	Ncbp1
ENSMUSG00000038279	1.86102e-14	Nop2
ENSMUSG00000048076	1.86102e-14	Arf1
ENSMUSG00000050812	1.86102e-14	AI314180
ENSMUSG00000057541	1.98401e-14	Pus7
ENSMUSG00000000751	2.10008e-14	Rpa1
ENSMUSG00000018931	2.10008e-14	Gm16515
ENSMUSG00000024271	2.10008e-14	Elp2
ENSMUSG00000024906	2.10008e-14	Mus81
ENSMUSG00000029111	2.10008e-14	Nelfa
ENSMUSG00000029122	2.10008e-14	Evc
ENSMUSG00000064307	2.10008e-14	Lrrc51
ENSMUSG00000019977	2.22003e-14	Hbs1l
ENSMUSG00000026655	2.22003e-14	Fam107b
ENSMUSG00000043572	2.22003e-14	Pars2
ENSMUSG00000018707	2.34085e-14	Dync1h1
ENSMUSG00000030177	2.34085e-14	Ccdc77
ENSMUSG00000004270	2.45878e-14	Lpcat3
ENSMUSG00000024143	2.45878e-14	Rhoq
ENSMUSG00000025151	2.45878e-14	Maged1
ENSMUSG00000026979	2.45878e-14	Psd4
ENSMUSG00000020840	2.57895e-14	Blmh
ENSMUSG00000039178	2.57895e-14	Tbc1d19
ENSMUSG00000003992	2.69456e-14	Ssbp2
ENSMUSG00000020570	2.69456e-14	Sypl
ENSMUSG00000026280	2.69456e-14	Atg4b
ENSMUSG00000034343	2.69456e-14	Ube2f
ENSMUSG00000041481	2.69456e-14	Serpina3g
ENSMUSG00000000131	2.80805e-14	Xpo6
ENSMUSG00000015837	2.80805e-14	Sqstm1
ENSMUSG00000034793	2.80805e-14	G6pc3
ENSMUSG00000035842	2.80805e-14	Ddx11
ENSMUSG00000039637	2.80805e-14	Coro7
ENSMUSG00000046556	2.80805e-14	Zfp319
ENSMUSG00000015711	2.92237e-14	Prune
ENSMUSG00000022389	2.92237e-14	Tef
ENSMUSG00000030102	2.92237e-14	Itpr1
ENSMUSG00000030822	2.92237e-14	Prr14
ENSMUSG00000039396	2.92237e-14	Neil3
ENSMUSG00000021368	3.0393e-14	Tbc1d7
ENSMUSG00000037234	3.0393e-14	Hook3
ENSMUSG00000042195	3.0393e-14	Slc35f2
ENSMUSG00000019432	3.15419e-14	Ddx39b
ENSMUSG00000029863	3.15419e-14	Casp2
ENSMUSG00000033083	3.15419e-14	Tbc1d4
ENSMUSG00000034320	3.15419e-14	Slc26a2
ENSMUSG00000020248	3.27205e-14	Nfyb
ENSMUSG00000061411	3.27205e-14	8430427H17Rik
ENSMUSG00000021432	3.38966e-14	Slc35b3
ENSMUSG00000075419	3.38966e-14	Dolk
ENSMUSG00000022479	3.50333e-14	Vdr
ENSMUSG00000027366	3.50333e-14	Sppl2a
ENSMUSG00000027422	3.50333e-14	Rrbp1
ENSMUSG00000040621	3.50333e-14	Gemin8
ENSMUSG00000022422	3.62223e-14	Dscc1
ENSMUSG00000048440	3.85966e-14	Cyp4f16
ENSMUSG00000050075	3.85966e-14	Gpr171
ENSMUSG00000028657	3.97193e-14	Ppt1
ENSMUSG00000037108	3.97193e-14	Zcwpw1
ENSMUSG00000037503	3.97193e-14	Fam168b
ENSMUSG00000068922	3.97193e-14	Msto1
ENSMUSG00000027710	4.088e-14	Acad9
ENSMUSG00000068744	4.088e-14	Psrc1
ENSMUSG00000020925	4.32395e-14	Ccdc43
ENSMUSG00000057363	4.32395e-14	Uxs1
ENSMUSG00000024013	4.43478e-14	Fgd2
ENSMUSG00000030605	4.43478e-14	Mfge8
ENSMUSG00000031311	4.43478e-14	Nono
ENSMUSG00000071337	4.43478e-14	Tia1
ENSMUSG00000022529	4.55226e-14	Zfp263
ENSMUSG00000027330	4.66476e-14	Cdc25b
ENSMUSG00000031995	4.66476e-14	St14
ENSMUSG00000053907	4.66476e-14	Mat2a
ENSMUSG00000025027	4.89887e-14	Xpnpep1
ENSMUSG00000045211	4.89887e-14	Nudt18
ENSMUSG00000050567	5.01575e-14	Maml1
ENSMUSG00000013646	5.1325e-14	Sh3bp5l
ENSMUSG00000032180	5.36843e-14	Tmed1
ENSMUSG00000022010	5.47635e-14	Tsc22d1
ENSMUSG00000036879	5.47635e-14	Phkb
ENSMUSG00000056692	5.47635e-14	D17Wsu92e
ENSMUSG00000091264	5.47635e-14	Smim13
ENSMUSG00000024151	5.58961e-14	Msh2
ENSMUSG00000034758	5.58961e-14	Tle6
ENSMUSG00000044042	5.70263e-14	Fmn1
ENSMUSG00000079215	5.70263e-14	Zfp664
ENSMUSG00000019055	5.81542e-14	Plod1
ENSMUSG00000038022	5.81542e-14	Fam188b
ENSMUSG00000038095	5.92797e-14	Sbno1
ENSMUSG00000071669	5.92797e-14	Snx29
ENSMUSG00000000555	6.04341e-14	Itga5
ENSMUSG00000020926	6.15556e-14	Adam11
ENSMUSG00000030990	6.15556e-14	Pgap2
ENSMUSG00000031447	6.38573e-14	Lamp1
ENSMUSG00000038383	6.38573e-14	Pigu
ENSMUSG00000000787	6.50063e-14	Ddx3x
ENSMUSG00000024300	6.61542e-14	Myo1f
ENSMUSG00000045176	6.73009e-14	2310047M10Rik
ENSMUSG00000033319	6.84464e-14	Fem1c
ENSMUSG00000032059	6.95551e-14	Alg9
ENSMUSG00000039244	6.95551e-14	E130309D02Rik
ENSMUSG00000001098	7.06977e-14	Kctd10
ENSMUSG00000026335	7.18023e-14	Pam
ENSMUSG00000043015	7.18023e-14	Tmem194b
ENSMUSG00000022033	7.52564e-14	Pbk
ENSMUSG00000042178	7.52564e-14	Armc5
ENSMUSG00000001767	7.63151e-14	Crnkl1
ENSMUSG00000016024	7.63151e-14	Lbp
ENSMUSG00000090942	7.63151e-14	F830016B08Rik
ENSMUSG00000025094	7.97965e-14	Slc18a2
ENSMUSG00000001062	8.09286e-14	Vps9d1
ENSMUSG00000016206	8.32319e-14	H2-M3
ENSMUSG00000032788	8.43181e-14	Pdxk
ENSMUSG00000071547	8.43181e-14	Nt5dc2
ENSMUSG00000016831	8.77866e-14	Tox4
ENSMUSG00000054723	8.88665e-14	Vmac
ENSMUSG00000097392	8.88665e-14	D930016D06Rik
ENSMUSG00000062007	8.99899e-14	Hsh2d
ENSMUSG00000074794	9.22804e-14	Arrdc3
ENSMUSG00000058586	9.45685e-14	Serhl
ENSMUSG00000030753	9.55902e-14	Prkrir
ENSMUSG00000034300	9.55902e-14	Fam53c
ENSMUSG00000048799	9.55902e-14	Cep120
ENSMUSG00000045284	9.89869e-14	Dcaf12l1
ENSMUSG00000079442	9.89869e-14	St6galnac4
ENSMUSG00000027649	1.02429e-13	Ctnnbl1
ENSMUSG00000027498	1.04703e-13	Cstf1
ENSMUSG00000043858	1.05813e-13	Nup62
ENSMUSG00000041112	1.10408e-13	Elmo1
ENSMUSG00000022836	1.12676e-13	Mylk
ENSMUSG00000029147	1.1378e-13	Ppm1g
ENSMUSG00000047866	1.14883e-13	Lonp2
ENSMUSG00000011837	1.15985e-13	Snapc2
ENSMUSG00000020716	1.18245e-13	Nf1
ENSMUSG00000001785	1.19344e-13	Pwp1
ENSMUSG00000007458	1.22696e-13	M6pr
ENSMUSG00000031101	1.22696e-13	Sash3
ENSMUSG00000038642	1.23791e-13	Ctss
ENSMUSG00000031960	1.24885e-13	Aars
ENSMUSG00000002812	1.25978e-13	Flii
ENSMUSG00000029254	1.2707e-13	Stap1
ENSMUSG00000040928	1.2816e-13	S100pbp
ENSMUSG00000000605	1.30339e-13	Clcn4-2
ENSMUSG00000038299	1.30339e-13	Wdr36
ENSMUSG00000024542	1.34817e-13	Cep192
ENSMUSG00000026941	1.34817e-13	Mamdc4
ENSMUSG00000028041	1.39356e-13	Adam15
ENSMUSG00000027300	1.40437e-13	Ubox5
ENSMUSG00000025158	1.44969e-13	Rfng
ENSMUSG00000029174	1.46047e-13	Tbc1d1
ENSMUSG00000038533	1.48272e-13	Cbfa2t2
ENSMUSG00000018501	1.53865e-13	Ncor1
[truncated: 37,146 more rows]

## Sheet: Bcl11a-- HVG
ID	padj	names
ENSMUSG00000000056	0	Narf
ENSMUSG00000000078	0	Klf6
ENSMUSG00000000131	0	Xpo6
ENSMUSG00000000149	0	Gna12
ENSMUSG00000000154	0	Slc22a18
ENSMUSG00000000184	0	Ccnd2
ENSMUSG00000000276	0	Dgke
ENSMUSG00000000278	0	Scpep1
ENSMUSG00000000290	0	Itgb2
ENSMUSG00000000439	0	Mkrn2
ENSMUSG00000000600	0	Krit1
ENSMUSG00000000628	0	Hk2
ENSMUSG00000000631	0	Myo18a
ENSMUSG00000000708	0	Kat2b
ENSMUSG00000000711	0	Rab5b
ENSMUSG00000000804	0	Usp32
ENSMUSG00000000811	0	Txnrd3
ENSMUSG00000000982	0	Ccl3
ENSMUSG00000001020	0	S100a4
ENSMUSG00000001025	0	S100a6
ENSMUSG00000001156	0	Mxd1
ENSMUSG00000001211	0	Agpat3
ENSMUSG00000001225	0	Slc26a3
ENSMUSG00000001228	0	Uhrf1
ENSMUSG00000001281	0	Itgb7
ENSMUSG00000001376	0	Ccdc132
ENSMUSG00000001403	0	Ube2c
ENSMUSG00000001472	0	Tcf25
ENSMUSG00000001482	0	Def8
ENSMUSG00000001588	0	Acap1
ENSMUSG00000001630	0	Stk38l
ENSMUSG00000001761	0	Smo
ENSMUSG00000001768	0	Rin2
ENSMUSG00000001865	0	Cpa3
ENSMUSG00000001910	0	Nacc1
ENSMUSG00000001946	0	Esam
ENSMUSG00000001986	0	Gria3
ENSMUSG00000002032	0	Tmem25
ENSMUSG00000002105	0	Slc39a13
ENSMUSG00000002204	0	Napsa
ENSMUSG00000002289	0	Angptl4
ENSMUSG00000002325	0	Irf9
ENSMUSG00000002550	0	Uck1
ENSMUSG00000002668	0	Dennd1c
ENSMUSG00000002825	0	Qtrt1
ENSMUSG00000002968	0	Med25
ENSMUSG00000002981	0	Clptm1
ENSMUSG00000002985	0	Apoe
ENSMUSG00000002996	0	Hbp1
ENSMUSG00000002997	0	Prkar2b
ENSMUSG00000003154	0	Foxj2
ENSMUSG00000003316	0	Glg1
ENSMUSG00000003363	0	Pld3
ENSMUSG00000003484	0	Cyp4f18
ENSMUSG00000003623	0	Crot
ENSMUSG00000003644	0	Rps6ka1
ENSMUSG00000003660	0	Snrnp200
ENSMUSG00000003721	0	Insig2
ENSMUSG00000003762	0	Adck4
ENSMUSG00000003865	0	Gys1
ENSMUSG00000003882	0	Il7r
ENSMUSG00000004018	0	Fancl
ENSMUSG00000004040	0	Stat3
ENSMUSG00000004127	0	Trmt10a
ENSMUSG00000004207	0	Psap
ENSMUSG00000004221	0	Ikbkg
ENSMUSG00000004552	0	Ctse
ENSMUSG00000004562	0	Arhgef40
ENSMUSG00000004612	0	Nkg7
ENSMUSG00000004665	0	Cnn2
ENSMUSG00000004709	0	Cd244
ENSMUSG00000004880	0	Lbr
ENSMUSG00000005034	0	Prkacb
ENSMUSG00000005142	0	Man2b1
ENSMUSG00000005225	0	Plekha8
ENSMUSG00000005312	0	Ubqln1
ENSMUSG00000005339	0	Fcer1a
ENSMUSG00000005370	0	Msh6
ENSMUSG00000005413	0	Hmox1
ENSMUSG00000005483	0	Dnajb1
ENSMUSG00000005611	0	Mrvi1
ENSMUSG00000005615	0	Pcyt1a
ENSMUSG00000005672	0	Kit
ENSMUSG00000005823	0	Gpr108
ENSMUSG00000005886	0	Ncoa2
ENSMUSG00000005936	0	Kctd20
ENSMUSG00000005973	0	Rcn1
ENSMUSG00000005980	0	Dnase1
ENSMUSG00000005986	0	Ankrd13d
ENSMUSG00000006262	0	Mob1b
ENSMUSG00000006273	0	Atp6v1b2
ENSMUSG00000006301	0	Tmbim1
ENSMUSG00000006386	0	Tek
ENSMUSG00000006389	0	Mpl
ENSMUSG00000006519	0	Cyba
ENSMUSG00000006526	0	Tmem110
ENSMUSG00000006673	0	Qrich1
ENSMUSG00000007039	0	Ddah2
ENSMUSG00000007379	0	Dennd2c
ENSMUSG00000007603	0	Dus3l
ENSMUSG00000007891	0	Ctsd
ENSMUSG00000008129	0	4930432K21Rik
ENSMUSG00000008305	0	Tle1
ENSMUSG00000008429	0	Herpud2
ENSMUSG00000008435	0	Rdh13
ENSMUSG00000008475	0	Arpc5
ENSMUSG00000008763	0	Man1a2
ENSMUSG00000009090	0	Ap1b1
ENSMUSG00000009291	0	Pttg1ip
ENSMUSG00000009350	0	Mpo
ENSMUSG00000009575	0	Cbx5
ENSMUSG00000009687	0	Fxyd5
ENSMUSG00000010054	0	Tusc2
ENSMUSG00000010290	0	AI597479
ENSMUSG00000010453	0	Kansl3
ENSMUSG00000010936	0	Vac14
ENSMUSG00000011008	0	Mcoln2
ENSMUSG00000011148	0	Adssl1
ENSMUSG00000011427	0	Zfp790
ENSMUSG00000012076	0	Brms1l
ENSMUSG00000013275	0	Slc41a1
ENSMUSG00000013465	0	Nelfb
ENSMUSG00000013787	0	Ehmt2
ENSMUSG00000014418	0	Hps5
ENSMUSG00000014599	0	Csf1
ENSMUSG00000014668	0	Chfr
ENSMUSG00000014763	0	Fam120b
ENSMUSG00000014850	0	Msh3
ENSMUSG00000014867	0	Surf4
ENSMUSG00000014905	0	Dnajb9
ENSMUSG00000015053	0	Gata2
ENSMUSG00000015340	0	Cybb
ENSMUSG00000015355	0	Cd48
ENSMUSG00000015950	0	Ncf1
ENSMUSG00000016194	0	Hsd11b1
ENSMUSG00000016496	0	Cd274
ENSMUSG00000016552	0	Foxred2
ENSMUSG00000016831	0	Tox4
ENSMUSG00000017002	0	Slpi
ENSMUSG00000017210	0	Med24
ENSMUSG00000017264	0	Exosc10
ENSMUSG00000017491	0	Rarb
ENSMUSG00000017631	0	Abr
ENSMUSG00000017670	0	Elmo2
ENSMUSG00000017802	0	Fam134c
ENSMUSG00000017897	0	Eya2
ENSMUSG00000018001	0	Cyth3
ENSMUSG00000018168	0	Ikzf3
ENSMUSG00000018322	0	Tomm34
ENSMUSG00000018341	0	Il12rb2
ENSMUSG00000018377	0	Vezf1
ENSMUSG00000018395	0	Kif3a
ENSMUSG00000018425	0	Dhx40
ENSMUSG00000018481	0	Appbp2
ENSMUSG00000018500	0	Adora2b
ENSMUSG00000018501	0	Ncor1
ENSMUSG00000018570	0	2810408A11Rik
ENSMUSG00000018574	0	Acadvl
ENSMUSG00000018733	0	Pex12
ENSMUSG00000018740	0	Slc25a35
ENSMUSG00000018861	0	Fdxr
ENSMUSG00000018899	0	Irf1
ENSMUSG00000018924	0	Alox15
ENSMUSG00000018927	0	Ccl6
ENSMUSG00000018930	0	Ccl4
ENSMUSG00000018999	0	Slc35b4
ENSMUSG00000019066	0	Rab3d
ENSMUSG00000019087	0	Atp6ap1
ENSMUSG00000019122	0	Ccl9
ENSMUSG00000019210	0	Atp6v1e1
ENSMUSG00000019295	0	Tmem129
ENSMUSG00000019470	0	Xab2
ENSMUSG00000019487	0	Trip10
ENSMUSG00000019768	0	Esr1
ENSMUSG00000019769	0	Syne1
ENSMUSG00000019794	0	Katna1
ENSMUSG00000019826	0	Zbtb24
ENSMUSG00000019843	0	Fyn
ENSMUSG00000019846	0	Lama4
ENSMUSG00000019849	0	Prep
ENSMUSG00000019851	0	Perp
ENSMUSG00000019854	0	Reps1
ENSMUSG00000019864	0	Rtn4ip1
ENSMUSG00000019872	0	Smpdl3a
ENSMUSG00000019894	0	Slc6a15
ENSMUSG00000019920	0	Lims1
ENSMUSG00000019978	0	Epb4.1l2
ENSMUSG00000019990	0	Pde7b
ENSMUSG00000020034	0	Tcp11l2
ENSMUSG00000020044	0	Timp3
ENSMUSG00000020048	0	Hsp90b1
ENSMUSG00000020078	0	Vps26a
ENSMUSG00000020085	0	Aifm2
ENSMUSG00000020097	0	Sgpl1
ENSMUSG00000020100	0	Slc29a3
ENSMUSG00000020120	0	Plek
ENSMUSG00000020124	0	Usp15
ENSMUSG00000020125	0	Elane
ENSMUSG00000020150	0	Gamt
ENSMUSG00000020170	0	Frs2
ENSMUSG00000020189	0	Osbpl8
ENSMUSG00000020196	0	Cabin1
ENSMUSG00000020212	0	Mdm1
ENSMUSG00000020255	0	D10Wsu102e
ENSMUSG00000020263	0	Appl2
ENSMUSG00000020271	0	Fbxw11
ENSMUSG00000020346	0	Mgat1
ENSMUSG00000020385	0	Clk4
ENSMUSG00000020395	0	Itk
ENSMUSG00000020423	0	Btg2
ENSMUSG00000020448	0	Rnf185
ENSMUSG00000020454	0	Eif4enif1
ENSMUSG00000020482	0	Ccdc117
ENSMUSG00000020573	0	Pik3cg
ENSMUSG00000020590	0	Snx13
ENSMUSG00000020605	0	Hs1bp3
ENSMUSG00000020649	0	Rrm2
ENSMUSG00000020659	0	Cbll1
ENSMUSG00000020740	0	Gga3
ENSMUSG00000020744	0	Slc25a19
ENSMUSG00000020752	0	Recql5
ENSMUSG00000020777	0	Acox1
ENSMUSG00000020790	0	Ankfy1
ENSMUSG00000020840	0	Blmh
ENSMUSG00000020850	0	Prpf8
ENSMUSG00000020891	0	Alox8
ENSMUSG00000020900	0	Myh10
ENSMUSG00000021027	0	Ralgapa1
ENSMUSG00000021054	0	Sgpp1
ENSMUSG00000021066	0	Atl1
ENSMUSG00000021069	0	Pygl
ENSMUSG00000021185	0	9030617O03Rik
ENSMUSG00000021196	0	Pfkp
ENSMUSG00000021215	0	Net1
ENSMUSG00000021245	0	Mlh3
ENSMUSG00000021250	0	Fos
ENSMUSG00000021253	0	Tgfb3
ENSMUSG00000021357	0	Exoc2
ENSMUSG00000021384	0	Susd3
ENSMUSG00000021400	0	Wrnip1
ENSMUSG00000021497	0	Txndc15
ENSMUSG00000021550	0	2210016F16Rik
ENSMUSG00000021556	0	Golm1
ENSMUSG00000021578	0	Ccdc127
ENSMUSG00000021585	0	Cast
ENSMUSG00000021592	0	Arsk
ENSMUSG00000021610	0	Clptm1l
ENSMUSG00000021675	0	F2rl2
ENSMUSG00000021687	0	Scamp1
ENSMUSG00000021696	0	Elovl7
ENSMUSG00000021703	0	Serinc5
ENSMUSG00000021709	0	Erbb2ip
ENSMUSG00000021712	0	Trim23
ENSMUSG00000021738	0	Atxn7
ENSMUSG00000021782	0	Dlg5
ENSMUSG00000021830	0	Txndc16
ENSMUSG00000021876	0	Rnase4
ENSMUSG00000021893	0	Capn7
ENSMUSG00000021900	0	Btd
ENSMUSG00000021901	0	Bap1
ENSMUSG00000021959	0	Lats2
ENSMUSG00000021987	0	Mtmr6
ENSMUSG00000021998	0	Lcp1
ENSMUSG00000022008	0	Gpalpp1
ENSMUSG00000022043	0	Trim35
ENSMUSG00000022105	0	Rb1
ENSMUSG00000022106	0	Rcbtb2
ENSMUSG00000022157	0	Mcpt8
ENSMUSG00000022160	0	Mettl3
ENSMUSG00000022200	0	Golph3
ENSMUSG00000022223	0	Sdr39u1
ENSMUSG00000022237	0	Ankrd33b
ENSMUSG00000022265	0	Ank
ENSMUSG00000022329	0	Stk3
ENSMUSG00000022360	0	Atad2
ENSMUSG00000022372	0	Sla
ENSMUSG00000022378	0	Fam49b
ENSMUSG00000022385	0	Gtse1
ENSMUSG00000022386	0	Trmu
ENSMUSG00000022394	0	L3mbtl2
ENSMUSG00000022412	0	Mief1
ENSMUSG00000022443	0	Myh9
ENSMUSG00000022453	0	Naga
ENSMUSG00000022469	0	Rapgef3
ENSMUSG00000022475	0	Hdac7
ENSMUSG00000022479	0	Vdr
ENSMUSG00000022488	0	Nckap1l
ENSMUSG00000022507	0	1810013L24Rik
ENSMUSG00000022514	0	Il1rap
ENSMUSG00000022529	0	Zfp263
ENSMUSG00000022536	0	Glyr1
ENSMUSG00000022550	0	Adck5
ENSMUSG00000022555	0	Dgat1
ENSMUSG00000022564	0	Grina
ENSMUSG00000022574	0	Naprt1
ENSMUSG00000022584	0	Ly6c2
ENSMUSG00000022601	0	Rpl24
ENSMUSG00000022634	0	Yaf2
ENSMUSG00000022664	0	Slc35a5
ENSMUSG00000022667	0	Cd200r1
ENSMUSG00000022673	0	Mcm4
ENSMUSG00000022674	0	Ube2v2
ENSMUSG00000022711	0	Pmm2
ENSMUSG00000022722	0	Arl6
ENSMUSG00000022752	0	Tomm70a
ENSMUSG00000022756	0	Slc7a4
ENSMUSG00000022808	0	Snx4
ENSMUSG00000022938	0	Fam3b
ENSMUSG00000022964	0	Tmem50b
ENSMUSG00000022994	0	Adcy6
ENSMUSG00000023015	0	Racgap1
ENSMUSG00000023036	0	Pcdhga9
ENSMUSG00000023067	0	Cdkn1a
ENSMUSG00000023079	0	Gtf2ird1
ENSMUSG00000023092	0	Fhl1
ENSMUSG00000023110	0	Prmt5
ENSMUSG00000023272	0	Creld2
ENSMUSG00000023348	0	Trip6
ENSMUSG00000023852	0	Chd1
ENSMUSG00000023892	0	Zfp51
ENSMUSG00000023915	0	Tnfrsf21
ENSMUSG00000023921	0	Mut
ENSMUSG00000023953	0	Polh
ENSMUSG00000023961	0	Enpp4
ENSMUSG00000023963	0	Cyp39a1
ENSMUSG00000023992	0	Trem2
ENSMUSG00000024006	0	Stk38
ENSMUSG00000024053	0	Emilin2
ENSMUSG00000024069	0	Slc30a6
ENSMUSG00000024109	0	Nrxn1
ENSMUSG00000024118	0	1600002H07Rik
ENSMUSG00000024127	0	Prepl
ENSMUSG00000024164	0	C3
ENSMUSG00000024168	0	Tmem204
ENSMUSG00000024169	0	Ift140
ENSMUSG00000024190	0	Dusp1
ENSMUSG00000024253	0	Dync2li1
ENSMUSG00000024299	0	Adamts10
ENSMUSG00000024300	0	Myo1f
ENSMUSG00000024339	0	Tap2
ENSMUSG00000024511	0	Rab27b
ENSMUSG00000024515	0	Smad4
ENSMUSG00000024516	0	Sec11c
ENSMUSG00000024566	0	Atp9b
ENSMUSG00000024588	0	Fech
ENSMUSG00000024597	0	Slc12a2
ENSMUSG00000024621	0	Csf1r
ENSMUSG00000024644	0	Cndp2
ENSMUSG00000024659	0	Anxa1
ENSMUSG00000024665	0	Fads2
ENSMUSG00000024677	0	Ms4a6b
ENSMUSG00000024680	0	Ms4a2
ENSMUSG00000024681	0	Ms4a3
ENSMUSG00000024691	0	Fam111a
ENSMUSG00000024696	0	Lpxn
ENSMUSG00000024782	0	Ak3
ENSMUSG00000024789	0	Jak2
ENSMUSG00000024841	0	Eif1ad
ENSMUSG00000024889	0	Rce1
ENSMUSG00000024900	0	Cpt1a
ENSMUSG00000025025	0	Mxi1
ENSMUSG00000025094	0	Slc18a2
ENSMUSG00000025137	0	Pcyt2
ENSMUSG00000025139	0	Tollip
ENSMUSG00000025147	0	Mob2
ENSMUSG00000025151	0	Maged1
ENSMUSG00000025162	0	Csnk1d
ENSMUSG00000025163	0	Cd7
ENSMUSG00000025188	0	Hps1
ENSMUSG00000025193	0	Cutc
ENSMUSG00000025203	0	Scd2
ENSMUSG00000025220	0	Mgea5
ENSMUSG00000025224	0	Gbf1
ENSMUSG00000025228	0	Actr1a
ENSMUSG00000025234	0	Arih1
ENSMUSG00000025236	0	Adpgk
ENSMUSG00000025239	0	Limd1
ENSMUSG00000025245	0	Lztfl1
ENSMUSG00000025268	0	Maged2
ENSMUSG00000025283	0	Sat1
ENSMUSG00000025314	0	Ptprj
ENSMUSG00000025324	0	Atp10a
ENSMUSG00000025340	0	Rabgef1
ENSMUSG00000025366	0	Esyt1
ENSMUSG00000025413	0	Ttc4
ENSMUSG00000025453	0	Nnt
ENSMUSG00000025507	0	Lrdd
ENSMUSG00000025534	0	Gusb
ENSMUSG00000025579	0	Gaa
ENSMUSG00000025583	0	Rptor
ENSMUSG00000025602	0	Zfp202
ENSMUSG00000025647	0	Shisa5
ENSMUSG00000025701	0	Alox5
ENSMUSG00000025736	0	Jmjd8
ENSMUSG00000025746	0	Il6
ENSMUSG00000025747	0	Tyms
ENSMUSG00000025776	0	Crispld1
ENSMUSG00000025786	0	Zdhhc3
ENSMUSG00000025804	0	Ccr1
ENSMUSG00000025862	0	Stag2
ENSMUSG00000025877	0	Hk3
ENSMUSG00000025907	0	Rb1cc1
ENSMUSG00000025950	0	Idh1
ENSMUSG00000025979	0	Mob4
ENSMUSG00000025993	0	Slc40a1
ENSMUSG00000025997	0	Ikzf2
ENSMUSG00000026036	0	Nif3l1
ENSMUSG00000026064	0	Ptp4a1
ENSMUSG00000026069	0	Il1rl1
ENSMUSG00000026094	0	Stk17b
ENSMUSG00000026104	0	Stat1
ENSMUSG00000026107	0	Nabp1
ENSMUSG00000026112	0	Coa5
ENSMUSG00000026123	0	Plekhb2
ENSMUSG00000026135	0	Zfp142
ENSMUSG00000026155	0	Smap1
ENSMUSG00000026158	0	Ogfrl1
ENSMUSG00000026193	0	Fn1
ENSMUSG00000026222	0	Sp100
ENSMUSG00000026227	0	2810459M11Rik
ENSMUSG00000026249	0	Serpine2
ENSMUSG00000026311	0	Asb1
ENSMUSG00000026313	0	Hdac4
ENSMUSG00000026315	0	Serpinb8
ENSMUSG00000026353	0	Ubxn4
ENSMUSG00000026357	0	Rgs18
ENSMUSG00000026358	0	Rgs1
ENSMUSG00000026360	0	Rgs2
ENSMUSG00000026365	0	Cfh
ENSMUSG00000026380	0	Tfcp2l1
ENSMUSG00000026384	0	Ptpn4
ENSMUSG00000026399	0	Cd55
ENSMUSG00000026404	0	Ddx59
ENSMUSG00000026427	0	Eif2d
ENSMUSG00000026430	0	Rassf5
ENSMUSG00000026456	0	Cyb5r1
ENSMUSG00000026483	0	Fam129a
ENSMUSG00000026489	0	Adck3
ENSMUSG00000026490	0	Cdc42bpa
ENSMUSG00000026495	0	Efcab2
ENSMUSG00000026504	0	Sdccag8
ENSMUSG00000026589	0	Sec16b
ENSMUSG00000026594	0	Ralgps2
ENSMUSG00000026638	0	Irf6
ENSMUSG00000026672	0	Optn
ENSMUSG00000026700	0	Tnfsf4
ENSMUSG00000026718	0	Stam
ENSMUSG00000026721	0	Rabgap1l
ENSMUSG00000026728	0	Vim
ENSMUSG00000026803	0	Ttf1
ENSMUSG00000026815	0	Gfi1b
ENSMUSG00000026832	0	Cytip
ENSMUSG00000026842	0	Abl1
ENSMUSG00000026860	0	Sh3glb2
ENSMUSG00000026864	0	Hspa5
ENSMUSG00000026873	0	Phf19
ENSMUSG00000026879	0	Gsn
ENSMUSG00000026896	0	Ifih1
ENSMUSG00000026915	0	Strbp
ENSMUSG00000026924	0	Sec16a
ENSMUSG00000026925	0	Inpp5e
ENSMUSG00000026928	0	Card9
ENSMUSG00000027007	0	Ssfa2
ENSMUSG00000027122	0	Arl14ep
ENSMUSG00000027185	0	Nat10
ENSMUSG00000027193	0	Api5
ENSMUSG00000027194	0	Ttc17
ENSMUSG00000027206	0	Cops2
ENSMUSG00000027272	0	Ubr1
ENSMUSG00000027285	0	Haus2
ENSMUSG00000027330	0	Cdc25b
ENSMUSG00000027339	0	Rassf2
ENSMUSG00000027340	0	Slc23a2
ENSMUSG00000027360	0	Hdc
ENSMUSG00000027395	0	Polr1b
ENSMUSG00000027423	0	Snx5
ENSMUSG00000027424	0	Mgme1
ENSMUSG00000027488	0	Snta1
ENSMUSG00000027490	0	E2f1
ENSMUSG00000027498	0	Cstf1
ENSMUSG00000027562	0	Car2
ENSMUSG00000027575	0	Arfgap1
ENSMUSG00000027598	0	Itch
ENSMUSG00000027601	0	Mtfr1
ENSMUSG00000027615	0	Hps3
ENSMUSG00000027620	0	Rbm39
ENSMUSG00000027634	0	Ndrg3
ENSMUSG00000027639	0	Samhd1
ENSMUSG00000027642	0	Rpn2
ENSMUSG00000027655	0	Dhx35
ENSMUSG00000027669	0	Gnb4
ENSMUSG00000027677	0	Ttc14
ENSMUSG00000027699	0	Ect2
ENSMUSG00000027742	0	Cog6
ENSMUSG00000027765	0	P2ry1
ENSMUSG00000027823	0	Gmps
ENSMUSG00000027843	0	Ptpn22
ENSMUSG00000027952	0	Pmvk
ENSMUSG00000027956	0	Tmem144
ENSMUSG00000027963	0	Extl2
ENSMUSG00000028005	0	Gucy1b3
ENSMUSG00000028037	0	Ifi44
ENSMUSG00000028042	0	Zbtb7b
ENSMUSG00000028048	0	Gba
ENSMUSG00000028057	0	Rit1
ENSMUSG00000028076	0	Cd1d1
ENSMUSG00000028086	0	Fbxw7
ENSMUSG00000028099	0	Polr3c
ENSMUSG00000028101	0	Pias3
ENSMUSG00000028136	0	Snx27
ENSMUSG00000028184	0	Lphn2
ENSMUSG00000028191	0	Bcl10
ENSMUSG00000028223	0	Decr1
ENSMUSG00000028233	0	Tgs1
ENSMUSG00000028245	0	Nsmaf
ENSMUSG00000028273	0	Pdlim5
ENSMUSG00000028292	0	Rars2
ENSMUSG00000028409	0	Smu1
ENSMUSG00000028467	0	Gba2
ENSMUSG00000028480	0	Glipr2
ENSMUSG00000028484	0	Psip1
ENSMUSG00000028496	0	Mllt3
ENSMUSG00000028497	0	Ptplad2
ENSMUSG00000028528	0	Dnajc6
ENSMUSG00000028599	0	Tnfrsf1b
ENSMUSG00000028613	0	Lrp8
ENSMUSG00000028649	0	Macf1
ENSMUSG00000028677	0	Rnf220
ENSMUSG00000028680	0	Plk3
ENSMUSG00000028708	0	Mknk1
ENSMUSG00000028760	0	Eif4g3
ENSMUSG00000028776	0	Tinagl1
ENSMUSG00000028803	0	Nipal3
ENSMUSG00000028833	0	Ncdn
ENSMUSG00000028864	0	Hgf
ENSMUSG00000028894	0	Inpp5b
ENSMUSG00000028917	0	Plekhm2
ENSMUSG00000028923	0	Necap2
ENSMUSG00000028927	0	Padi2
ENSMUSG00000028970	0	Abcb1b
ENSMUSG00000028986	0	Klhl7
ENSMUSG00000028991	0	Mtor
ENSMUSG00000029020	0	Mfn2
ENSMUSG00000029084	0	Cd38
ENSMUSG00000029094	0	Afap1
ENSMUSG00000029106	0	Add1
ENSMUSG00000029108	0	Pcdh7
ENSMUSG00000029127	0	Zbtb49
ENSMUSG00000029169	0	Dhx15
ENSMUSG00000029221	0	Slc30a9
ENSMUSG00000029265	0	Dr1
ENSMUSG00000029270	0	Fam69a
ENSMUSG00000029283	0	Cdc7
ENSMUSG00000029287	0	Tgfbr3
ENSMUSG00000029322	0	Plac8
ENSMUSG00000029364	0	Wsb2
ENSMUSG00000029366	0	Dck
ENSMUSG00000029372	0	Ppbp
ENSMUSG00000029373	0	Pf4
ENSMUSG00000029470	0	P2rx4
ENSMUSG00000029480	0	Dhx37
ENSMUSG00000029502	0	Golga3
ENSMUSG00000029650	0	Slc46a3
ENSMUSG00000029684	0	Wasl
ENSMUSG00000029716	0	Tfr2
ENSMUSG00000029771	0	Irf5
ENSMUSG00000029822	0	Osbpl3
ENSMUSG00000029860	0	Zyx
ENSMUSG00000029923	0	Rab19
ENSMUSG00000029998	0	Pcyox1
ENSMUSG00000030064	0	Frmd4b
ENSMUSG00000030089	0	Slc41a3
ENSMUSG00000030094	0	Xpc
ENSMUSG00000030104	0	Edem1
ENSMUSG00000030156	0	Cd69
ENSMUSG00000030166	0	Rad52
ENSMUSG00000030200	0	Bcl2l14
ENSMUSG00000030213	0	Atf7ip
ENSMUSG00000030217	0	Art4
ENSMUSG00000030223	0	Ptpro
ENSMUSG00000030231	0	Plekha5
ENSMUSG00000030264	0	Thumpd3
ENSMUSG00000030265	0	Kras
ENSMUSG00000030287	0	Itpr2
ENSMUSG00000030319	0	Cand2
ENSMUSG00000030325	0	Klrb1c
ENSMUSG00000030413	0	Pglyrp1
ENSMUSG00000030470	0	Csrp3
ENSMUSG00000030471	0	Zdhhc13
ENSMUSG00000030536	0	Iqgap1
ENSMUSG00000030545	0	Pex11a
ENSMUSG00000030560	0	Ctsc
ENSMUSG00000030579	0	Tyrobp
ENSMUSG00000030589	0	Rasgrp4
ENSMUSG00000030609	0	Aen
ENSMUSG00000030614	0	Tmem126b
ENSMUSG00000030653	0	Pde2a
ENSMUSG00000030655	0	Smg1
ENSMUSG00000030659	0	Nucb2
ENSMUSG00000030681	0	Mvp
ENSMUSG00000030774	0	Pak1
ENSMUSG00000030805	0	Stx4a
ENSMUSG00000030806	0	Stx1b
ENSMUSG00000030816	0	Rnf40
ENSMUSG00000030930	0	Chst15
ENSMUSG00000030965	0	Fam175b
ENSMUSG00000031004	0	Mki67
ENSMUSG00000031010	0	Usp9x
ENSMUSG00000031015	0	Swap70
ENSMUSG00000031072	0	Oraov1
ENSMUSG00000031078	0	Cttn
ENSMUSG00000031101	0	Sash3
ENSMUSG00000031146	0	Plp2
ENSMUSG00000031162	0	Gata1
ENSMUSG00000031196	0	F8
ENSMUSG00000031256	0	Cstf2
ENSMUSG00000031328	0	Flna
ENSMUSG00000031333	0	Abcb7
ENSMUSG00000031337	0	Mtm1
ENSMUSG00000031378	0	Abcd1
ENSMUSG00000031386	0	Hcfc1
ENSMUSG00000031391	0	L1cam
ENSMUSG00000031400	0	G6pdx
ENSMUSG00000031431	0	Tsc22d3
ENSMUSG00000031444	0	F10
ENSMUSG00000031447	0	Lamp1
ENSMUSG00000031453	0	Rasa3
ENSMUSG00000031513	0	Leprotl1
ENSMUSG00000031529	0	Tnks
ENSMUSG00000031545	0	Agpat6
ENSMUSG00000031562	0	Dctd
ENSMUSG00000031591	0	Asah1
ENSMUSG00000031604	0	Sc4mol
ENSMUSG00000031628	0	Casp3
ENSMUSG00000031631	0	4933411K20Rik
ENSMUSG00000031644	0	Nek1
ENSMUSG00000031714	0	Gab1
ENSMUSG00000031722	0	Hp
ENSMUSG00000031731	0	Ap1g1
ENSMUSG00000031755	0	Bbs2
ENSMUSG00000031770	0	Herpud1
ENSMUSG00000031799	0	Tpm4
ENSMUSG00000031835	0	Mbtps1
ENSMUSG00000031838	0	Ifi30
ENSMUSG00000031878	0	Nae1
ENSMUSG00000031889	0	D230025D16Rik
ENSMUSG00000031925	0	Maml2
ENSMUSG00000031958	0	Ldhd
ENSMUSG00000031993	0	Snx19
ENSMUSG00000032035	0	Ets1
ENSMUSG00000032066	0	Bco2
ENSMUSG00000032109	0	Nlrx1
ENSMUSG00000032113	0	Chek1
ENSMUSG00000032115	0	Hyou1
ENSMUSG00000032127	0	Vps11
ENSMUSG00000032198	0	Dock6
ENSMUSG00000032204	0	Aqp9
ENSMUSG00000032216	0	Nedd4
ENSMUSG00000032218	0	Ccnb2
ENSMUSG00000032231	0	Anxa2
ENSMUSG00000032245	0	Cln6
ENSMUSG00000032265	0	Fam46a
ENSMUSG00000032300	0	1700017B05Rik
ENSMUSG00000032323	0	Cyp11a1
ENSMUSG00000032353	0	Tmed3
ENSMUSG00000032359	0	Ctsh
ENSMUSG00000032374	0	Plod2
ENSMUSG00000032377	0	Plscr4
ENSMUSG00000032393	0	Dpp8
ENSMUSG00000032449	0	Slc25a36
ENSMUSG00000032468	0	Armc8
ENSMUSG00000032479	0	Map4
ENSMUSG00000032512	0	Wdr48
ENSMUSG00000032513	0	Gorasp1
ENSMUSG00000032553	0	Srprb
ENSMUSG00000032567	0	Aste1
ENSMUSG00000032577	0	Mapkapk3
ENSMUSG00000032578	0	Cish
ENSMUSG00000032586	0	Traip
ENSMUSG00000032612	0	Usp4
ENSMUSG00000032690	0	Oas2
ENSMUSG00000032705	0	Exd2
ENSMUSG00000032788	0	Pdxk
ENSMUSG00000032997	0	Chpf
ENSMUSG00000032998	0	Foxj3
ENSMUSG00000033066	0	Gas7
ENSMUSG00000033114	0	Slc35d2
ENSMUSG00000033126	0	Ybey
ENSMUSG00000033335	0	Dnm2
ENSMUSG00000033352	0	Map2k4
ENSMUSG00000033355	0	Rtp4
ENSMUSG00000033364	0	Usp37
ENSMUSG00000033444	0	Specc1l
ENSMUSG00000033446	0	Lpar6
ENSMUSG00000033454	0	Zbtb1
ENSMUSG00000033458	0	Fan1
ENSMUSG00000033542	0	Arhgef5
ENSMUSG00000033557	0	Fam20b
ENSMUSG00000033565	0	Rbfox2
ENSMUSG00000033589	0	Reep4
ENSMUSG00000033628	0	Pik3c3
ENSMUSG00000033688	0	1300017J02Rik
ENSMUSG00000033773	0	Rpap2
ENSMUSG00000033808	0	Tmem87a
ENSMUSG00000033847	0	Pla2g4c
ENSMUSG00000033933	0	Vhl
ENSMUSG00000033949	0	Trim36
ENSMUSG00000033952	0	Aspm
ENSMUSG00000033953	0	Ppp3r1
ENSMUSG00000033961	0	Zfp446
ENSMUSG00000033964	0	Zbtb41
ENSMUSG00000033965	0	Slc16a2
ENSMUSG00000033972	0	Zfp944
ENSMUSG00000034022	0	Cpsf1
ENSMUSG00000034101	0	Ctnnd1
ENSMUSG00000034116	0	Vav1
ENSMUSG00000034165	0	Ccnd3
ENSMUSG00000034218	0	Atm
ENSMUSG00000034235	0	Usp54
ENSMUSG00000034248	0	Slc25a37
ENSMUSG00000034297	0	Med13
ENSMUSG00000034300	0	Fam53c
ENSMUSG00000034320	0	Slc26a2
ENSMUSG00000034401	0	Spata6
ENSMUSG00000034422	0	Parp14
ENSMUSG00000034462	0	Pkd2
ENSMUSG00000034538	0	Zfp418
ENSMUSG00000034560	0	A230046K03Rik
ENSMUSG00000034587	0	8430429K09Rik
ENSMUSG00000034591	0	Slc41a2
ENSMUSG00000034610	0	Zcchc11
ENSMUSG00000034612	0	Chst11
ENSMUSG00000034652	0	Cd300a
ENSMUSG00000034764	0	1700006J14Rik
ENSMUSG00000034781	0	Gna11
ENSMUSG00000034792	0	Gna15
ENSMUSG00000034807	0	Colgalt1
ENSMUSG00000034833	0	Tespa1
ENSMUSG00000034868	0	Myl12b
ENSMUSG00000034981	0	Parm1
ENSMUSG00000035004	0	Igsf6
ENSMUSG00000035064	0	Eef2k
ENSMUSG00000035086	0	Becn1
ENSMUSG00000035107	0	Dcbld2
ENSMUSG00000035125	0	Gcfc2
ENSMUSG00000035161	0	Ints6
ENSMUSG00000035181	0	Heatr5a
ENSMUSG00000035208	0	Slfn8
ENSMUSG00000035234	0	Fam175a
ENSMUSG00000035311	0	Gnptab
ENSMUSG00000035378	0	Shq1
ENSMUSG00000035439	0	Haus8
ENSMUSG00000035448	0	Ccr3
ENSMUSG00000035473	0	Galm
ENSMUSG00000035478	0	Mbd3
ENSMUSG00000035529	0	Prdm4
ENSMUSG00000035547	0	Capn5
ENSMUSG00000035572	0	Dcaf10
ENSMUSG00000035673	0	Sbno2
ENSMUSG00000035696	0	Rnf38
ENSMUSG00000035697	0	Hmha1
ENSMUSG00000035725	0	Prkx
ENSMUSG00000035778	0	Ggta1
ENSMUSG00000035877	0	Zhx3
ENSMUSG00000035901	0	Dennd5a
ENSMUSG00000035949	0	Fbxw2
ENSMUSG00000036009	0	Mettl25
ENSMUSG00000036054	0	Sugp2
ENSMUSG00000036109	0	Mbnl3
ENSMUSG00000036136	0	Fam110c
ENSMUSG00000036172	0	Cd200r3
ENSMUSG00000036180	0	Gatad2a
ENSMUSG00000036197	0	Gxylt1
ENSMUSG00000036273	0	Lrrk2
ENSMUSG00000036291	0	Ap5m1
ENSMUSG00000036292	0	Gramd1c
ENSMUSG00000036306	0	Lzts1
ENSMUSG00000036381	0	P2ry14
ENSMUSG00000036478	0	Btg1
ENSMUSG00000036552	0	Ermard
ENSMUSG00000036594	0	H2-Aa
ENSMUSG00000036641	0	Ccdc148
ENSMUSG00000036676	0	Tmtc3
ENSMUSG00000036687	0	Tmem184a
ENSMUSG00000036712	0	Cyld
ENSMUSG00000036769	0	Wdr44
ENSMUSG00000036779	0	Papd5
ENSMUSG00000036825	0	Ssx2ip
ENSMUSG00000036833	0	Pnpla7
ENSMUSG00000036885	0	Arhgef26
ENSMUSG00000036916	0	Zfp280c
ENSMUSG00000036943	0	Rab8b
ENSMUSG00000036944	0	Tmem71
ENSMUSG00000036955	0	2510003E04Rik
ENSMUSG00000037001	0	Zfp39
ENSMUSG00000037013	0	Ss18
ENSMUSG00000037119	0	D15Ertd621e
ENSMUSG00000037149	0	Ddx1
ENSMUSG00000037210	0	Fam193a
ENSMUSG00000037216	0	Lipt1
ENSMUSG00000037257	0	Aagab
ENSMUSG00000037336	0	Mfsd2b
ENSMUSG00000037349	0	Nudt22
ENSMUSG00000037353	0	Letmd1
ENSMUSG00000037376	0	Trmt6
ENSMUSG00000037408	0	Cnnm4
ENSMUSG00000037410	0	Tbc1d2b
ENSMUSG00000037418	0	Best1
ENSMUSG00000037419	0	Endod1
ENSMUSG00000037447	0	Arid5a
ENSMUSG00000037536	0	Fbxo34
ENSMUSG00000037669	0	1110057K04Rik
ENSMUSG00000037731	0	Themis2
ENSMUSG00000037754	0	Ppp1r16b
ENSMUSG00000037824	0	Tspan14
ENSMUSG00000037846	0	Rtkn2
ENSMUSG00000037847	0	Nmrk1
ENSMUSG00000037890	0	Wdr19
ENSMUSG00000037896	0	Rcor1
ENSMUSG00000037902	0	Sirpa
ENSMUSG00000037926	0	Ssh2
ENSMUSG00000037940	0	Inpp4b
ENSMUSG00000038058	0	Nod1
ENSMUSG00000038128	0	Camk4
ENSMUSG00000038147	0	Cd84
ENSMUSG00000038178	0	Slc43a2
ENSMUSG00000038187	0	Btbd10
ENSMUSG00000038206	0	Fbxo8
ENSMUSG00000038250	0	Usp38
ENSMUSG00000038252	0	Ncapd2
ENSMUSG00000038280	0	Ostm1
ENSMUSG00000038332	0	Sesn1
ENSMUSG00000038342	0	Mlxip
ENSMUSG00000038369	0	Ncoa6
ENSMUSG00000038398	0	Upf3a
ENSMUSG00000038418	0	Egr1
ENSMUSG00000038527	0	C1rl
ENSMUSG00000038582	0	Pptc7
ENSMUSG00000038642	0	Ctss
ENSMUSG00000038646	0	Fam103a1
ENSMUSG00000038664	0	Herc1
ENSMUSG00000038685	0	Rtel1
ENSMUSG00000038712	0	Fam63a
ENSMUSG00000038774	0	Ascc3
ENSMUSG00000038816	0	Ctnnal1
ENSMUSG00000038866	0	Zcchc2
ENSMUSG00000038936	0	Sccpdh
ENSMUSG00000038943	0	Prc1
ENSMUSG00000038957	0	Edc3
ENSMUSG00000039005	0	Tlr4
ENSMUSG00000039084	0	Chad
ENSMUSG00000039109	0	F13a1
ENSMUSG00000039153	0	Runx2
ENSMUSG00000039159	0	Ube2h
ENSMUSG00000039167	0	Eltd1
ENSMUSG00000039176	0	Polg
ENSMUSG00000039197	0	Adk
ENSMUSG00000039238	0	Zfp750
ENSMUSG00000039275	0	Foxk2
ENSMUSG00000039367	0	Sec24c
ENSMUSG00000039414	0	Heatr5b
ENSMUSG00000039428	0	Tmem135
ENSMUSG00000039461	0	Tcta
ENSMUSG00000039509	0	Nup133
ENSMUSG00000039621	0	Prex1
ENSMUSG00000039634	0	Zfp189
ENSMUSG00000039842	0	Mcph1
ENSMUSG00000039943	0	Plcb4
ENSMUSG00000039987	0	Phtf2
ENSMUSG00000040054	0	Baz2a
ENSMUSG00000040124	0	Gorab
ENSMUSG00000040151	0	Hs2st1
ENSMUSG00000040152	0	Thbs1
ENSMUSG00000040229	0	Gpr34
ENSMUSG00000040247	0	Tbc1d10c
ENSMUSG00000040283	0	Btnl9
ENSMUSG00000040314	0	Ctsg
ENSMUSG00000040356	0	Skiv2l
ENSMUSG00000040365	0	Trim41
ENSMUSG00000040410	0	Fbxl4
ENSMUSG00000040435	0	Ppp1r15a
ENSMUSG00000040522	0	Tlr8
ENSMUSG00000040528	0	Milr1
ENSMUSG00000040533	0	Matn1
ENSMUSG00000040550	0	Otud6b
ENSMUSG00000040552	0	C3ar1
ENSMUSG00000040557	0	Wbscr27
ENSMUSG00000040699	0	Limd2
ENSMUSG00000040710	0	St8sia4
ENSMUSG00000040747	0	Cd53
ENSMUSG00000040751	0	Lat2
ENSMUSG00000040859	0	Bsdc1
ENSMUSG00000040918	0	Slc19a2
ENSMUSG00000041040	0	Fam117b
ENSMUSG00000041112	0	Elmo1
ENSMUSG00000041143	0	Tmco4
ENSMUSG00000041153	0	Osgin2
ENSMUSG00000041229	0	Phf8
ENSMUSG00000041268	0	Dmxl2
ENSMUSG00000041341	0	Atg2b
ENSMUSG00000041488	0	Stx3
ENSMUSG00000041538	0	H2-Ob
ENSMUSG00000041642	0	Kif21b
ENSMUSG00000041685	0	Fcho2
ENSMUSG00000041720	0	Pi4ka
ENSMUSG00000041769	0	Ppp2r2d
ENSMUSG00000041797	0	Abca9
ENSMUSG00000041801	0	Phlda3
ENSMUSG00000041831	0	Sytl3
ENSMUSG00000041895	0	Wipi1
ENSMUSG00000041935	0	AW549877
ENSMUSG00000041977	0	Arhgef11
ENSMUSG00000042042	0	Csgalnact2
ENSMUSG00000042063	0	Zfp386
ENSMUSG00000042185	0	Nfrkb
ENSMUSG00000042211	0	Fbxo38
ENSMUSG00000042228	0	Lyn
ENSMUSG00000042271	0	Nxt2
ENSMUSG00000042284	0	Itga1
ENSMUSG00000042345	0	Ubash3a
ENSMUSG00000042508	0	Dmtf1
ENSMUSG00000042613	0	Pbxip1
ENSMUSG00000042647	0	Acad12
ENSMUSG00000042700	0	Sipa1l1
ENSMUSG00000043008	0	Klhl6
ENSMUSG00000043017	0	Ptgir
ENSMUSG00000043061	0	Tmem18
ENSMUSG00000043065	0	Spice1
ENSMUSG00000043090	0	Zfp866
ENSMUSG00000043110	0	Lrrn4
ENSMUSG00000043157	0	Arl11
ENSMUSG00000043252	0	Tmem64
ENSMUSG00000043257	0	Pigv
ENSMUSG00000043542	0	Zc2hc1a
ENSMUSG00000043885	0	Slc36a4
ENSMUSG00000043929	0	Klhl15
ENSMUSG00000043940	0	Wdfy3
ENSMUSG00000044026	0	Slc35g1
ENSMUSG00000044030	0	Irf2bp1
ENSMUSG00000044037	0	Als2cl
ENSMUSG00000044258	0	Ctla2a
ENSMUSG00000044452	0	Zfp507
ENSMUSG00000044465	0	Fam160a2
ENSMUSG00000044734	0	Serpinb1a
ENSMUSG00000044770	0	Scml4
ENSMUSG00000044786	0	Zfp36
ENSMUSG00000044791	0	Setd2
ENSMUSG00000044864	0	Ankrd50
ENSMUSG00000044950	0	Pwwp2a
ENSMUSG00000045102	0	Poln
ENSMUSG00000045210	0	Vcpip1
ENSMUSG00000045374	0	Wdr81
ENSMUSG00000045639	0	Zfp629
ENSMUSG00000045679	0	Pqlc3
ENSMUSG00000045730	0	Adrb2
ENSMUSG00000045757	0	Zfp764
ENSMUSG00000045932	0	Ifit2
ENSMUSG00000045954	0	Sdpr
ENSMUSG00000046380	0	Jrk
ENSMUSG00000046408	0	1700067K01Rik
ENSMUSG00000046441	0	Cmtr2
ENSMUSG00000046519	0	Golph3l
ENSMUSG00000046808	0	Atp10d
ENSMUSG00000046862	0	Pramef8
ENSMUSG00000046876	0	Atxn1
ENSMUSG00000046949	0	Nqo2
ENSMUSG00000047036	0	Zfp445
ENSMUSG00000047146	0	Tet1
ENSMUSG00000047153	0	Khnyn
ENSMUSG00000047248	0	C2cd3
ENSMUSG00000047454	0	Gphn
ENSMUSG00000047539	0	Fbxo28
ENSMUSG00000047731	0	Wbp1l
ENSMUSG00000047787	0	Flrt1
ENSMUSG00000047821	0	Trim16
ENSMUSG00000047822	0	Gm6484
ENSMUSG00000047867	0	Gimap6
ENSMUSG00000047904	0	Sstr2
ENSMUSG00000048163	0	Selplg
ENSMUSG00000048175	0	Asb8
ENSMUSG00000048218	0	Amigo2
ENSMUSG00000048285	0	Frmd6
ENSMUSG00000048310	0	Pskh1
ENSMUSG00000048351	0	Selrc1
ENSMUSG00000048376	0	F2r
ENSMUSG00000048379	0	Socs4
ENSMUSG00000048429	0	1810026J23Rik
ENSMUSG00000048495	0	Tyw5
ENSMUSG00000048534	0	Amica1
ENSMUSG00000048612	0	Myof
ENSMUSG00000048865	0	Arhgap30
ENSMUSG00000049090	0	Zadh2
ENSMUSG00000049103	0	Ccr2
ENSMUSG00000049225	0	Pdp1
ENSMUSG00000049323	0	Smcr8
ENSMUSG00000049339	0	Fam134a
ENSMUSG00000049488	0	Tmem67
ENSMUSG00000049625	0	Tifab
ENSMUSG00000049676	0	Catsperg1
ENSMUSG00000049680	0	Urgcp
ENSMUSG00000049755	0	Zfp672
ENSMUSG00000049775	0	Tmsb4x
ENSMUSG00000049792	0	Bag5
ENSMUSG00000050229	0	Pigm
ENSMUSG00000050270	0	Tmem220
ENSMUSG00000050315	0	Synpo2
ENSMUSG00000050335	0	Lgals3
ENSMUSG00000050592	0	Fam78a
ENSMUSG00000050619	0	Zscan29
ENSMUSG00000050697	0	Prkaa1
ENSMUSG00000050721	0	Plekho2
ENSMUSG00000050846	0	Zfp623
ENSMUSG00000050890	0	Pdik1l
ENSMUSG00000050921	0	P2ry10
ENSMUSG00000050954	0	Zfp169
ENSMUSG00000050965	0	Prkca
ENSMUSG00000050989	0	Sepn1
ENSMUSG00000051166	0	Eml5
ENSMUSG00000051177	0	Plcb1
ENSMUSG00000051329	0	Nup160
ENSMUSG00000051341	0	Zfp52
ENSMUSG00000051510	0	Mafg
ENSMUSG00000051735	0	Rinl
ENSMUSG00000052212	0	Cd177
ENSMUSG00000052214	0	Opa3
ENSMUSG00000052331	0	Ankrd44
ENSMUSG00000052406	0	Rexo4
ENSMUSG00000052675	0	Zfp112
ENSMUSG00000052676	0	Zmat1
ENSMUSG00000052684	0	Jun
ENSMUSG00000052749	0	Trim30b
ENSMUSG00000052837	0	Junb
ENSMUSG00000052914	0	Cyp2j6
ENSMUSG00000052949	0	Rnf157
ENSMUSG00000053063	0	Clec12a
ENSMUSG00000053094	0	Tmem248
ENSMUSG00000053134	0	Supt7l
ENSMUSG00000053158	0	Fes
ENSMUSG00000053218	0	Gm9900
ENSMUSG00000053467	0	A530088E08Rik
ENSMUSG00000053774	0	Ubxn7
ENSMUSG00000053985	0	Zfp14
ENSMUSG00000054408	0	Spcs3
ENSMUSG00000054474	0	Thnsl2
ENSMUSG00000054641	0	Mmrn1
ENSMUSG00000054648	0	Zfp869
ENSMUSG00000054676	0	1600014C10Rik
ENSMUSG00000054715	0	Zscan22
ENSMUSG00000054720	0	Lrrc8c
ENSMUSG00000054723	0	Vmac
ENSMUSG00000054942	0	Fam73a
ENSMUSG00000055065	0	Ddx17
ENSMUSG00000055200	0	Sertad3
ENSMUSG00000055296	0	Tmem245
ENSMUSG00000055322	0	Tns1
ENSMUSG00000055485	0	Soga1
ENSMUSG00000055538	0	Zcchc24
ENSMUSG00000055639	0	Dach1
ENSMUSG00000055652	0	Klhl25
ENSMUSG00000055745	0	Ldoc1l
ENSMUSG00000055884	0	Fancm
ENSMUSG00000055923	0	Aasdh
ENSMUSG00000055991	0	Zkscan5
ENSMUSG00000056019	0	Zfp709
ENSMUSG00000056032	0	BC018473
ENSMUSG00000056116	0	H2-T22
ENSMUSG00000056145	0	AI504432
ENSMUSG00000056399	0	Prss34
ENSMUSG00000056427	0	Slit3
ENSMUSG00000056724	0	Nbeal2
ENSMUSG00000056917	0	Sipa1
ENSMUSG00000057058	0	Skap1
ENSMUSG00000057134	0	Ado
ENSMUSG00000057143	0	Trim12c
ENSMUSG00000057147	0	Dph6
ENSMUSG00000057181	0	5730455P16Rik
ENSMUSG00000057191	0	AB124611
ENSMUSG00000057367	0	Birc2
ENSMUSG00000057409	0	Zfp53
ENSMUSG00000057554	0	Lgals8
ENSMUSG00000057729	0	Prtn3
ENSMUSG00000057738	0	Sptan1
ENSMUSG00000057766	0	Ankrd29
ENSMUSG00000057778	0	Cyb5d2
ENSMUSG00000057835	0	Zfp119a
ENSMUSG00000057982	0	Zfp809
ENSMUSG00000058135	0	Gstm1
ENSMUSG00000058291	0	Zfp68
ENSMUSG00000058331	0	Zfp85-rs1
ENSMUSG00000058655	0	Eif4b
ENSMUSG00000058672	0	Tubb2a
ENSMUSG00000058715	0	Fcer1g
ENSMUSG00000058755	0	Osm
ENSMUSG00000058793	0	Cds2
ENSMUSG00000058818	0	Pirb
ENSMUSG00000058945	0	Gm10056
ENSMUSG00000059013	0	Sh2d3c
ENSMUSG00000059022	0	Kcp
ENSMUSG00000059142	0	Zfp945
ENSMUSG00000059149	0	Mfsd4
ENSMUSG00000059336	0	Slc14a1
ENSMUSG00000059498	0	Fcgr3
ENSMUSG00000059839	0	Zfp874b
ENSMUSG00000059939	0	9430015G10Rik
ENSMUSG00000060063	0	Alox5ap
ENSMUSG00000060131	0	Atp8b4
ENSMUSG00000060441	0	Trim5
ENSMUSG00000060510	0	Zfp266
ENSMUSG00000061411	0	8430427H17Rik
ENSMUSG00000061533	0	Cep128
ENSMUSG00000061882	0	Ccdc62
ENSMUSG00000061898	0	Rbak
ENSMUSG00000061981	0	Flot2
ENSMUSG00000062014	0	Gmfb
ENSMUSG00000062046	0	5730460C07Rik
ENSMUSG00000062510	0	Nsl1
ENSMUSG00000062590	0	Armc9
ENSMUSG00000062593	0	Lilrb4
ENSMUSG00000062778	0	Chia
ENSMUSG00000062906	0	Hdac10
ENSMUSG00000062944	0	9130023H24Rik
ENSMUSG00000063268	0	Parp10
ENSMUSG00000063894	0	Zkscan8
ENSMUSG00000063931	0	Pepd
ENSMUSG00000064147	0	Rab44
ENSMUSG00000064210	0	Ano6
ENSMUSG00000064267	0	Hvcn1
ENSMUSG00000065954	0	Tacc1
ENSMUSG00000065979	0	Cpped1
ENSMUSG00000066026	0	Dhrs3
ENSMUSG00000066148	0	Prpf4
ENSMUSG00000066621	0	Tecpr1
ENSMUSG00000066672	0	Olfr417
ENSMUSG00000066829	0	Zfp810
ENSMUSG00000066894	0	Vsig10
ENSMUSG00000067206	0	Lrrc66
ENSMUSG00000067235	0	H2-Q10
ENSMUSG00000067336	0	Bmpr2
ENSMUSG00000067369	0	Trmt2b
ENSMUSG00000067713	0	Prkag1
ENSMUSG00000067851	0	Arfgef1
ENSMUSG00000067878	0	Mtap7d3
ENSMUSG00000067931	0	Zfp948
ENSMUSG00000068114	0	Ccdc134
ENSMUSG00000068220	0	Lgals1
ENSMUSG00000068284	0	Gm608
ENSMUSG00000068580	0	Zfyve19
ENSMUSG00000068663	0	Clec16a
ENSMUSG00000068966	0	Zbtb34
ENSMUSG00000069135	0	Fgfr1op
ENSMUSG00000069184	0	Zfp72
ENSMUSG00000069206	0	Zfp874a
ENSMUSG00000069495	0	Epc2
ENSMUSG00000069515	0	Lyz1
ENSMUSG00000069516	0	Lyz2
ENSMUSG00000069792	0	Wfdc17
ENSMUSG00000069874	0	Irgm2
ENSMUSG00000069893	0	9930111J21Rik1
ENSMUSG00000070604	0	Vsig10l
ENSMUSG00000071291	0	Zfp58
ENSMUSG00000071379	0	Hpcal1
ENSMUSG00000071645	0	Tut1
ENSMUSG00000071647	0	Eml3
ENSMUSG00000071659	0	Hnrnpul2
ENSMUSG00000071713	0	Csf2rb
ENSMUSG00000072620	0	Slfn2
ENSMUSG00000072621	0	Slfn10-ps
ENSMUSG00000072653	0	Zfp783
ENSMUSG00000072762	0	4930522L14Rik
ENSMUSG00000072769	0	Gm10419
ENSMUSG00000072825	0	Cep170b
ENSMUSG00000073555	0	Gm4951
ENSMUSG00000073609	0	D2hgdh
ENSMUSG00000073902	0	Gm1966
ENSMUSG00000073940	0	Hbb-bt
ENSMUSG00000073982	0	Rhog
ENSMUSG00000074064	0	Mlycd
ENSMUSG00000074093	0	Svip
ENSMUSG00000074212	0	Dnajb14
ENSMUSG00000074221	0	Zfp568
ENSMUSG00000074282	0	Zfp94
ENSMUSG00000074361	0	C5ar2
ENSMUSG00000074513	0	Arfip1
ENSMUSG00000074746	0	Pdzd8
ENSMUSG00000074825	0	Itpripl1
ENSMUSG00000074916	0	Chst14
ENSMUSG00000074918	0	5430417L22Rik
ENSMUSG00000075334	0	Rprm
ENSMUSG00000075419	0	Dolk
ENSMUSG00000076617	0	Ighm
ENSMUSG00000078502	0	Gm13212
ENSMUSG00000078622	0	Ccdc47
ENSMUSG00000078783	0	Gm9733
ENSMUSG00000078933	0	Lrrc70
ENSMUSG00000079017	0	Ifi27l2a
ENSMUSG00000079020	0	Slc45a4
ENSMUSG00000079065	0	BC005561
ENSMUSG00000079104	0	Prps1l3
ENSMUSG00000079109	0	Pms2
ENSMUSG00000079419	0	Ms4a6c
ENSMUSG00000079481	0	Nhsl2
ENSMUSG00000079555	0	Haus3
ENSMUSG00000079557	0	2002-03-01
ENSMUSG00000082917	0	Gm11440
ENSMUSG00000084575	0	Gm23656
ENSMUSG00000085391	0	Gm16150
ENSMUSG00000085622	0	3110056K07Rik
ENSMUSG00000085810	0	Gm16325
ENSMUSG00000085912	0	Trp53cor1
ENSMUSG00000085972	0	1110028F11Rik
ENSMUSG00000085975	0	Gm13572
ENSMUSG00000086004	0	Gm7805
ENSMUSG00000086534	0	Gm16758
ENSMUSG00000086728	0	2410133F24Rik
ENSMUSG00000087201	0	Gm15261
ENSMUSG00000087336	0	Gm15860
ENSMUSG00000087354	0	4930404I05Rik
ENSMUSG00000087370	0	Tmem170b
ENSMUSG00000087598	0	Zfp111
ENSMUSG00000089663	0	Gm15651
ENSMUSG00000089672	0	Gp49a
ENSMUSG00000090523	0	Gypc
ENSMUSG00000090665	0	Gad1-ps
ENSMUSG00000090673	0	Gm340
ENSMUSG00000090919	0	Pabpc4l
ENSMUSG00000091264	0	Smim13
ENSMUSG00000091996	0	BC049352
ENSMUSG00000092060	0	Bend4
ENSMUSG00000092274	0	Neat1
ENSMUSG00000092416	0	Zfp141
ENSMUSG00000093726	0	Gm20667
ENSMUSG00000095253	0	Zfp799
ENSMUSG00000096991	0	Gm26789
ENSMUSG00000097042	0	Gm17491
ENSMUSG00000097365	0	C030034L19Rik
ENSMUSG00000097392	0	D930016D06Rik
ENSMUSG00000097583	0	6430590A07Rik
ENSMUSG00000097705	0	Gm26740
ENSMUSG00000097887	0	Gm26542
ENSMUSG00000097908	0	4933404O12Rik
ENSMUSG00000097994	0	Gm26982
ENSMUSG00000098202	0	B830012L14Rik
ENSMUSG00000003378	1.82151e-15	Grik5
ENSMUSG00000006127	1.82151e-15	Inpp5k
ENSMUSG00000010392	1.82151e-15	Gosr1
ENSMUSG00000013495	1.82151e-15	Tmem175
ENSMUSG00000015189	1.82151e-15	Casd1
ENSMUSG00000020739	1.82151e-15	Nup85
ENSMUSG00000021192	1.82151e-15	Golga5
ENSMUSG00000021238	1.82151e-15	Aldh6a1
ENSMUSG00000021477	1.82151e-15	Ctsl
ENSMUSG00000021728	1.82151e-15	Emb
ENSMUSG00000024065	1.82151e-15	Ehd3
ENSMUSG00000024066	1.82151e-15	Xdh
ENSMUSG00000025737	1.82151e-15	Wdr24
ENSMUSG00000026866	1.82151e-15	Kynu
ENSMUSG00000026889	1.82151e-15	Rbm18
ENSMUSG00000028436	1.82151e-15	Dcaf12
ENSMUSG00000028718	1.82151e-15	Stil
ENSMUSG00000029397	1.82151e-15	Rchy1
ENSMUSG00000030894	1.82151e-15	Tpp1
ENSMUSG00000031976	1.82151e-15	Urb2
ENSMUSG00000032860	1.82151e-15	P2ry2
ENSMUSG00000033032	1.82151e-15	Afap1l1
ENSMUSG00000035933	1.82151e-15	Cog5
ENSMUSG00000039100	1.82151e-15	2006-03-01
ENSMUSG00000039285	1.82151e-15	Azi2
ENSMUSG00000039789	1.82151e-15	Zfp597
ENSMUSG00000040105	1.82151e-15	Ppapdc2
ENSMUSG00000040652	1.82151e-15	Oaz2
ENSMUSG00000044991	1.82151e-15	1110034G24Rik
ENSMUSG00000048327	1.82151e-15	Ckap2l
ENSMUSG00000050471	1.82151e-15	Fam118b
ENSMUSG00000052137	1.82151e-15	Rbm12b2
ENSMUSG00000053119	1.82151e-15	Chmp3
ENSMUSG00000057530	1.82151e-15	Ece1
ENSMUSG00000058835	1.82151e-15	Abi1
ENSMUSG00000063077	1.82151e-15	Kif1b
ENSMUSG00000066151	1.82151e-15	Fkbp15
ENSMUSG00000096433	1.82151e-15	Gm4944
ENSMUSG00000097325	1.82151e-15	Gm16897
ENSMUSG00000002763	3.58426e-15	Pex6
ENSMUSG00000020642	3.58426e-15	Rnf144a
ENSMUSG00000021120	3.58426e-15	Pigh
ENSMUSG00000026048	3.58426e-15	Ercc5
ENSMUSG00000027014	3.58426e-15	Cwc22
ENSMUSG00000027411	3.58426e-15	Vps16
ENSMUSG00000031327	3.58426e-15	Chic1
ENSMUSG00000032305	3.58426e-15	Fam219b
ENSMUSG00000032560	3.58426e-15	Dnajc13
ENSMUSG00000032875	3.58426e-15	Arhgef17
ENSMUSG00000034881	3.58426e-15	Tbxa2r
ENSMUSG00000039637	3.58426e-15	Coro7
ENSMUSG00000041231	3.58426e-15	Ublcp1
ENSMUSG00000042694	3.58426e-15	Obfc1
ENSMUSG00000046080	3.58426e-15	Clec9a
ENSMUSG00000048410	3.58426e-15	Zfp407
ENSMUSG00000054321	3.58426e-15	Taf4b
ENSMUSG00000056069	3.58426e-15	Fam105a
ENSMUSG00000066037	3.58426e-15	Hnrnpr
ENSMUSG00000074227	3.58426e-15	Spint2
ENSMUSG00000079144	3.58426e-15	A130010J15Rik
ENSMUSG00000024045	5.3273e-15	Akap8
ENSMUSG00000024695	5.3273e-15	Zfp91
ENSMUSG00000027326	5.3273e-15	Casc5
ENSMUSG00000027428	5.3273e-15	Rbbp9
ENSMUSG00000028159	5.3273e-15	Dapp1
ENSMUSG00000031826	5.3273e-15	Usp10
ENSMUSG00000034064	5.3273e-15	Poglut1
ENSMUSG00000034724	5.3273e-15	Cnot6l
ENSMUSG00000041431	5.3273e-15	Ccnb1
ENSMUSG00000041846	5.3273e-15	Smek1
ENSMUSG00000071180	5.3273e-15	Smim15
ENSMUSG00000093858	5.3273e-15	Gm19967
ENSMUSG00000018040	7.02818e-15	Rrp7a
ENSMUSG00000020134	7.02818e-15	Peli1
ENSMUSG00000022914	7.02818e-15	Brwd1
ENSMUSG00000024600	7.02818e-15	Slc27a6
ENSMUSG00000024833	7.02818e-15	Pola2
ENSMUSG00000027510	7.02818e-15	Rbm38
ENSMUSG00000031304	7.02818e-15	Il2rg
ENSMUSG00000034252	7.02818e-15	Senp6
ENSMUSG00000037062	7.02818e-15	Sh3glb1
ENSMUSG00000037845	7.02818e-15	Fdxacb1
ENSMUSG00000042129	7.02818e-15	Rassf4
ENSMUSG00000073535	7.02818e-15	Gm5532
ENSMUSG00000078429	7.02818e-15	Ctdsp2
ENSMUSG00000098026	7.02818e-15	Gm27014
ENSMUSG00000020628	8.75227e-15	Trappc12
ENSMUSG00000027306	8.75227e-15	Nusap1
ENSMUSG00000036990	8.75227e-15	Otud4
ENSMUSG00000049037	8.75227e-15	Clec4a1
ENSMUSG00000074024	8.75227e-15	4632427E13Rik
ENSMUSG00000003420	1.04557e-14	Fcgrt
ENSMUSG00000025026	1.04557e-14	Add3
ENSMUSG00000038764	1.04557e-14	Ptpn3
ENSMUSG00000039879	1.04557e-14	Heca
ENSMUSG00000042202	1.04557e-14	Slc35e2
ENSMUSG00000044350	1.04557e-14	Lacc1
ENSMUSG00000002992	1.21258e-14	Apoc2
ENSMUSG00000005410	1.21258e-14	Mcm5
ENSMUSG00000023827	1.21258e-14	Agpat4
ENSMUSG00000024370	1.21258e-14	Cdc23
ENSMUSG00000037860	1.21258e-14	Aim2
ENSMUSG00000056498	1.21258e-14	Tmem154
ENSMUSG00000064181	1.21258e-14	Rab3ip
ENSMUSG00000096954	1.21258e-14	Gdap10
ENSMUSG00000007589	1.37763e-14	Tinf2
ENSMUSG00000019055	1.37763e-14	Plod1
ENSMUSG00000027636	1.37763e-14	Sla2
ENSMUSG00000029670	1.37763e-14	Ing3
ENSMUSG00000031207	1.37763e-14	Msn
ENSMUSG00000033083	1.37763e-14	Tbc1d4
ENSMUSG00000038271	1.37763e-14	Iffo1
ENSMUSG00000043183	1.37763e-14	Simc1
ENSMUSG00000021895	1.54413e-14	Arhgef3
ENSMUSG00000024620	1.54413e-14	Pdgfrb
ENSMUSG00000040016	1.54413e-14	Ptger3
ENSMUSG00000053297	1.54413e-14	AI854703
ENSMUSG00000054519	1.54413e-14	Zfp867
ENSMUSG00000018401	1.70942e-14	Mtmr4
ENSMUSG00000024587	1.70942e-14	Nars
ENSMUSG00000029521	1.70942e-14	Chek2
ENSMUSG00000031877	1.70942e-14	Ces2g
ENSMUSG00000040848	1.70942e-14	Sft2d2
ENSMUSG00000015316	1.87077e-14	Slamf1
ENSMUSG00000026480	1.87077e-14	Ncf2
ENSMUSG00000029461	1.87077e-14	Fam168a
ENSMUSG00000030759	1.87077e-14	Far1
ENSMUSG00000041278	1.87077e-14	Ttc1
ENSMUSG00000069743	1.87077e-14	Zfp820
ENSMUSG00000069805	1.87077e-14	Fbp1
ENSMUSG00000039967	2.03935e-14	Zfp292
ENSMUSG00000020437	2.20288e-14	Myo1g
ENSMUSG00000020923	2.20288e-14	Ubtf
ENSMUSG00000030103	2.20288e-14	Bhlhe40
ENSMUSG00000036644	2.20288e-14	Tbc1d9b
ENSMUSG00000028125	2.36889e-14	Abca4
ENSMUSG00000063108	2.36889e-14	Zfp26
ENSMUSG00000017686	2.52893e-14	Rhot1
ENSMUSG00000023572	2.52893e-14	Ccndbp1
ENSMUSG00000030322	2.52893e-14	Mbd4
ENSMUSG00000039183	2.52893e-14	Nubp2
ENSMUSG00000069045	2.52893e-14	Ddx3y
ENSMUSG00000036067	2.69557e-14	Slc2a6
ENSMUSG00000010517	2.8558e-14	Faf1
ENSMUSG00000020392	2.8558e-14	Cdkn2aipnl
ENSMUSG00000038020	2.8558e-14	Rapgefl1
ENSMUSG00000038733	2.8558e-14	Wdr26
ENSMUSG00000001847	3.00862e-14	Rac1
ENSMUSG00000002221	3.00862e-14	Paxip1
ENSMUSG00000024740	3.00862e-14	Ddb1
ENSMUSG00000034189	3.00862e-14	Hsdl1
ENSMUSG00000034349	3.00862e-14	Smc4
ENSMUSG00000035666	3.00862e-14	Gtf3c4
ENSMUSG00000097732	3.00862e-14	D930048G16Rik
ENSMUSG00000027109	3.33813e-14	Sp3
ENSMUSG00000048652	3.33813e-14	Samd13
ENSMUSG00000027379	3.50003e-14	Bub1
ENSMUSG00000027951	3.50003e-14	Adar
ENSMUSG00000002205	3.82517e-14	Vrk3
ENSMUSG00000018669	3.82517e-14	Cdk5rap3
ENSMUSG00000047921	3.82517e-14	Trappc9
ENSMUSG00000005465	3.98864e-14	Il27ra
ENSMUSG00000020308	4.30875e-14	Tpgs1
ENSMUSG00000026743	4.30875e-14	Mllt10
ENSMUSG00000040021	4.30875e-14	Lats1
ENSMUSG00000080316	4.30875e-14	4930546H06Rik
ENSMUSG00000041057	4.4713e-14	Wdr43
ENSMUSG00000034789	4.7991e-14	Rab24
ENSMUSG00000038127	4.95405e-14	Ccdc50
ENSMUSG00000063281	4.95405e-14	Zfp35
ENSMUSG00000090330	4.95405e-14	9130221H12Rik
ENSMUSG00000024773	5.11556e-14	Atg2a
ENSMUSG00000032322	5.27312e-14	Pstpip1
ENSMUSG00000032370	5.27312e-14	Lactb
ENSMUSG00000005774	5.43407e-14	Rfx5
ENSMUSG00000009112	5.59479e-14	Bcl2l13
ENSMUSG00000007613	5.91139e-14	Tgfbr1
ENSMUSG00000010609	5.91139e-14	Psen2
ENSMUSG00000031527	5.91139e-14	Eri1
ENSMUSG00000020936	6.23541e-14	Nmt1
ENSMUSG00000003134	6.39051e-14	Tbc1d8
ENSMUSG00000052446	6.39051e-14	Zfp961
ENSMUSG00000059714	6.54518e-14	Flot1
ENSMUSG00000091747	6.54518e-14	D17H6S56E-5
ENSMUSG00000029580	6.86281e-14	Actb
ENSMUSG00000049687	6.86281e-14	Fam109b
ENSMUSG00000033054	7.01638e-14	Npat
ENSMUSG00000049728	7.01638e-14	Zfp668
ENSMUSG00000034867	7.17454e-14	Ankrd27
ENSMUSG00000078942	7.33247e-14	Naip6
ENSMUSG00000028830	7.49019e-14	AU040320
ENSMUSG00000022526	7.64768e-14	Zfp251
ENSMUSG00000056692	7.80495e-14	D17Wsu92e
ENSMUSG00000014932	7.95647e-14	Yes1
ENSMUSG00000021814	7.95647e-14	Anxa7
ENSMUSG00000027763	8.1132e-14	Mbnl1
ENSMUSG00000047344	8.26971e-14	Lancl3
ENSMUSG00000034902	8.58805e-14	Pip5k1c
ENSMUSG00000047412	8.90594e-14	Zbtb44
ENSMUSG00000027540	9.04902e-14	Ptpn1
ENSMUSG00000039531	9.04902e-14	Zufsp
ENSMUSG00000047180	9.04902e-14	Neurl3
ENSMUSG00000031483	9.20424e-14	Erlin2
ENSMUSG00000015837	9.35924e-14	Sqstm1
ENSMUSG00000016018	9.6686e-14	Skiv2l2
ENSMUSG00000079254	9.6686e-14	Itprip
ENSMUSG00000039316	9.82296e-14	Rftn1
ENSMUSG00000005883	1.02919e-13	Spo11
ENSMUSG00000022124	1.02919e-13	Fbxl3
ENSMUSG00000045205	1.05989e-13	Dpy19l4
ENSMUSG00000090626	1.05989e-13	Tex9
ENSMUSG00000032018	1.07521e-13	Sc5d
ENSMUSG00000018379	1.0905e-13	Srsf1
ENSMUSG00000034842	1.10578e-13	Art3
ENSMUSG00000026986	1.12027e-13	Hnmt
ENSMUSG00000027367	1.12027e-13	Stard7
ENSMUSG00000006134	1.13471e-13	Crkl
ENSMUSG00000032598	1.13471e-13	Nckipsd
ENSMUSG00000025612	1.14991e-13	Bach1
ENSMUSG00000041658	1.22892e-13	Rragb
ENSMUSG00000070372	1.25998e-13	Capza1
ENSMUSG00000025503	1.27419e-13	Taldo1
ENSMUSG00000068134	1.27419e-13	Zfp120
ENSMUSG00000026409	1.28836e-13	Pfkfb2
ENSMUSG00000036402	1.28836e-13	Gng12
ENSMUSG00000002870	1.30337e-13	Mcm2
ENSMUSG00000032000	1.35014e-13	Birc3
ENSMUSG00000034152	1.46033e-13	Exoc3
ENSMUSG00000085035	1.4752e-13	Gm12031
ENSMUSG00000001065	1.52175e-13	Zfp276
ENSMUSG00000050931	1.53656e-13	Sgms2
ENSMUSG00000002329	1.58194e-13	Mdp1
ENSMUSG00000032458	1.58194e-13	Copb2
ENSMUSG00000021555	1.59667e-13	Naa35
ENSMUSG00000033411	1.64187e-13	Ctdspl2
ENSMUSG00000094942	1.64187e-13	Gm3604
ENSMUSG00000056220	1.65654e-13	Pla2g4a
ENSMUSG00000020130	1.68581e-13	Tbc1d15
ENSMUSG00000042272	1.68581e-13	Sestd1
ENSMUSG00000040424	1.70042e-13	Hipk4
ENSMUSG00000025351	1.71385e-13	Cd63
ENSMUSG00000029171	1.71385e-13	Pgm1
ENSMUSG00000024527	1.72841e-13	Afg3l2
ENSMUSG00000039375	1.75865e-13	Wdr17
ENSMUSG00000028127	1.77316e-13	Abcd3
ENSMUSG00000022828	1.78525e-13	Gtf2e1
ENSMUSG00000027447	1.78525e-13	Cst3
ENSMUSG00000031375	1.78525e-13	Bgn
ENSMUSG00000097275	1.7997e-13	Gm26648
ENSMUSG00000004558	1.81414e-13	Ndrg2
ENSMUSG00000021638	1.87418e-13	Ocln
ENSMUSG00000060376	1.87418e-13	Bckdha
ENSMUSG00000063354	1.88854e-13	Slc39a4
ENSMUSG00000002068	1.91719e-13	Ccne1
ENSMUSG00000098234	1.91719e-13	Snhg6
ENSMUSG00000030342	1.96264e-13	Cd9
ENSMUSG00000033416	2.00669e-13	Gucd1
ENSMUSG00000037949	2.00669e-13	Ano10
ENSMUSG00000022309	2.05062e-13	Angpt1
ENSMUSG00000037816	2.05062e-13	Fbxw17
ENSMUSG00000026197	2.06341e-13	Zfand2b
ENSMUSG00000026568	2.06341e-13	Mpc2
ENSMUSG00000022787	2.13956e-13	Wdr53
ENSMUSG00000045767	2.22962e-13	B230219D22Rik
ENSMUSG00000090164	2.22962e-13	BC035044
ENSMUSG00000017677	2.25908e-13	Wsb1
ENSMUSG00000022102	2.27305e-13	Dok2
ENSMUSG00000039530	2.287e-13	Tusc3
ENSMUSG00000044066	2.30093e-13	Cep68
ENSMUSG00000036461	2.4383e-13	Elf1
ENSMUSG00000031711	2.56006e-13	Zfp330
ENSMUSG00000028414	2.58919e-13	Fktn
ENSMUSG00000021952	2.61829e-13	Xpo4
ENSMUSG00000066441	2.63195e-13	Rdh11
ENSMUSG00000036435	2.69174e-13	Exoc1
ENSMUSG00000016984	2.70534e-13	Etaa1
ENSMUSG00000026980	2.765e-13	Ly75
ENSMUSG00000035898	2.80924e-13	Uba6
ENSMUSG00000024580	2.91478e-13	Grpel2
ENSMUSG00000038299	2.92627e-13	Wdr36
ENSMUSG00000048120	2.92627e-13	Entpd1
ENSMUSG00000027712	2.95497e-13	Anxa5
ENSMUSG00000028633	3.01424e-13	Ctps
ENSMUSG00000025271	3.10401e-13	Pfkfb1
ENSMUSG00000029669	3.1631e-13	Tspan12
ENSMUSG00000003518	3.26792e-13	Dusp3
ENSMUSG00000040850	3.32683e-13	Psme4
ENSMUSG00000022744	3.47716e-13	Cldn25
ENSMUSG00000062901	3.64253e-13	Klhl24
ENSMUSG00000018076	3.8077e-13	Med13l
ENSMUSG00000034303	3.82043e-13	Ccdc15
ENSMUSG00000042055	3.84836e-13	Wdr11
ENSMUSG00000040339	3.92186e-13	Fam102b
ENSMUSG00000025898	4.23832e-13	Cwf19l2
ENSMUSG00000019951	4.31147e-13	Uhrf1bp1l
ENSMUSG00000025871	4.35418e-13	4833439L19Rik
ENSMUSG00000030960	4.36651e-13	Mettl10
ENSMUSG00000028456	4.42428e-13	Unc13b
ENSMUSG00000026355	4.55769e-13	Mcm6
ENSMUSG00000042408	4.56987e-13	Zmym6
ENSMUSG00000026341	4.61227e-13	Actr3
ENSMUSG00000039671	4.79063e-13	Zmynd8
ENSMUSG00000001542	4.83284e-13	Ell2
ENSMUSG00000020079	5.0712e-13	Supv3l1
ENSMUSG00000026656	5.24892e-13	Fcgr2b
ENSMUSG00000060470	5.42641e-13	Gpr97
ENSMUSG00000021218	5.45303e-13	Gdi2
ENSMUSG00000051615	5.55489e-13	Rap2a
ENSMUSG00000020472	5.67166e-13	Zkscan17
ENSMUSG00000038279	5.78829e-13	Nop2
ENSMUSG00000021619	5.81087e-13	Atg10
ENSMUSG00000028933	5.81087e-13	Xrcc2
ENSMUSG00000028948	5.86715e-13	Nol9
ENSMUSG00000030978	5.96835e-13	Rrm1
ENSMUSG00000024993	6.08441e-13	Fam45a
ENSMUSG00000021676	6.17036e-13	Iqgap2
ENSMUSG00000025958	6.43581e-13	Creb1
ENSMUSG00000025358	6.55134e-13	Cdk2
ENSMUSG00000022255	6.65178e-13	Mtdh
ENSMUSG00000003464	6.66246e-13	Pex19
ENSMUSG00000050332	6.67313e-13	Amer1
ENSMUSG00000030850	6.68378e-13	Ate1
ENSMUSG00000029071	6.85843e-13	Dvl1
ENSMUSG00000021179	6.91365e-13	Nrde2
ENSMUSG00000025857	7.05814e-13	Heatr2
ENSMUSG00000030879	7.40606e-13	Mrpl17
ENSMUSG00000053470	7.40606e-13	Kdm3a
ENSMUSG00000038766	7.56483e-13	Gabpb2
ENSMUSG00000041498	7.61942e-13	Kif14
ENSMUSG00000020644	7.68879e-13	Id2
ENSMUSG00000074215	7.81741e-13	Gm10643
ENSMUSG00000025232	8.25717e-13	Hexa
ENSMUSG00000019590	8.29638e-13	Cyb561
ENSMUSG00000026096	8.80931e-13	Osgepl1
ENSMUSG00000066440	9.02566e-13	Zfyve26
ENSMUSG00000021277	9.25653e-13	Traf3
ENSMUSG00000005893	9.56971e-13	Nr2c2
ENSMUSG00000091576	9.56971e-13	Trim30b
ENSMUSG00000002617	9.60794e-13	Zfp40
ENSMUSG00000042810	9.95585e-13	Krba1
ENSMUSG00000046079	1.00675e-12	Lrrc8d
ENSMUSG00000000378	1.01053e-12	Ccm2
ENSMUSG00000031402	1.02103e-12	Mpp1
ENSMUSG00000040997	1.02103e-12	Abhd4
ENSMUSG00000038991	1.0792e-12	Txndc5
ENSMUSG00000053964	1.11084e-12	Lgals4
ENSMUSG00000068758	1.11161e-12	Il3ra
ENSMUSG00000052752	1.13146e-12	Traf7
ENSMUSG00000041219	1.17621e-12	Arhgap11a
ENSMUSG00000073557	1.17694e-12	Ppp1r12b
ENSMUSG00000032939	1.2011e-12	Nup93
ENSMUSG00000066150	1.20474e-12	Slc31a1
ENSMUSG00000026471	1.21569e-12	Mr1
ENSMUSG00000057895	1.24709e-12	Zfp105
ENSMUSG00000040592	1.25069e-12	Cd79b
ENSMUSG00000090093	1.28349e-12	Gm14399
ENSMUSG00000032120	1.31771e-12	C2cd2l
ENSMUSG00000028345	1.37522e-12	Tex10
ENSMUSG00000029146	1.38311e-12	Snx17
ENSMUSG00000044468	1.43031e-12	Fam46c
ENSMUSG00000032806	1.46144e-12	Slc10a3
ENSMUSG00000085872	1.50853e-12	Gm11505
ENSMUSG00000026819	1.51923e-12	Slc25a25
ENSMUSG00000021510	1.51973e-12	A530054K11Rik
ENSMUSG00000040451	1.57541e-12	Sgms1
ENSMUSG00000035504	1.5933e-12	Reep6
ENSMUSG00000046230	1.62566e-12	Vps13a
ENSMUSG00000028955	1.62755e-12	Vamp3
ENSMUSG00000091144	1.63523e-12	Phf11c
ENSMUSG00000031557	1.67475e-12	Plekha2
ENSMUSG00000024947	1.68384e-12	Men1
ENSMUSG00000056004	1.69002e-12	9330182L06Rik
ENSMUSG00000024077	1.69042e-12	Strn
ENSMUSG00000027011	1.74424e-12	Ube2e3
ENSMUSG00000067370	1.77347e-12	B3galt4
ENSMUSG00000025959	1.77704e-12	Klf7
ENSMUSG00000032097	1.77704e-12	Ddx6
ENSMUSG00000032743	1.81771e-12	D430042O09Rik
ENSMUSG00000034850	1.81947e-12	Tmem127
ENSMUSG00000029213	1.82554e-12	Commd8
ENSMUSG00000030769	1.83161e-12	Slc5a11
ENSMUSG00000031074	1.89082e-12	Fgf3
ENSMUSG00000034951	1.90258e-12	Cog7
ENSMUSG00000052298	1.90859e-12	Cdc42se2
ENSMUSG00000041481	1.92176e-12	Serpina3g
ENSMUSG00000035232	1.93491e-12	Pdk3
ENSMUSG00000086503	2.04401e-12	Xist
ENSMUSG00000020549	2.06853e-12	Elac2
ENSMUSG00000024563	2.1159e-12	Smad2
ENSMUSG00000030921	2.13605e-12	Trim30a
ENSMUSG00000037235	2.14617e-12	Mxd4
ENSMUSG00000027469	2.19198e-12	Tpx2
ENSMUSG00000042349	2.20777e-12	Ikbke
ENSMUSG00000036707	2.22496e-12	Cab39
ENSMUSG00000001034	2.2293e-12	Mapk7
ENSMUSG00000024535	2.24361e-12	Snx24
ENSMUSG00000087177	2.28068e-12	E130307A14Rik
ENSMUSG00000047123	2.30632e-12	Ticam1
ENSMUSG00000041775	2.30918e-12	Mapk1ip1
ENSMUSG00000063286	2.34046e-12	Gm8995
ENSMUSG00000028270	2.34614e-12	Gbp2
ENSMUSG00000054945	2.50084e-12	Gm9958
ENSMUSG00000029068	2.54612e-12	Ccnl2
ENSMUSG00000031575	2.56726e-12	Ash2l
ENSMUSG00000039187	2.57703e-12	Fanci
ENSMUSG00000028980	2.63635e-12	H6pd
ENSMUSG00000027261	2.639e-12	Hao1
ENSMUSG00000020986	2.64306e-12	Sec23a
ENSMUSG00000074305	2.64852e-12	C230081A13Rik
ENSMUSG00000037600	2.71189e-12	1810019J16Rik
ENSMUSG00000043241	2.81894e-12	Upf2
ENSMUSG00000028073	2.87616e-12	Pear1
ENSMUSG00000028914	2.87616e-12	Casp9
ENSMUSG00000023088	2.93783e-12	Abcc1
ENSMUSG00000047098	2.97126e-12	Rnf31
ENSMUSG00000034110	3.01169e-12	Kctd7
ENSMUSG00000029782	3.01409e-12	Tmem209
ENSMUSG00000030180	3.07413e-12	Kdm5a
ENSMUSG00000027901	3.17061e-12	Dennd2d
ENSMUSG00000060427	3.19257e-12	Zfp868
ENSMUSG00000042133	3.21591e-12	Ppig
ENSMUSG00000026437	3.37663e-12	Cdk18
ENSMUSG00000053799	3.39563e-12	Exoc6
ENSMUSG00000052087	3.416e-12	Rgs14
ENSMUSG00000037270	3.45454e-12	4932438A13Rik
ENSMUSG00000097354	3.49164e-12	2310001H17Rik
ENSMUSG00000075273	3.54687e-12	Ttc30b
ENSMUSG00000031310	3.57688e-12	Zmym3
ENSMUSG00000022698	3.59987e-12	Naa50
ENSMUSG00000003808	3.61586e-12	Farsa
ENSMUSG00000030142	3.64439e-12	Clec4e
ENSMUSG00000027809	3.69936e-12	Etfdh
ENSMUSG00000025860	3.69994e-12	Xiap
ENSMUSG00000026491	3.78405e-12	Ahctf1
ENSMUSG00000032633	3.79709e-12	Flcn
ENSMUSG00000040322	3.79761e-12	Slc25a24
ENSMUSG00000013707	3.8023e-12	Tnfaip8l2
ENSMUSG00000031200	3.8667e-12	Mtcp1
ENSMUSG00000033540	3.8769e-12	Idua
ENSMUSG00000025130	4.08268e-12	P4hb
ENSMUSG00000004771	4.49064e-12	Rab11a
ENSMUSG00000073375	4.52815e-12	Lrrc30
ENSMUSG00000021322	4.54762e-12	Aoah
ENSMUSG00000022836	4.56707e-12	Mylk
ENSMUSG00000020621	4.61277e-12	Rdh14
ENSMUSG00000031805	4.61695e-12	Jak3
ENSMUSG00000009614	4.6598e-12	Sardh
ENSMUSG00000001755	4.66671e-12	Coasy
ENSMUSG00000073910	4.67361e-12	Mob3b
ENSMUSG00000049313	4.78393e-12	Sorl1
ENSMUSG00000027593	4.8197e-12	Raly
ENSMUSG00000096603	5.14055e-12	Gm7694
ENSMUSG00000015839	5.18982e-12	Nfe2l2
ENSMUSG00000024276	5.19915e-12	Zfp397
ENSMUSG00000024725	5.23871e-12	Ostf1
ENSMUSG00000053907	5.34418e-12	Mat2a
ENSMUSG00000023150	5.35889e-12	Ivns1abp
ENSMUSG00000017760	5.43946e-12	Ctsa
ENSMUSG00000027774	5.4541e-12	Gfm1
ENSMUSG00000025173	5.58799e-12	Wdr45b
ENSMUSG00000017499	5.66907e-12	Cdc6
ENSMUSG00000019731	5.66907e-12	Slc35e1
ENSMUSG00000012443	5.70269e-12	Kif11
ENSMUSG00000019970	5.77458e-12	Sgk1
ENSMUSG00000079293	5.81357e-12	Clec7a
ENSMUSG00000056919	5.87984e-12	4922501C03Rik
ENSMUSG00000020715	5.91053e-12	Ern1
ENSMUSG00000070822	6.33827e-12	Zscan18
ENSMUSG00000035840	6.92915e-12	Lysmd3
ENSMUSG00000032508	7.01915e-12	Myd88
ENSMUSG00000052776	7.08997e-12	Oas1a
ENSMUSG00000038260	7.09945e-12	Trpm4
ENSMUSG00000019960	7.20687e-12	Dusp6
ENSMUSG00000071074	7.48958e-12	Yipf3
ENSMUSG00000044551	7.67955e-12	9930012K11Rik
ENSMUSG00000033039	7.77831e-12	Micall1
ENSMUSG00000003814	7.79007e-12	Calr
ENSMUSG00000026095	8.08671e-12	Asnsd1
ENSMUSG00000067942	8.12404e-12	Zfp160
ENSMUSG00000026577	8.1559e-12	Blzf1
ENSMUSG00000021716	8.17013e-12	Srek1ip1
ENSMUSG00000004798	8.21547e-12	Ulk2
ENSMUSG00000029176	8.30945e-12	Anapc4
ENSMUSG00000052681	8.37088e-12	Rap1b
ENSMUSG00000038095	8.70381e-12	Sbno1
ENSMUSG00000027569	8.75008e-12	Mrgbp
ENSMUSG00000021990	8.85731e-12	Spata13
ENSMUSG00000049526	8.85731e-12	Tmem202
ENSMUSG00000031858	8.96947e-12	Mau2
ENSMUSG00000035284	9.14751e-12	Vps13c
ENSMUSG00000008200	9.32534e-12	Fnbp4
ENSMUSG00000032376	9.32669e-12	Usp3
ENSMUSG00000037363	9.49481e-12	Letm2
ENSMUSG00000038954	9.51084e-12	Supt3
ENSMUSG00000057788	9.6894e-12	Ddx49
ENSMUSG00000022517	9.83419e-12	Mgrn1
ENSMUSG00000016024	1.0215e-11	Lbp
ENSMUSG00000025616	1.02413e-11	Usp16
ENSMUSG00000022159	1.03842e-11	Rab2b
ENSMUSG00000034800	1.04117e-11	Zfp661
ENSMUSG00000045328	1.06105e-11	Cenpe
ENSMUSG00000034210	1.06995e-11	Efcab14
ENSMUSG00000033585	1.13512e-11	Ndn
ENSMUSG00000029428	1.14703e-11	Stx2
ENSMUSG00000020420	1.16347e-11	Zfp607
ENSMUSG00000044060	1.17362e-11	A830010M20Rik
ENSMUSG00000025995	1.21471e-11	Wdr75
ENSMUSG00000020832	1.21628e-11	Eral1
ENSMUSG00000026097	1.25956e-11	Ormdl1
ENSMUSG00000028603	1.2956e-11	Scp2
ENSMUSG00000034459	1.29726e-11	Ifit1
ENSMUSG00000062040	1.31102e-11	Zfp27
ENSMUSG00000003559	1.32051e-11	As3mt
ENSMUSG00000028771	1.32945e-11	Ptpn12
ENSMUSG00000034379	1.37398e-11	Wdr5b
ENSMUSG00000030922	1.38342e-11	Lyrm1
ENSMUSG00000035198	1.42164e-11	Tubg1
ENSMUSG00000074994	1.43939e-11	Qser1
ENSMUSG00000041966	1.4554e-11	Dcaf17
ENSMUSG00000026377	1.45881e-11	Mki67ip
ENSMUSG00000053460	1.47797e-11	Ggcx
ENSMUSG00000038578	1.49684e-11	Susd1
ENSMUSG00000032244	1.52706e-11	Fem1b
ENSMUSG00000049550	1.58552e-11	Clip1
ENSMUSG00000037608	1.60271e-11	Bclaf1
ENSMUSG00000037366	1.60682e-11	Pafah2
ENSMUSG00000024350	1.70985e-11	Dnajc18
ENSMUSG00000030871	1.72167e-11	Ears2
ENSMUSG00000037628	1.86141e-11	Cdkn3
ENSMUSG00000015880	1.88972e-11	Ncapg
ENSMUSG00000031959	1.88972e-11	Wdr59
ENSMUSG00000020532	1.89102e-11	Acaca
ENSMUSG00000027459	1.91361e-11	Fam110a
ENSMUSG00000023926	1.91924e-11	Rhag
ENSMUSG00000018932	1.93024e-11	Map2k3
ENSMUSG00000028675	1.94792e-11	Pnrc2
ENSMUSG00000039997	1.97174e-11	Ifi203
ENSMUSG00000029777	2.03684e-11	Gars
ENSMUSG00000017861	2.04853e-11	Mybl2
ENSMUSG00000026478	2.06427e-11	Lamc1
ENSMUSG00000037017	2.17448e-11	Zscan21
ENSMUSG00000021266	2.17954e-11	Wars
ENSMUSG00000022035	2.18081e-11	Ccdc25
ENSMUSG00000006471	2.18102e-11	Ndor1
ENSMUSG00000020277	2.19325e-11	Pfkl
ENSMUSG00000019998	2.20142e-11	Stx7
ENSMUSG00000036661	2.22523e-11	Dennd3
ENSMUSG00000035671	2.23129e-11	Zswim4
ENSMUSG00000031299	2.34078e-11	Pdha1
ENSMUSG00000017776	2.35054e-11	Crk
ENSMUSG00000074909	2.3547e-11	Ranbp6
ENSMUSG00000039270	2.38499e-11	Megf9
ENSMUSG00000020101	2.4419e-11	4632428N05Rik
ENSMUSG00000032582	2.49926e-11	Rbm6
ENSMUSG00000038827	2.51488e-11	BC026590
ENSMUSG00000032786	2.54982e-11	Alas1
ENSMUSG00000002718	2.63297e-11	Cse1l
ENSMUSG00000034171	2.64693e-11	Faah
ENSMUSG00000020864	2.76971e-11	Ankrd40
ENSMUSG00000024451	2.79083e-11	Arap3
ENSMUSG00000030465	2.89152e-11	Psd3
ENSMUSG00000020604	2.99262e-11	Arsg
ENSMUSG00000020166	3.03543e-11	Cnot2
ENSMUSG00000028382	3.03543e-11	Ptbp3
ENSMUSG00000034175	3.04343e-11	Rhbdd3
ENSMUSG00000023021	3.17778e-11	Cers5
ENSMUSG00000022500	3.31275e-11	Litaf
ENSMUSG00000015126	3.42565e-11	Tsr3
ENSMUSG00000020530	3.45197e-11	Ggnbp2
ENSMUSG00000046879	3.57009e-11	Irgm1
ENSMUSG00000039953	3.78974e-11	Clstn1
ENSMUSG00000095193	3.80579e-11	Gm20939
ENSMUSG00000022906	3.8294e-11	Parp9
ENSMUSG00000020289	3.96902e-11	Nprl3
ENSMUSG00000030722	3.97094e-11	Nfatc2ip
ENSMUSG00000024055	3.99468e-11	Cyp4f13
ENSMUSG00000005583	4.02802e-11	Mef2c
ENSMUSG00000054690	4.08376e-11	Emcn
ENSMUSG00000023328	4.11316e-11	Ache
ENSMUSG00000020432	4.15535e-11	Tcn2
ENSMUSG00000025316	4.23409e-11	Banp
ENSMUSG00000022031	4.29176e-11	Elp3
ENSMUSG00000019863	4.35526e-11	Qrsl1
ENSMUSG00000024052	4.41025e-11	Lpin2
ENSMUSG00000020817	4.43325e-11	Rabep1
ENSMUSG00000023249	4.46605e-11	Parp3
ENSMUSG00000035764	4.46642e-11	Fbxo45
ENSMUSG00000024231	4.63369e-11	Cul2
ENSMUSG00000015027	4.64339e-11	Galns
ENSMUSG00000040374	4.65194e-11	Pex2
ENSMUSG00000029190	4.65767e-11	D5Ertd579e
ENSMUSG00000041859	4.82409e-11	Mcm3
ENSMUSG00000020689	4.9312e-11	Itgb3
ENSMUSG00000087128	4.9547e-11	Gm12655
ENSMUSG00000027187	5.07686e-11	Cat
ENSMUSG00000057133	5.09542e-11	Chd6
ENSMUSG00000042050	5.34946e-11	Wdr60
ENSMUSG00000024095	5.35416e-11	Hnrnpll
ENSMUSG00000042506	5.37939e-11	Usp22
ENSMUSG00000097254	5.38509e-11	C430042M11Rik
ENSMUSG00000051022	5.389e-11	Hs3st1
ENSMUSG00000043391	5.74658e-11	2510009E07Rik
ENSMUSG00000033107	5.83048e-11	Rnf125
ENSMUSG00000062078	5.95347e-11	Qk
ENSMUSG00000047284	5.99194e-11	Neurl4
ENSMUSG00000028678	6.18529e-11	Kif2c
ENSMUSG00000038172	6.26182e-11	Ttc39b
ENSMUSG00000021189	6.37044e-11	Atxn3
ENSMUSG00000022194	6.69185e-11	Pabpn1
ENSMUSG00000034168	6.78601e-11	Irf2bpl
ENSMUSG00000067567	7.43664e-11	Hdac8
ENSMUSG00000028268	7.50284e-11	Gbp3
ENSMUSG00000032487	7.50284e-11	Ptgs2
ENSMUSG00000018398	7.73264e-11	2008-09-01
ENSMUSG00000002342	7.9456e-11	Tmem161a
ENSMUSG00000038235	8.0075e-11	F11r
ENSMUSG00000032086	8.0534e-11	Bace1
ENSMUSG00000048647	8.08294e-11	Exd1
ENSMUSG00000027177	8.1344e-11	Hipk3
ENSMUSG00000049957	8.16424e-11	Ccdc137
ENSMUSG00000024165	8.24264e-11	Hn1l
ENSMUSG00000036086	8.3266e-11	Zranb3
ENSMUSG00000037280	8.36542e-11	Galnt6
ENSMUSG00000034354	8.54013e-11	Mtmr3
ENSMUSG00000023243	8.59142e-11	Kcnk5
ENSMUSG00000026781	8.83078e-11	Acbd5
ENSMUSG00000021948	8.83854e-11	Prkcd
ENSMUSG00000014767	8.89919e-11	Tbp
ENSMUSG00000025492	9.01591e-11	Ifitm3
ENSMUSG00000030082	9.0162e-11	Sec61a1
ENSMUSG00000003068	9.55081e-11	Stk11
ENSMUSG00000027959	9.55244e-11	Sass6
ENSMUSG00000083161	9.66955e-11	Gm11427
ENSMUSG00000046179	9.82845e-11	E2f8
ENSMUSG00000055723	9.88177e-11	Rras2
ENSMUSG00000033016	9.89825e-11	Nfatc1
ENSMUSG00000071632	9.93259e-11	2510002D24Rik
ENSMUSG00000025278	9.93947e-11	Flnb
ENSMUSG00000027879	1.00714e-10	Sec22b
ENSMUSG00000086401	1.02345e-10	Gm15559
ENSMUSG00000043592	1.04313e-10	Unc5cl
ENSMUSG00000037957	1.04351e-10	Wdr20a
ENSMUSG00000031924	1.05468e-10	Cyb5b
ENSMUSG00000042155	1.05751e-10	Klhl23
ENSMUSG00000040209	1.06668e-10	Zfp704
ENSMUSG00000055240	1.08484e-10	Zfp101
ENSMUSG00000030145	1.09142e-10	Zfp248
ENSMUSG00000032745	1.10202e-10	Gpbp1
ENSMUSG00000036931	1.11751e-10	Nfkbid
ENSMUSG00000028149	1.13504e-10	Rap1gds1
ENSMUSG00000051224	1.14334e-10	Tceanc
ENSMUSG00000039753	1.21163e-10	Fbxl5
ENSMUSG00000056579	1.2179e-10	Tug1
ENSMUSG00000032547	1.22258e-10	Ryk
ENSMUSG00000034037	1.22307e-10	Fgd5
ENSMUSG00000022195	1.23836e-10	6030458C11Rik
ENSMUSG00000026880	1.2477e-10	Stom
ENSMUSG00000041607	1.25714e-10	Mbp
ENSMUSG00000033918	1.25919e-10	Parl
ENSMUSG00000041958	1.28684e-10	Pigs
ENSMUSG00000005566	1.293e-10	Trim28
ENSMUSG00000031979	1.30344e-10	Cog2
ENSMUSG00000032020	1.32637e-10	Ubash3b
ENSMUSG00000028874	1.35502e-10	Fgr
ENSMUSG00000038365	1.35611e-10	Fbxo25
ENSMUSG00000025809	1.39112e-10	Itgb1
ENSMUSG00000021583	1.40412e-10	Erap1
ENSMUSG00000001924	1.44657e-10	Uba1
ENSMUSG00000037674	1.45567e-10	Rfx7
ENSMUSG00000090641	1.45675e-10	Zfp712
ENSMUSG00000069049	1.46859e-10	Eif2s3y
ENSMUSG00000020072	1.48444e-10	Pbld1
ENSMUSG00000007411	1.49179e-10	Mark3
ENSMUSG00000056492	1.52032e-10	Gpr116
ENSMUSG00000073542	1.52827e-10	Cep76
ENSMUSG00000034311	1.58126e-10	Kif4
ENSMUSG00000006398	1.64207e-10	Cdc20
ENSMUSG00000086158	1.64537e-10	Gm5918
ENSMUSG00000035212	1.65329e-10	Leprot
ENSMUSG00000022407	1.65796e-10	Adsl
ENSMUSG00000025505	1.65796e-10	Tmem80
ENSMUSG00000032221	1.66517e-10	Mns1
ENSMUSG00000018796	1.66868e-10	Acsl1
ENSMUSG00000037253	1.682e-10	Mex3c
ENSMUSG00000024847	1.69073e-10	Aip
ENSMUSG00000090112	1.81312e-10	Shprh
ENSMUSG00000039770	1.83954e-10	Ypel5
ENSMUSG00000038507	1.84072e-10	Parp12
ENSMUSG00000063849	1.85618e-10	Ppcdc
ENSMUSG00000020948	1.88722e-10	Klhl28
ENSMUSG00000026068	1.90449e-10	Il18rap
ENSMUSG00000028527	1.91704e-10	Ak4
ENSMUSG00000097397	1.95346e-10	Gm16861
ENSMUSG00000038323	1.98879e-10	1700066M21Rik
ENSMUSG00000052997	1.98879e-10	Uba2
ENSMUSG00000032342	2.01971e-10	Mto1
ENSMUSG00000024960	2.07381e-10	Plcb3
ENSMUSG00000040687	2.12026e-10	Madd
ENSMUSG00000062526	2.12565e-10	Mppe1
ENSMUSG00000020491	2.14934e-10	2810021J22Rik
ENSMUSG00000028636	2.1968e-10	Ppcs
ENSMUSG00000002844	2.23192e-10	Adprh
ENSMUSG00000038775	2.24835e-10	Vill
ENSMUSG00000040354	2.27764e-10	Mars
ENSMUSG00000042520	2.33937e-10	Ubap2l
ENSMUSG00000078619	2.33937e-10	Smarcd2
ENSMUSG00000079084	2.33937e-10	Ccdc82
ENSMUSG00000049744	2.35071e-10	Arhgap15
ENSMUSG00000003546	2.35107e-10	Klc4
ENSMUSG00000001095	2.36121e-10	Slc13a2
ENSMUSG00000050017	2.37928e-10	Pitpnb
ENSMUSG00000026914	2.40202e-10	Psmd14
ENSMUSG00000000759	2.47777e-10	Tubgcp3
ENSMUSG00000026288	2.49605e-10	Inpp5d
ENSMUSG00000006920	2.50302e-10	Ezh1
ENSMUSG00000066735	2.53149e-10	Vkorc1l1
ENSMUSG00000020941	2.55598e-10	Map3k14
ENSMUSG00000041528	2.62238e-10	Rnf123
ENSMUSG00000022814	2.63948e-10	Umps
ENSMUSG00000027227	2.73358e-10	Sord
ENSMUSG00000021589	2.75558e-10	Rhobtb3
ENSMUSG00000038286	2.80194e-10	Bphl
ENSMUSG00000049516	2.84806e-10	Spty2d1
ENSMUSG00000021636	2.95736e-10	Marveld2
ENSMUSG00000021023	2.96807e-10	1110008L16Rik
ENSMUSG00000027074	3.01548e-10	Slc43a3
ENSMUSG00000070327	3.06491e-10	Rnf213
ENSMUSG00000036908	3.10313e-10	Unc93b1
ENSMUSG00000030047	3.13446e-10	Arhgap25
ENSMUSG00000047648	3.18929e-10	Fbxo30
ENSMUSG00000024976	3.22089e-10	Shoc2
ENSMUSG00000038174	3.30628e-10	Fam126b
ENSMUSG00000040599	3.38572e-10	Mis12
ENSMUSG00000025903	3.43267e-10	Lypla1
ENSMUSG00000019947	3.50491e-10	Arid5b
ENSMUSG00000035765	3.5261e-10	Dym
ENSMUSG00000097164	3.60216e-10	Ccdc41os1
ENSMUSG00000022750	3.63144e-10	Klhl22
ENSMUSG00000020536	3.71697e-10	Llgl1
ENSMUSG00000045441	3.71697e-10	Gprin3
ENSMUSG00000020594	3.73542e-10	Pum2
ENSMUSG00000009207	3.74497e-10	Lnp
ENSMUSG00000022218	3.8038e-10	Tgm1
ENSMUSG00000028719	3.8209e-10	Cmpk1
ENSMUSG00000020974	3.83932e-10	Pole2
ENSMUSG00000025038	3.90184e-10	Efhc2
ENSMUSG00000078771	4.00009e-10	Evi2a
ENSMUSG00000089726	4.18364e-10	Mir17hg
ENSMUSG00000018287	4.28409e-10	Spag7
ENSMUSG00000026875	4.32813e-10	Traf1
ENSMUSG00000008730	4.4293e-10	Hipk1
ENSMUSG00000075415	4.49941e-10	Fnbp1
ENSMUSG00000024556	4.73393e-10	Me2
ENSMUSG00000053935	4.75429e-10	Atf7ip
ENSMUSG00000028587	4.76396e-10	Orc1
ENSMUSG00000041712	4.76459e-10	Ubr7
ENSMUSG00000028028	4.87424e-10	Alpk1
[truncated: 37,146 more rows]

## Sheet: sBcl11a++ HVG
ID	padj	names
ENSMUSG00000000001	0	Gnai3
ENSMUSG00000000058	0	Cav2
ENSMUSG00000000078	0	Klf6
ENSMUSG00000000131	0	Xpo6
ENSMUSG00000000148	0	Brat1
ENSMUSG00000000154	0	Slc22a18
ENSMUSG00000000317	0	Bcl6b
ENSMUSG00000000339	0	Rtca
ENSMUSG00000000378	0	Ccm2
ENSMUSG00000000384	0	Tbrg4
ENSMUSG00000000386	0	Mx1
ENSMUSG00000000392	0	Fap
ENSMUSG00000000420	0	Galnt1
ENSMUSG00000000532	0	Acvr1b
ENSMUSG00000000555	0	Itga5
ENSMUSG00000000561	0	Wdr77
ENSMUSG00000000600	0	Krit1
ENSMUSG00000000628	0	Hk2
ENSMUSG00000000708	0	Kat2b
ENSMUSG00000000743	0	Chmp1a
ENSMUSG00000000759	0	Tubgcp3
ENSMUSG00000000776	0	Polr3d
ENSMUSG00000000787	0	Ddx3x
ENSMUSG00000000826	0	Dnajc5
ENSMUSG00000000827	0	Tpd52l2
ENSMUSG00000001054	0	Rmnd5b
ENSMUSG00000001098	0	Kctd10
ENSMUSG00000001120	0	Pcbp3
ENSMUSG00000001127	0	Araf
ENSMUSG00000001150	0	Mcm3ap
ENSMUSG00000001156	0	Mxd1
ENSMUSG00000001166	0	Oas1c
ENSMUSG00000001173	0	Ocrl
ENSMUSG00000001211	0	Agpat3
ENSMUSG00000001228	0	Uhrf1
ENSMUSG00000001229	0	Dpp9
ENSMUSG00000001248	0	Gramd1a
ENSMUSG00000001280	0	Sp1
ENSMUSG00000001313	0	Rnd2
ENSMUSG00000001380	0	Hars
ENSMUSG00000001403	0	Ube2c
ENSMUSG00000001419	0	Mef2d
ENSMUSG00000001424	0	Snd1
ENSMUSG00000001436	0	Slc19a1
ENSMUSG00000001441	0	Npepps
ENSMUSG00000001445	0	Mrpl10
ENSMUSG00000001467	0	Cyp51
ENSMUSG00000001472	0	Tcf25
ENSMUSG00000001482	0	Def8
ENSMUSG00000001517	0	Foxm1
ENSMUSG00000001518	0	Itfg2
ENSMUSG00000001542	0	Ell2
ENSMUSG00000001630	0	Stk38l
ENSMUSG00000001632	0	Brpf1
ENSMUSG00000001663	0	Gstt1
ENSMUSG00000001665	0	Gstt3
ENSMUSG00000001687	0	Ubl3
ENSMUSG00000001729	0	Akt1
ENSMUSG00000001739	0	Cldn15
ENSMUSG00000001741	0	Il16
ENSMUSG00000001768	0	Rin2
ENSMUSG00000001785	0	Pwp1
ENSMUSG00000001786	0	Fbxo7
ENSMUSG00000001794	0	Capns1
ENSMUSG00000001829	0	Clpb
ENSMUSG00000001844	0	Zdhhc4
ENSMUSG00000001891	0	Ugp2
ENSMUSG00000001910	0	Nacc1
ENSMUSG00000001918	0	Slc1a5
ENSMUSG00000001942	0	Siae
ENSMUSG00000001946	0	Esam
ENSMUSG00000002010	0	Idh3g
ENSMUSG00000002012	0	Pnck
ENSMUSG00000002017	0	Fam98a
ENSMUSG00000002052	0	Supt6
ENSMUSG00000002055	0	Spag5
ENSMUSG00000002103	0	Acp2
ENSMUSG00000002105	0	Slc39a13
ENSMUSG00000002205	0	Vrk3
ENSMUSG00000002221	0	Paxip1
ENSMUSG00000002227	0	Mov10
ENSMUSG00000002265	0	Peg3
ENSMUSG00000002279	0	Lmf1
ENSMUSG00000002307	0	Daxx
ENSMUSG00000002320	0	Tm9sf1
ENSMUSG00000002325	0	Irf9
ENSMUSG00000002326	0	Gmpr2
ENSMUSG00000002332	0	Dhrs1
ENSMUSG00000002372	0	Ranbp3
ENSMUSG00000002396	0	Ocel1
ENSMUSG00000002428	0	Hltf
ENSMUSG00000002455	0	Prpf6
ENSMUSG00000002578	0	Ikzf4
ENSMUSG00000002617	0	Zfp40
ENSMUSG00000002668	0	Dennd1c
ENSMUSG00000002718	0	Cse1l
ENSMUSG00000002731	0	Prkra
ENSMUSG00000002732	0	Fkbp7
ENSMUSG00000002748	0	Baz1b
ENSMUSG00000002763	0	Pex6
ENSMUSG00000002814	0	Top3a
ENSMUSG00000002825	0	Qtrt1
ENSMUSG00000002870	0	Mcm2
ENSMUSG00000002944	0	Cd36
ENSMUSG00000002983	0	Relb
ENSMUSG00000002997	0	Prkar2b
ENSMUSG00000003033	0	Ap1m1
ENSMUSG00000003039	0	Fam32a
ENSMUSG00000003062	0	Stard3nl
ENSMUSG00000003099	0	Ppp5c
ENSMUSG00000003131	0	Pafah1b2
ENSMUSG00000003134	0	Tbc1d8
ENSMUSG00000003135	0	Cnot11
ENSMUSG00000003166	0	Dgcr2
ENSMUSG00000003198	0	Zfp959
ENSMUSG00000003226	0	Ranbp2
ENSMUSG00000003235	0	Eif2b5
ENSMUSG00000003282	0	Plag1
ENSMUSG00000003308	0	Keap1
ENSMUSG00000003363	0	Pld3
ENSMUSG00000003402	0	Prkcsh
ENSMUSG00000003420	0	Fcgrt
ENSMUSG00000003435	0	Supt5
ENSMUSG00000003458	0	Ncstn
ENSMUSG00000003464	0	Pex19
ENSMUSG00000003518	0	Dusp3
ENSMUSG00000003526	0	Prodh
ENSMUSG00000003541	0	Ier3
ENSMUSG00000003559	0	As3mt
ENSMUSG00000003623	0	Crot
ENSMUSG00000003660	0	Snrnp200
ENSMUSG00000003680	0	Taf6l
ENSMUSG00000003721	0	Insig2
ENSMUSG00000003779	0	Kif20a
ENSMUSG00000003808	0	Farsa
ENSMUSG00000003848	0	Nob1
ENSMUSG00000003849	0	Nqo1
ENSMUSG00000003865	0	Gys1
ENSMUSG00000003948	0	Mmd
ENSMUSG00000003949	0	Hlf
ENSMUSG00000004035	0	Gstm7
ENSMUSG00000004040	0	Stat3
ENSMUSG00000004056	0	Akt2
ENSMUSG00000004069	0	Dnaja3
ENSMUSG00000004071	0	Cdip1
ENSMUSG00000004099	0	Dnmt1
ENSMUSG00000004127	0	Trmt10a
ENSMUSG00000004207	0	Psap
ENSMUSG00000004264	0	Phb2
ENSMUSG00000004266	0	Ptpn6
ENSMUSG00000004267	0	Eno2
ENSMUSG00000004317	0	Clcn5
ENSMUSG00000004356	0	Utp20
ENSMUSG00000004462	0	Tbccd1
ENSMUSG00000004530	0	Coro1c
ENSMUSG00000004552	0	Ctse
ENSMUSG00000004558	0	Ndrg2
ENSMUSG00000004561	0	Mettl17
ENSMUSG00000004612	0	Nkg7
ENSMUSG00000004637	0	Wwox
ENSMUSG00000004677	0	Myo9b
ENSMUSG00000004768	0	Rab23
ENSMUSG00000004789	0	Dlst
ENSMUSG00000004791	0	Pgf
ENSMUSG00000004798	0	Ulk2
ENSMUSG00000004846	0	Plod3
ENSMUSG00000004896	0	Rrnad1
ENSMUSG00000004902	0	Slc25a18
ENSMUSG00000004937	0	Sgta
ENSMUSG00000004996	0	Mri1
ENSMUSG00000005069	0	Pex5
ENSMUSG00000005087	0	Cd44
ENSMUSG00000005107	0	Slc2a9
ENSMUSG00000005125	0	Ndrg1
ENSMUSG00000005131	0	4930550C14Rik
ENSMUSG00000005150	0	Wdr83
ENSMUSG00000005225	0	Plekha8
ENSMUSG00000005312	0	Ubqln1
ENSMUSG00000005371	0	Fbxo11
ENSMUSG00000005378	0	Wbscr22
ENSMUSG00000005410	0	Mcm5
ENSMUSG00000005417	0	Mprip
ENSMUSG00000005483	0	Dnajb1
ENSMUSG00000005501	0	Usp40
ENSMUSG00000005534	0	Insr
ENSMUSG00000005615	0	Pcyt1a
ENSMUSG00000005621	0	Zfp592
ENSMUSG00000005625	0	Psmd4
ENSMUSG00000005672	0	Kit
ENSMUSG00000005683	0	Cs
ENSMUSG00000005774	0	Rfx5
ENSMUSG00000005802	0	Slc30a4
ENSMUSG00000005803	0	Sqrdl
ENSMUSG00000005823	0	Gpr108
ENSMUSG00000005871	0	Apc
ENSMUSG00000005881	0	Ergic3
ENSMUSG00000005883	0	Spo11
ENSMUSG00000005907	0	Pex1
ENSMUSG00000005949	0	Ctns
ENSMUSG00000005951	0	Shpk
ENSMUSG00000005968	0	Tuft1
ENSMUSG00000005982	0	Naa60
ENSMUSG00000005986	0	Ankrd13d
ENSMUSG00000006127	0	Inpp5k
ENSMUSG00000006273	0	Atp6v1b2
ENSMUSG00000006288	0	Ttc5
ENSMUSG00000006307	0	Kmt2b
ENSMUSG00000006344	0	Ggt5
ENSMUSG00000006356	0	Crip2
ENSMUSG00000006373	0	Pgrmc1
ENSMUSG00000006378	0	Gcat
ENSMUSG00000006386	0	Tek
ENSMUSG00000006389	0	Mpl
ENSMUSG00000006390	0	Elovl1
ENSMUSG00000006392	0	Med8
ENSMUSG00000006398	0	Cdc20
ENSMUSG00000006418	0	Rnf114
ENSMUSG00000006476	0	Nsmf
ENSMUSG00000006494	0	Pdk1
ENSMUSG00000006498	0	Ptbp1
ENSMUSG00000006586	0	Runx1t1
ENSMUSG00000006599	0	Gtf2h1
ENSMUSG00000006641	0	Slc5a6
ENSMUSG00000006673	0	Qrich1
ENSMUSG00000006705	0	Pknox1
ENSMUSG00000006715	0	Gmnn
ENSMUSG00000006800	0	Sulf2
ENSMUSG00000007029	0	Vars
ENSMUSG00000007080	0	Pole
ENSMUSG00000007216	0	Zfp775
ENSMUSG00000007338	0	Mrpl49
ENSMUSG00000007379	0	Dennd2c
ENSMUSG00000007480	0	Mc5r
ENSMUSG00000007564	0	Ppp2r1a
ENSMUSG00000007589	0	Tinf2
ENSMUSG00000007659	0	Bcl2l1
ENSMUSG00000007872	0	Id3
ENSMUSG00000007891	0	Ctsd
ENSMUSG00000008035	0	Mid1ip1
ENSMUSG00000008206	0	Cers4
ENSMUSG00000008429	0	Herpud2
ENSMUSG00000008450	0	Nutf2
ENSMUSG00000008690	0	Ncaph2
ENSMUSG00000008730	0	Hipk1
ENSMUSG00000009035	0	Tmem184b
ENSMUSG00000009073	0	Nf2
ENSMUSG00000009090	0	Ap1b1
ENSMUSG00000009207	0	Lnp
ENSMUSG00000009291	0	Pttg1ip
ENSMUSG00000009293	0	Ube2g2
ENSMUSG00000009350	0	Mpo
ENSMUSG00000009563	0	Tor2a
ENSMUSG00000009566	0	Fpgs
ENSMUSG00000009575	0	Cbx5
ENSMUSG00000009585	0	Apobec3
ENSMUSG00000009640	0	Dmap1
ENSMUSG00000009733	0	Tfcp2
ENSMUSG00000009741	0	Ubp1
ENSMUSG00000009894	0	Snap47
ENSMUSG00000009995	0	Taz
ENSMUSG00000010025	0	Aldh3a2
ENSMUSG00000010097	0	Nxf1
ENSMUSG00000010142	0	Tnfrsf13b
ENSMUSG00000010205	0	Raver1
ENSMUSG00000010277	0	2610507B11Rik
ENSMUSG00000010392	0	Gosr1
ENSMUSG00000010554	0	Mettl16
ENSMUSG00000010663	0	Fads1
ENSMUSG00000011171	0	Vipr2
ENSMUSG00000011382	0	Dhdh
ENSMUSG00000011884	0	Gltp
ENSMUSG00000012443	0	Kif11
ENSMUSG00000013033	0	Lphn1
ENSMUSG00000013275	0	Slc41a1
ENSMUSG00000013495	0	Tmem175
ENSMUSG00000013539	0	Tango2
ENSMUSG00000013662	0	Atad1
ENSMUSG00000013787	0	Ehmt2
ENSMUSG00000013833	0	Med16
ENSMUSG00000013878	0	Rnf170
ENSMUSG00000013921	0	Clip3
ENSMUSG00000014077	0	Chp1
ENSMUSG00000014164	0	Klhl3
ENSMUSG00000014232	0	Cluap1
ENSMUSG00000014245	0	Pigl
ENSMUSG00000014353	0	Tmem87b
ENSMUSG00000014418	0	Hps5
ENSMUSG00000014606	0	Slc25a11
ENSMUSG00000014668	0	Chfr
ENSMUSG00000014763	0	Fam120b
ENSMUSG00000014767	0	Tbp
ENSMUSG00000014778	0	Fhod1
ENSMUSG00000014791	0	Elmo3
ENSMUSG00000014867	0	Surf4
ENSMUSG00000014905	0	Dnajb9
ENSMUSG00000014932	0	Yes1
ENSMUSG00000015002	0	Efr3a
ENSMUSG00000015095	0	Fbxw5
ENSMUSG00000015189	0	Casd1
ENSMUSG00000015243	0	Abca1
ENSMUSG00000015291	0	Gdi1
ENSMUSG00000015316	0	Slamf1
ENSMUSG00000015357	0	Clpx
ENSMUSG00000015619	0	Gata3
ENSMUSG00000015697	0	Setdb1
ENSMUSG00000015714	0	Cers2
ENSMUSG00000015869	0	Prpsap1
ENSMUSG00000015882	0	Lcorl
ENSMUSG00000015889	0	Lta4h
ENSMUSG00000015942	0	Gtf2ird2
ENSMUSG00000015950	0	Ncf1
ENSMUSG00000015971	0	Actr8
ENSMUSG00000015994	0	Fnta
ENSMUSG00000016018	0	Skiv2l2
ENSMUSG00000016128	0	Stard13
ENSMUSG00000016239	0	Lonrf3
ENSMUSG00000016253	0	Nelfcd
ENSMUSG00000016256	0	Ctsz
ENSMUSG00000016382	0	Pls3
ENSMUSG00000016481	0	Cr1l
ENSMUSG00000016487	0	Ppfibp1
ENSMUSG00000016496	0	Cd274
ENSMUSG00000016526	0	Dyrk3
ENSMUSG00000016534	0	Lamp2
ENSMUSG00000016554	0	Eif3d
ENSMUSG00000017009	0	Sdc4
ENSMUSG00000017144	0	Rnd3
ENSMUSG00000017210	0	Med24
ENSMUSG00000017264	0	Exosc10
ENSMUSG00000017288	0	Vps53
ENSMUSG00000017390	0	Aldoc
ENSMUSG00000017405	0	Nek8
ENSMUSG00000017418	0	Arl5b
ENSMUSG00000017466	0	Timp2
ENSMUSG00000017491	0	Rarb
ENSMUSG00000017548	0	Suz12
ENSMUSG00000017561	0	Crlf3
ENSMUSG00000017615	0	Tnfaip1
ENSMUSG00000017670	0	Elmo2
ENSMUSG00000017697	0	Ada
ENSMUSG00000017713	0	Tha1
ENSMUSG00000017760	0	Ctsa
ENSMUSG00000017774	0	Myo1c
ENSMUSG00000017781	0	Pitpna
ENSMUSG00000017830	0	Dhx58
ENSMUSG00000017837	0	Nkiras2
ENSMUSG00000017858	0	Ift52
ENSMUSG00000017897	0	Eya2
ENSMUSG00000017978	0	Cadps2
ENSMUSG00000018001	0	Cyth3
ENSMUSG00000018068	0	Ints2
ENSMUSG00000018143	0	Mafk
ENSMUSG00000018169	0	Mfng
ENSMUSG00000018171	0	Vmp1
ENSMUSG00000018326	0	Ywhab
ENSMUSG00000018340	0	Anxa6
ENSMUSG00000018347	0	Zkscan6
ENSMUSG00000018377	0	Vezf1
ENSMUSG00000018405	0	Mrm1
ENSMUSG00000018412	0	Kansl1
ENSMUSG00000018427	0	Ypel2
ENSMUSG00000018428	0	Akap1
ENSMUSG00000018442	0	Derl2
ENSMUSG00000018449	0	Rpain
ENSMUSG00000018501	0	Ncor1
ENSMUSG00000018507	0	Trpv2
ENSMUSG00000018541	0	Cwc25
ENSMUSG00000018654	0	Ikzf1
ENSMUSG00000018669	0	Cdk5rap3
ENSMUSG00000018707	0	Dync1h1
ENSMUSG00000018750	0	Zbtb4
ENSMUSG00000018845	0	Unc45b
ENSMUSG00000018846	0	Pank3
ENSMUSG00000018899	0	Irf1
ENSMUSG00000018909	0	Arrb1
ENSMUSG00000018932	0	Map2k3
ENSMUSG00000019055	0	Plod1
ENSMUSG00000019080	0	Mfsd3
ENSMUSG00000019087	0	Atp6ap1
ENSMUSG00000019143	0	Hars2
ENSMUSG00000019256	0	Ahr
ENSMUSG00000019295	0	Tmem129
ENSMUSG00000019297	0	Nop9
ENSMUSG00000019428	0	Fkbp8
ENSMUSG00000019470	0	Xab2
ENSMUSG00000019518	0	Ap4m1
ENSMUSG00000019715	0	Gle1
ENSMUSG00000019731	0	Slc35e1
ENSMUSG00000019794	0	Katna1
ENSMUSG00000019797	0	1700021F05Rik
ENSMUSG00000019802	0	Sec63
ENSMUSG00000019820	0	Utrn
ENSMUSG00000019841	0	Rev3l
ENSMUSG00000019845	0	Tube1
ENSMUSG00000019849	0	Prep
ENSMUSG00000019850	0	Tnfaip3
ENSMUSG00000019854	0	Reps1
ENSMUSG00000019872	0	Smpdl3a
ENSMUSG00000019877	0	Serinc1
ENSMUSG00000019916	0	P4ha1
ENSMUSG00000019920	0	Lims1
ENSMUSG00000019935	0	Slc17a8
ENSMUSG00000019944	0	Rhobtb1
ENSMUSG00000019960	0	Dusp6
ENSMUSG00000019961	0	Tmpo
ENSMUSG00000019969	0	Psen1
ENSMUSG00000019970	0	Sgk1
ENSMUSG00000019978	0	Epb4.1l2
ENSMUSG00000020009	0	Ifngr1
ENSMUSG00000020029	0	Nudt4
ENSMUSG00000020034	0	Tcp11l2
ENSMUSG00000020044	0	Timp3
ENSMUSG00000020063	0	Sirt1
ENSMUSG00000020074	0	Ccar1
ENSMUSG00000020075	0	Ddx21
ENSMUSG00000020076	0	Ddx50
ENSMUSG00000020078	0	Vps26a
ENSMUSG00000020079	0	Supv3l1
ENSMUSG00000020087	0	Tysnd1
ENSMUSG00000020088	0	Sar1a
ENSMUSG00000020097	0	Sgpl1
ENSMUSG00000020100	0	Slc29a3
ENSMUSG00000020114	0	Cand1
ENSMUSG00000020120	0	Plek
ENSMUSG00000020125	0	Elane
ENSMUSG00000020143	0	Dock2
ENSMUSG00000020166	0	Cnot2
ENSMUSG00000020167	0	Tcf3
ENSMUSG00000020198	0	Ap3d1
ENSMUSG00000020263	0	Appl2
ENSMUSG00000020271	0	Fbxw11
ENSMUSG00000020272	0	Stk10
ENSMUSG00000020277	0	Pfkl
ENSMUSG00000020290	0	Xpo1
ENSMUSG00000020300	0	Cpeb4
ENSMUSG00000020305	0	Asb3
ENSMUSG00000020323	0	Prss57
ENSMUSG00000020329	0	Polrmt
ENSMUSG00000020334	0	Slc22a4
ENSMUSG00000020340	0	Cyfip2
ENSMUSG00000020346	0	Mgat1
ENSMUSG00000020359	0	Phykpl
ENSMUSG00000020361	0	Hspa4
ENSMUSG00000020363	0	Gfpt2
ENSMUSG00000020375	0	Rufy1
ENSMUSG00000020387	0	Phf15
ENSMUSG00000020392	0	Cdkn2aipnl
ENSMUSG00000020396	0	Nefh
ENSMUSG00000020402	0	Vdac1
ENSMUSG00000020412	0	Ascc2
ENSMUSG00000020413	0	Hus1
ENSMUSG00000020420	0	Zfp607
ENSMUSG00000020423	0	Btg2
ENSMUSG00000020437	0	Myo1g
ENSMUSG00000020444	0	Guk1
ENSMUSG00000020451	0	Limk2
ENSMUSG00000020453	0	Patz1
ENSMUSG00000020454	0	Eif4enif1
ENSMUSG00000020456	0	Ogdh
ENSMUSG00000020457	0	Drg1
ENSMUSG00000020464	0	Pnpt1
ENSMUSG00000020474	0	Polm
ENSMUSG00000020484	0	Xbp1
ENSMUSG00000020486	0	2004-09-01
ENSMUSG00000020515	0	Cnot8
ENSMUSG00000020522	0	Mfap3
ENSMUSG00000020536	0	Llgl1
ENSMUSG00000020537	0	Drg2
ENSMUSG00000020538	0	Srebf1
ENSMUSG00000020541	0	Tom1l1
ENSMUSG00000020553	0	Pctp
ENSMUSG00000020564	0	Atxn7l1
ENSMUSG00000020572	0	Nampt
ENSMUSG00000020605	0	Hs1bp3
ENSMUSG00000020611	0	Gna13
ENSMUSG00000020621	0	Rdh14
ENSMUSG00000020638	0	Cmpk2
ENSMUSG00000020644	0	Id2
ENSMUSG00000020646	0	Mboat2
ENSMUSG00000020649	0	Rrm2
ENSMUSG00000020653	0	Klf11
ENSMUSG00000020656	0	Grhl1
ENSMUSG00000020657	0	Dnajc27
ENSMUSG00000020658	0	Efr3b
ENSMUSG00000020669	0	Sh3yl1
ENSMUSG00000020689	0	Itgb3
ENSMUSG00000020691	0	Mettl2
ENSMUSG00000020696	0	Rffl
ENSMUSG00000020705	0	Ddx42
ENSMUSG00000020706	0	Ftsj3
ENSMUSG00000020715	0	Ern1
ENSMUSG00000020716	0	Nf1
ENSMUSG00000020717	0	Pecam1
ENSMUSG00000020721	0	Helz
ENSMUSG00000020732	0	Rab37
ENSMUSG00000020737	0	Hn1
ENSMUSG00000020739	0	Nup85
ENSMUSG00000020741	0	Cluh
ENSMUSG00000020752	0	Recql5
ENSMUSG00000020770	0	Unk
ENSMUSG00000020774	0	Aspa
ENSMUSG00000020777	0	Acox1
ENSMUSG00000020783	0	1200014J11Rik
ENSMUSG00000020787	0	P2rx1
ENSMUSG00000020788	0	Atp2a3
ENSMUSG00000020790	0	Ankfy1
ENSMUSG00000020817	0	Rabep1
ENSMUSG00000020818	0	Mfsd11
ENSMUSG00000020832	0	Eral1
ENSMUSG00000020850	0	Prpf8
ENSMUSG00000020859	0	Spag9
ENSMUSG00000020863	0	Luc7l3
ENSMUSG00000020869	0	Lrrc59
ENSMUSG00000020897	0	Aurkb
ENSMUSG00000020914	0	Top2a
ENSMUSG00000020917	0	Acly
ENSMUSG00000020918	0	Kat2a
ENSMUSG00000020919	0	Stat5b
ENSMUSG00000020929	0	Eftud2
ENSMUSG00000020952	0	Scfd1
ENSMUSG00000020962	0	Gtf2a1
ENSMUSG00000020978	0	Klhdc2
ENSMUSG00000020982	0	Nemf
ENSMUSG00000021000	0	Ctage5
ENSMUSG00000021012	0	Zc3h14
ENSMUSG00000021013	0	Ttc8
ENSMUSG00000021025	0	Nfkbia
ENSMUSG00000021027	0	Ralgapa1
ENSMUSG00000021033	0	Gstz1
ENSMUSG00000021036	0	Sptlc2
ENSMUSG00000021038	0	Vipas39
ENSMUSG00000021044	0	Adck1
ENSMUSG00000021048	0	Mthfd1
ENSMUSG00000021065	0	Fut8
ENSMUSG00000021069	0	Pygl
ENSMUSG00000021076	0	Actr10
ENSMUSG00000021096	0	Ppm1a
ENSMUSG00000021112	0	Mpp5
ENSMUSG00000021120	0	Pigh
ENSMUSG00000021143	0	Pacs2
ENSMUSG00000021147	0	Wdr37
ENSMUSG00000021175	0	Cdca7l
ENSMUSG00000021177	0	Tdp1
ENSMUSG00000021185	0	9030617O03Rik
ENSMUSG00000021192	0	Golga5
ENSMUSG00000021196	0	Pfkp
ENSMUSG00000021203	0	Otub2
ENSMUSG00000021215	0	Net1
ENSMUSG00000021222	0	Dcaf4
ENSMUSG00000021235	0	Coq6
ENSMUSG00000021254	0	Gpatch2l
ENSMUSG00000021266	0	Wars
ENSMUSG00000021271	0	Zfp839
ENSMUSG00000021276	0	Cinp
ENSMUSG00000021281	0	Tnfaip2
ENSMUSG00000021282	0	Eif5
ENSMUSG00000021287	0	Xrcc3
ENSMUSG00000021302	0	Ggps1
ENSMUSG00000021311	0	Mtr
ENSMUSG00000021326	0	Trim27
ENSMUSG00000021360	0	Gcnt2
ENSMUSG00000021366	0	Hivep1
ENSMUSG00000021375	0	Kif13a
ENSMUSG00000021384	0	Susd3
ENSMUSG00000021392	0	Nol8
ENSMUSG00000021414	0	Fam217a
ENSMUSG00000021420	0	Fars2
ENSMUSG00000021461	0	Fancc
ENSMUSG00000021466	0	Ptch1
ENSMUSG00000021476	0	Habp4
ENSMUSG00000021481	0	Zfp346
ENSMUSG00000021488	0	Nsd1
ENSMUSG00000021494	0	Ddx41
ENSMUSG00000021500	0	Ddx46
ENSMUSG00000021518	0	Ptdss1
ENSMUSG00000021559	0	Dapk1
ENSMUSG00000021583	0	Erap1
ENSMUSG00000021589	0	Rhobtb3
ENSMUSG00000021595	0	Nsun2
ENSMUSG00000021638	0	Ocln
ENSMUSG00000021665	0	Hexb
ENSMUSG00000021666	0	Gfm2
ENSMUSG00000021681	0	Aggf1
ENSMUSG00000021686	0	Ap3b1
ENSMUSG00000021687	0	Scamp1
ENSMUSG00000021701	0	Plk2
ENSMUSG00000021703	0	Serinc5
ENSMUSG00000021707	0	Dhfr
ENSMUSG00000021712	0	Trim23
ENSMUSG00000021719	0	Rgs7bp
ENSMUSG00000021728	0	Emb
ENSMUSG00000021733	0	Slc4a7
ENSMUSG00000021738	0	Atxn7
ENSMUSG00000021752	0	Kctd6
ENSMUSG00000021767	0	Kat6b
ENSMUSG00000021774	0	Ube2e1
ENSMUSG00000021775	0	Nr1d2
ENSMUSG00000021779	0	Thrb
ENSMUSG00000021782	0	Dlg5
ENSMUSG00000021785	0	Ngly1
ENSMUSG00000021792	0	Fam213a
ENSMUSG00000021794	0	Glud1
ENSMUSG00000021814	0	Anxa7
ENSMUSG00000021824	0	Ap3m1
ENSMUSG00000021830	0	Txndc16
ENSMUSG00000021880	0	Rnase6
ENSMUSG00000021884	0	Hacl1
ENSMUSG00000021886	0	Gpr65
ENSMUSG00000021893	0	Capn7
ENSMUSG00000021895	0	Arhgef3
ENSMUSG00000021900	0	Btd
ENSMUSG00000021901	0	Bap1
ENSMUSG00000021905	0	Dph3
ENSMUSG00000021916	0	Glt8d1
ENSMUSG00000021929	0	Kpna3
ENSMUSG00000021959	0	Lats2
ENSMUSG00000021972	0	Hmbox1
ENSMUSG00000021981	0	Cab39l
ENSMUSG00000021982	0	Cdadc1
ENSMUSG00000021998	0	Lcp1
ENSMUSG00000022000	0	Zc3h13
ENSMUSG00000022008	0	Gpalpp1
ENSMUSG00000022010	0	Tsc22d1
ENSMUSG00000022014	0	Epsti1
ENSMUSG00000022018	0	Rgcc
ENSMUSG00000022020	0	Naa16
ENSMUSG00000022024	0	Sugt1
ENSMUSG00000022031	0	Elp3
ENSMUSG00000022035	0	Ccdc25
ENSMUSG00000022037	0	Clu
ENSMUSG00000022043	0	Trim35
ENSMUSG00000022048	0	Dpysl2
ENSMUSG00000022064	0	Pibf1
ENSMUSG00000022070	0	Bora
ENSMUSG00000022089	0	Bin3
ENSMUSG00000022090	0	Pdlim2
ENSMUSG00000022095	0	Fam160b2
ENSMUSG00000022102	0	Dok2
ENSMUSG00000022125	0	Cln5
ENSMUSG00000022130	0	Tgds
ENSMUSG00000022142	0	Nup155
ENSMUSG00000022160	0	Mettl3
ENSMUSG00000022177	0	Haus4
ENSMUSG00000022186	0	Oxct1
ENSMUSG00000022195	0	6030458C11Rik
ENSMUSG00000022200	0	Golph3
ENSMUSG00000022214	0	Dcaf11
ENSMUSG00000022223	0	Sdr39u1
ENSMUSG00000022237	0	Ankrd33b
ENSMUSG00000022246	0	Rai14
ENSMUSG00000022257	0	Laptm4b
ENSMUSG00000022265	0	Ank
ENSMUSG00000022292	0	Rrm2b
ENSMUSG00000022300	0	Dcaf13
ENSMUSG00000022314	0	Rad21
ENSMUSG00000022346	0	Myc
ENSMUSG00000022350	0	E430025E21Rik
ENSMUSG00000022351	0	Sqle
ENSMUSG00000022359	0	Wdyhv1
ENSMUSG00000022369	0	Mtbp
ENSMUSG00000022372	0	Sla
ENSMUSG00000022377	0	Asap1
ENSMUSG00000022387	0	Brd1
ENSMUSG00000022389	0	Tef
ENSMUSG00000022401	0	Xpnpep3
ENSMUSG00000022412	0	Mief1
ENSMUSG00000022419	0	Deptor
ENSMUSG00000022436	0	Sh3bp1
ENSMUSG00000022437	0	Samm50
ENSMUSG00000022439	0	Parvg
ENSMUSG00000022453	0	Naga
ENSMUSG00000022462	0	Slc38a2
ENSMUSG00000022463	0	Srebf2
ENSMUSG00000022475	0	Hdac7
ENSMUSG00000022477	0	Aco2
ENSMUSG00000022479	0	Vdr
ENSMUSG00000022488	0	Nckap1l
ENSMUSG00000022498	0	Txndc11
ENSMUSG00000022500	0	Litaf
ENSMUSG00000022515	0	Anks3
ENSMUSG00000022517	0	Mgrn1
ENSMUSG00000022536	0	Glyr1
ENSMUSG00000022555	0	Dgat1
ENSMUSG00000022561	0	Gpaa1
ENSMUSG00000022562	0	Oplah
ENSMUSG00000022564	0	Grina
ENSMUSG00000022565	0	Plec
ENSMUSG00000022584	0	Ly6c2
ENSMUSG00000022601	0	Rpl24
ENSMUSG00000022604	0	Cep97
ENSMUSG00000022607	0	Ptk2
ENSMUSG00000022610	0	Mapk12
ENSMUSG00000022614	0	Lmf2
ENSMUSG00000022621	0	Rabl2
ENSMUSG00000022656	0	Pvrl3
ENSMUSG00000022661	0	Cd200
ENSMUSG00000022672	0	Prkdc
ENSMUSG00000022673	0	Mcm4
ENSMUSG00000022678	0	Nde1
ENSMUSG00000022680	0	Pdxdc1
ENSMUSG00000022707	0	Gbe1
ENSMUSG00000022708	0	Zbtb20
ENSMUSG00000022711	0	Pmm2
ENSMUSG00000022718	0	Dgcr8
ENSMUSG00000022723	0	Crybg3
ENSMUSG00000022752	0	Tomm70a
ENSMUSG00000022756	0	Slc7a4
ENSMUSG00000022761	0	Lztr1
ENSMUSG00000022770	0	Dlg1
ENSMUSG00000022774	0	Ncbp2
ENSMUSG00000022779	0	Top3b
ENSMUSG00000022781	0	Pak2
ENSMUSG00000022789	0	Dnm1l
ENSMUSG00000022793	0	B4galt4
ENSMUSG00000022801	0	Lrch3
ENSMUSG00000022811	0	Zfp148
ENSMUSG00000022814	0	Umps
ENSMUSG00000022824	0	Muc13
ENSMUSG00000022833	0	Ccdc14
ENSMUSG00000022836	0	Mylk
ENSMUSG00000022849	0	Hspbap1
ENSMUSG00000022853	0	Ehhadh
ENSMUSG00000022855	0	Senp2
ENSMUSG00000022861	0	Dgkg
ENSMUSG00000022898	0	Dscr3
ENSMUSG00000022905	0	Kpna1
ENSMUSG00000022945	0	Chaf1b
ENSMUSG00000022946	0	Dopey2
ENSMUSG00000022957	0	Itsn1
ENSMUSG00000022973	0	Synj1
ENSMUSG00000022999	0	Lmbr1l
ENSMUSG00000023008	0	Fmnl3
ENSMUSG00000023021	0	Cers5
ENSMUSG00000023025	0	Larp4
ENSMUSG00000023026	0	Dip2b
ENSMUSG00000023027	0	Atf1
ENSMUSG00000023030	0	Slc11a2
ENSMUSG00000023034	0	Nr4a1
ENSMUSG00000023044	0	Csad
ENSMUSG00000023050	0	Map3k12
ENSMUSG00000023067	0	Cdkn1a
ENSMUSG00000023068	0	Nus1
ENSMUSG00000023074	0	Mospd1
ENSMUSG00000023075	0	Akirin1
ENSMUSG00000023088	0	Abcc1
ENSMUSG00000023147	0	Wrb
ENSMUSG00000023156	0	Rpp14
ENSMUSG00000023186	0	Vwa5a
ENSMUSG00000023191	0	Leprel2
ENSMUSG00000023249	0	Parp3
ENSMUSG00000023262	0	Acy1
ENSMUSG00000023284	0	Zfp605
ENSMUSG00000023307	0	2005-03-01
ENSMUSG00000023452	0	Pisd
ENSMUSG00000023571	0	Fam132a
ENSMUSG00000023707	0	Ogfod2
ENSMUSG00000023755	0	Rhebl1
ENSMUSG00000023805	0	Synj2
ENSMUSG00000023827	0	Agpat4
ENSMUSG00000023828	0	Slc22a3
ENSMUSG00000023892	0	Zfp51
ENSMUSG00000023921	0	Mut
ENSMUSG00000023923	0	Tbc1d5
ENSMUSG00000023926	0	Rhag
ENSMUSG00000023940	0	Sgol1
ENSMUSG00000023942	0	Slc29a1
ENSMUSG00000023960	0	Enpp5
ENSMUSG00000023963	0	Cyp39a1
ENSMUSG00000023979	0	Guca1b
ENSMUSG00000024013	0	Fgd2
ENSMUSG00000024018	0	Ccdc167
ENSMUSG00000024036	0	Slc37a1
ENSMUSG00000024045	0	Akap8
ENSMUSG00000024052	0	Lpin2
ENSMUSG00000024054	0	Smchd1
ENSMUSG00000024056	0	Ndc80
ENSMUSG00000024066	0	Xdh
ENSMUSG00000024068	0	Spast
ENSMUSG00000024077	0	Strn
ENSMUSG00000024083	0	Pja2
ENSMUSG00000024095	0	Hnrnpll
ENSMUSG00000024096	0	Ralbp1
ENSMUSG00000024104	0	Fam21
ENSMUSG00000024109	0	Nrxn1
ENSMUSG00000024120	0	Lrpprc
ENSMUSG00000024122	0	Pdpk1
ENSMUSG00000024150	0	Mcfd2
ENSMUSG00000024151	0	Msh2
ENSMUSG00000024169	0	Ift140
ENSMUSG00000024187	0	Itfg3
ENSMUSG00000024197	0	Plin3
ENSMUSG00000024222	0	Fkbp5
ENSMUSG00000024228	0	Nudt12
ENSMUSG00000024236	0	Svil
ENSMUSG00000024240	0	Epc1
ENSMUSG00000024251	0	Thada
ENSMUSG00000024269	0	Tpgs2
ENSMUSG00000024270	0	Slc39a6
ENSMUSG00000024276	0	Zfp397
ENSMUSG00000024283	0	Wac
ENSMUSG00000024286	0	Ccny
ENSMUSG00000024287	0	Thoc1
ENSMUSG00000024293	0	Esco1
ENSMUSG00000024299	0	Adamts10
ENSMUSG00000024300	0	Myo1f
ENSMUSG00000024319	0	Vps52
ENSMUSG00000024349	0	Tmem173
ENSMUSG00000024350	0	Dnajc18
ENSMUSG00000024357	0	Sil1
ENSMUSG00000024369	0	Nelfe
ENSMUSG00000024370	0	Cdc23
ENSMUSG00000024378	0	Stard4
ENSMUSG00000024382	0	Ercc3
ENSMUSG00000024383	0	Map3k2
ENSMUSG00000024410	0	3110002H16Rik
ENSMUSG00000024423	0	Impact
ENSMUSG00000024472	0	Dcp2
ENSMUSG00000024477	0	Pggt1b
ENSMUSG00000024483	0	Ankhd1
ENSMUSG00000024487	0	Yipf5
ENSMUSG00000024493	0	Lars
ENSMUSG00000024511	0	Rab27b
ENSMUSG00000024521	0	Pmaip1
ENSMUSG00000024539	0	Ptpn2
ENSMUSG00000024563	0	Smad2
ENSMUSG00000024566	0	Atp9b
ENSMUSG00000024601	0	Isoc1
ENSMUSG00000024610	0	Cd74
ENSMUSG00000024614	0	Tmx3
ENSMUSG00000024622	0	Hmgxb3
ENSMUSG00000024644	0	Cndp2
ENSMUSG00000024659	0	Anxa1
ENSMUSG00000024668	0	Sdhaf2
ENSMUSG00000024677	0	Ms4a6b
ENSMUSG00000024681	0	Ms4a3
ENSMUSG00000024691	0	Fam111a
ENSMUSG00000024695	0	Zfp91
ENSMUSG00000024713	0	Pcsk5
ENSMUSG00000024754	0	Tmem2
ENSMUSG00000024766	0	Lipo1
ENSMUSG00000024769	0	Cdc42bpg
ENSMUSG00000024778	0	Fas
ENSMUSG00000024795	0	Kif20b
ENSMUSG00000024805	0	Pcgf5
ENSMUSG00000024812	0	Tjp2
ENSMUSG00000024816	0	Frmd8
ENSMUSG00000024830	0	Rps6kb2
ENSMUSG00000024841	0	Eif1ad
ENSMUSG00000024843	0	Chka
ENSMUSG00000024851	0	Pitpnm1
ENSMUSG00000024862	0	Klc2
ENSMUSG00000024900	0	Cpt1a
ENSMUSG00000024908	0	Ppp6r3
ENSMUSG00000024910	0	Ctsw
ENSMUSG00000024947	0	Men1
ENSMUSG00000024958	0	Gpr137
ENSMUSG00000024981	0	Acsl5
ENSMUSG00000025001	0	Hells
ENSMUSG00000025007	0	Aldh18a1
ENSMUSG00000025008	0	Tctn3
ENSMUSG00000025016	0	Tm9sf3
ENSMUSG00000025027	0	Xpnpep1
ENSMUSG00000025040	0	Fundc1
ENSMUSG00000025059	0	Gyk
ENSMUSG00000025068	0	Gsto1
ENSMUSG00000025078	0	Nhlrc2
ENSMUSG00000025094	0	Slc18a2
ENSMUSG00000025103	0	Btbd1
ENSMUSG00000025130	0	P4hb
ENSMUSG00000025133	0	Ints4
ENSMUSG00000025134	0	Alyref
ENSMUSG00000025137	0	Pcyt2
ENSMUSG00000025139	0	Tollip
ENSMUSG00000025145	0	Lrrc45
ENSMUSG00000025151	0	Maged1
ENSMUSG00000025162	0	Csnk1d
ENSMUSG00000025190	0	Got1
ENSMUSG00000025200	0	Cwf19l1
ENSMUSG00000025203	0	Scd2
ENSMUSG00000025209	0	Peo1
ENSMUSG00000025212	0	Sfxn3
ENSMUSG00000025217	0	Btrc
ENSMUSG00000025218	0	Poll
ENSMUSG00000025224	0	Gbf1
ENSMUSG00000025225	0	Nfkb2
ENSMUSG00000025231	0	Sufu
ENSMUSG00000025234	0	Arih1
ENSMUSG00000025237	0	Parp6
ENSMUSG00000025240	0	Sacm1l
ENSMUSG00000025261	0	Huwe1
ENSMUSG00000025262	0	Fam120c
ENSMUSG00000025264	0	Tsr2
ENSMUSG00000025278	0	Flnb
ENSMUSG00000025279	0	Dnase1l3
ENSMUSG00000025283	0	Sat1
ENSMUSG00000025287	0	Acot9
ENSMUSG00000025314	0	Ptprj
ENSMUSG00000025323	0	Sp4
ENSMUSG00000025326	0	Ube3a
ENSMUSG00000025340	0	Rabgef1
ENSMUSG00000025354	0	Dnajc14
ENSMUSG00000025357	0	Dgka
ENSMUSG00000025359	0	Pmel
ENSMUSG00000025372	0	Baiap2
ENSMUSG00000025373	0	Rnf41
ENSMUSG00000025395	0	Prim1
ENSMUSG00000025402	0	Nab2
ENSMUSG00000025413	0	Ttc4
ENSMUSG00000025429	0	Pstpip2
ENSMUSG00000025439	0	Clns1a
ENSMUSG00000025453	0	Nnt
ENSMUSG00000025474	0	Tubgcp2
ENSMUSG00000025485	0	Ric8
ENSMUSG00000025486	0	Sirt3
ENSMUSG00000025494	0	Sigirr
ENSMUSG00000025504	0	Eps8l2
ENSMUSG00000025507	0	Lrdd
ENSMUSG00000025509	0	Pnpla2
ENSMUSG00000025512	0	Chid1
ENSMUSG00000025532	0	Crcp
ENSMUSG00000025538	0	Sumf2
ENSMUSG00000025558	0	Dock9
ENSMUSG00000025579	0	Gaa
ENSMUSG00000025583	0	Rptor
ENSMUSG00000025584	0	Pde8a
ENSMUSG00000025607	0	Copg2
ENSMUSG00000025609	0	Mkln1
ENSMUSG00000025613	0	Cct8
ENSMUSG00000025647	0	Shisa5
ENSMUSG00000025728	0	Pigq
ENSMUSG00000025736	0	Jmjd8
ENSMUSG00000025737	0	Wdr24
ENSMUSG00000025742	0	Prps2
ENSMUSG00000025747	0	Tyms
ENSMUSG00000025766	0	D3Ertd751e
ENSMUSG00000025782	0	Taf3
ENSMUSG00000025786	0	Zdhhc3
ENSMUSG00000025791	0	Pgm2
ENSMUSG00000025809	0	Itgb1
ENSMUSG00000025823	0	Pdia4
ENSMUSG00000025858	0	Get4
ENSMUSG00000025860	0	Xiap
ENSMUSG00000025862	0	Stag2
ENSMUSG00000025871	0	4833439L19Rik
ENSMUSG00000025872	0	Thoc3
ENSMUSG00000025877	0	Hk3
ENSMUSG00000025878	0	Uimc1
ENSMUSG00000025888	0	Casp1
ENSMUSG00000025899	0	Alkbh8
ENSMUSG00000025903	0	Lypla1
ENSMUSG00000025907	0	Rb1cc1
ENSMUSG00000025915	0	Sgk3
ENSMUSG00000025920	0	Stau2
ENSMUSG00000025962	0	Fastkd2
ENSMUSG00000025981	0	Coq10b
ENSMUSG00000025986	0	Slc39a10
ENSMUSG00000025993	0	Slc40a1
ENSMUSG00000025995	0	Wdr75
ENSMUSG00000026000	0	Lancl1
ENSMUSG00000026012	0	Cd28
ENSMUSG00000026027	0	Stradb
ENSMUSG00000026028	0	Trak2
ENSMUSG00000026029	0	Casp8
ENSMUSG00000026031	0	Cflar
ENSMUSG00000026037	0	Orc2
ENSMUSG00000026047	0	Kdelc1
ENSMUSG00000026048	0	Ercc5
ENSMUSG00000026083	0	Eif5b
ENSMUSG00000026088	0	Mitd1
ENSMUSG00000026090	0	2010300C02Rik
ENSMUSG00000026095	0	Asnsd1
ENSMUSG00000026096	0	Osgepl1
ENSMUSG00000026097	0	Ormdl1
ENSMUSG00000026103	0	Gls
ENSMUSG00000026112	0	Coa5
ENSMUSG00000026116	0	Tmem131
ENSMUSG00000026123	0	Plekhb2
ENSMUSG00000026131	0	Dst
ENSMUSG00000026134	0	Prim2
ENSMUSG00000026135	0	Zfp142
ENSMUSG00000026174	0	Rqcd1
ENSMUSG00000026181	0	Ppm1f
ENSMUSG00000026187	0	Xrcc5
ENSMUSG00000026193	0	Fn1
ENSMUSG00000026200	0	Glb1l
ENSMUSG00000026229	0	Psmd1
ENSMUSG00000026245	0	Farsb
ENSMUSG00000026254	0	Eif4e2
ENSMUSG00000026270	0	Capn10
ENSMUSG00000026279	0	Thap4
ENSMUSG00000026280	0	Atg4b
ENSMUSG00000026283	0	Ing5
ENSMUSG00000026304	0	Rab17
ENSMUSG00000026315	0	Serpinb8
ENSMUSG00000026317	0	Cln8
ENSMUSG00000026333	0	Gin1
ENSMUSG00000026349	0	Ccnt2
ENSMUSG00000026355	0	Mcm6
ENSMUSG00000026358	0	Rgs1
ENSMUSG00000026361	0	Cdc73
ENSMUSG00000026395	0	Ptprc
ENSMUSG00000026399	0	Cd55
ENSMUSG00000026427	0	Eif2d
ENSMUSG00000026430	0	Rassf5
ENSMUSG00000026437	0	Cdk18
ENSMUSG00000026439	0	Rbbp5
ENSMUSG00000026456	0	Cyb5r1
ENSMUSG00000026457	0	Adipor1
ENSMUSG00000026469	0	Xpr1
ENSMUSG00000026471	0	Mr1
ENSMUSG00000026480	0	Ncf2
ENSMUSG00000026484	0	Rnf2
ENSMUSG00000026489	0	Adck3
ENSMUSG00000026490	0	Cdc42bpa
ENSMUSG00000026496	0	Parp1
ENSMUSG00000026499	0	Acbd3
ENSMUSG00000026577	0	Blzf1
ENSMUSG00000026579	0	F5
ENSMUSG00000026581	0	Sell
ENSMUSG00000026594	0	Ralgps2
ENSMUSG00000026596	0	Abl2
ENSMUSG00000026600	0	Soat1
ENSMUSG00000026605	0	Cenpf
ENSMUSG00000026608	0	Kctd3
ENSMUSG00000026616	0	Cr2
ENSMUSG00000026618	0	Iars2
ENSMUSG00000026626	0	Ppp2r5a
ENSMUSG00000026627	0	Tmem206
ENSMUSG00000026628	0	Atf3
ENSMUSG00000026634	0	Angel2
ENSMUSG00000026655	0	Fam107b
ENSMUSG00000026657	0	Frmd4a
ENSMUSG00000026662	0	Sephs1
ENSMUSG00000026669	0	Mcm10
ENSMUSG00000026687	0	Aldh9a1
ENSMUSG00000026694	0	Mettl13
ENSMUSG00000026698	0	Pigc
ENSMUSG00000026708	0	Cenpl
ENSMUSG00000026723	0	Trdmt1
ENSMUSG00000026730	0	Pter
ENSMUSG00000026737	0	Pip4k2a
ENSMUSG00000026739	0	Bmi1
ENSMUSG00000026743	0	Mllt10
ENSMUSG00000026749	0	Nek6
ENSMUSG00000026753	0	Ppp6c
ENSMUSG00000026766	0	Mmadhc
ENSMUSG00000026778	0	Prkcq
ENSMUSG00000026782	0	Abi2
ENSMUSG00000026785	0	Pkn3
ENSMUSG00000026788	0	Zbtb43
ENSMUSG00000026790	0	Odf2
ENSMUSG00000026798	0	Coq4
ENSMUSG00000026814	0	Eng
ENSMUSG00000026815	0	Gfi1b
ENSMUSG00000026816	0	Gtf3c5
ENSMUSG00000026819	0	Slc25a25
ENSMUSG00000026821	0	Ralgds
ENSMUSG00000026826	0	Nr4a2
ENSMUSG00000026832	0	Cytip
ENSMUSG00000026835	0	Fcnb
ENSMUSG00000026848	0	Tor1b
ENSMUSG00000026860	0	Sh3glb2
ENSMUSG00000026873	0	Phf19
ENSMUSG00000026878	0	Rab14
ENSMUSG00000026889	0	Rbm18
ENSMUSG00000026915	0	Strbp
ENSMUSG00000026917	0	Wdr5
ENSMUSG00000026918	0	Brd3
ENSMUSG00000026922	0	Agpat2
ENSMUSG00000026924	0	Sec16a
ENSMUSG00000026926	0	Pmpca
ENSMUSG00000026942	0	Traf2
ENSMUSG00000026944	0	Abca2
ENSMUSG00000026965	0	Anapc2
ENSMUSG00000026972	0	Arrdc1
ENSMUSG00000026977	0	2007-03-01
ENSMUSG00000026979	0	Psd4
ENSMUSG00000026987	0	Baz2b
ENSMUSG00000026991	0	Pkp4
ENSMUSG00000027007	0	Ssfa2
ENSMUSG00000027009	0	Itga4
ENSMUSG00000027010	0	Slc25a12
ENSMUSG00000027011	0	Ube2e3
ENSMUSG00000027012	0	Dync1i2
ENSMUSG00000027014	0	Cwc22
ENSMUSG00000027075	0	Slc43a1
ENSMUSG00000027077	0	Smtnl1
ENSMUSG00000027111	0	Itga6
ENSMUSG00000027122	0	Arl14ep
ENSMUSG00000027164	0	Traf6
ENSMUSG00000027176	0	Cstf3
ENSMUSG00000027177	0	Hipk3
ENSMUSG00000027184	0	Caprin1
ENSMUSG00000027187	0	Cat
ENSMUSG00000027189	0	Trim44
ENSMUSG00000027193	0	Api5
ENSMUSG00000027195	0	Hsd17b12
ENSMUSG00000027198	0	Ext2
ENSMUSG00000027199	0	Gatm
ENSMUSG00000027204	0	Fbn1
ENSMUSG00000027207	0	Galk2
ENSMUSG00000027219	0	Slc28a2
ENSMUSG00000027227	0	Sord
ENSMUSG00000027238	0	Frmd5
ENSMUSG00000027243	0	Harbi1
ENSMUSG00000027247	0	Arhgap1
ENSMUSG00000027254	0	Map1a
ENSMUSG00000027255	0	Arfgap2
ENSMUSG00000027286	0	Lrrc57
ENSMUSG00000027288	0	Zfp106
ENSMUSG00000027306	0	Nusap1
ENSMUSG00000027309	0	4930402H24Rik
ENSMUSG00000027332	0	Ivd
ENSMUSG00000027333	0	Smox
ENSMUSG00000027339	0	Rassf2
ENSMUSG00000027340	0	Slc23a2
ENSMUSG00000027346	0	Gpcpd1
ENSMUSG00000027351	0	Spred1
ENSMUSG00000027360	0	Hdc
ENSMUSG00000027361	0	Gabpb1
ENSMUSG00000027363	0	Usp8
ENSMUSG00000027367	0	Stard7
ENSMUSG00000027379	0	Bub1
ENSMUSG00000027395	0	Polr1b
ENSMUSG00000027397	0	Slc20a1
ENSMUSG00000027406	0	Idh3b
ENSMUSG00000027408	0	Cpxm1
ENSMUSG00000027411	0	Vps16
ENSMUSG00000027423	0	Snx5
ENSMUSG00000027425	0	Csrp2bp
ENSMUSG00000027439	0	Gzf1
ENSMUSG00000027463	0	Slc52a3
ENSMUSG00000027469	0	Tpx2
ENSMUSG00000027479	0	Mapre1
ENSMUSG00000027495	0	Fam210b
ENSMUSG00000027498	0	Cstf1
ENSMUSG00000027502	0	Rtfdc1
ENSMUSG00000027509	0	Rae1
ENSMUSG00000027531	0	Impa1
ENSMUSG00000027533	0	Fabp5
ENSMUSG00000027540	0	Ptpn1
ENSMUSG00000027556	0	Car1
ENSMUSG00000027575	0	Arfgap1
ENSMUSG00000027582	0	Zgpat
ENSMUSG00000027601	0	Mtfr1
ENSMUSG00000027605	0	Acss2
ENSMUSG00000027610	0	Gss
ENSMUSG00000027611	0	Procr
ENSMUSG00000027615	0	Hps3
ENSMUSG00000027618	0	Nfs1
ENSMUSG00000027630	0	Tbl1xr1
ENSMUSG00000027634	0	Ndrg3
ENSMUSG00000027635	0	Dsn1
ENSMUSG00000027639	0	Samhd1
ENSMUSG00000027641	0	Rbl1
ENSMUSG00000027642	0	Rpn2
ENSMUSG00000027654	0	Fam83d
ENSMUSG00000027655	0	Dhx35
ENSMUSG00000027660	0	Skil
ENSMUSG00000027665	0	Pik3ca
ENSMUSG00000027678	0	Ncoa3
ENSMUSG00000027684	0	Mecom
ENSMUSG00000027698	0	Nceh1
ENSMUSG00000027708	0	Dcun1d1
ENSMUSG00000027709	0	Mccc1
ENSMUSG00000027714	0	Exosc9
ENSMUSG00000027774	0	Gfm1
ENSMUSG00000027782	0	Kpna4
ENSMUSG00000027787	0	Nmd3
ENSMUSG00000027809	0	Etfdh
ENSMUSG00000027811	0	4930579G24Rik
ENSMUSG00000027831	0	Veph1
ENSMUSG00000027843	0	Ptpn22
ENSMUSG00000027845	0	Dclre1b
ENSMUSG00000027882	0	Stxbp3a
ENSMUSG00000027889	0	Ampd2
ENSMUSG00000027893	0	Ahcyl1
ENSMUSG00000027901	0	Dennd2d
ENSMUSG00000027933	0	Ints3
ENSMUSG00000027951	0	Adar
ENSMUSG00000027952	0	Pmvk
ENSMUSG00000027954	0	Efna1
ENSMUSG00000027962	0	Vcam1
ENSMUSG00000027984	0	Hadh
ENSMUSG00000028005	0	Gucy1b3
ENSMUSG00000028015	0	Ctso
ENSMUSG00000028032	0	Papss1
ENSMUSG00000028035	0	Dnajb4
ENSMUSG00000028037	0	Ifi44
ENSMUSG00000028048	0	Gba
ENSMUSG00000028049	0	Scamp3
ENSMUSG00000028053	0	Ash1l
ENSMUSG00000028060	0	2810403A07Rik
ENSMUSG00000028073	0	Pear1
ENSMUSG00000028076	0	Cd1d1
ENSMUSG00000028088	0	Fmo5
ENSMUSG00000028093	0	Acp6
ENSMUSG00000028096	0	Gpr89
ENSMUSG00000028100	0	Nudt17
ENSMUSG00000028114	0	Mettl14
ENSMUSG00000028126	0	Pip5k1a
ENSMUSG00000028127	0	Abcd3
ENSMUSG00000028138	0	Adh5
ENSMUSG00000028140	0	Mrpl9
ENSMUSG00000028163	0	Nfkb1
ENSMUSG00000028165	0	Cisd2
ENSMUSG00000028187	0	Rpf1
ENSMUSG00000028189	0	Ctbs
ENSMUSG00000028207	0	Asph
ENSMUSG00000028212	0	Ccne2
ENSMUSG00000028223	0	Decr1
ENSMUSG00000028224	0	Nbn
ENSMUSG00000028228	0	Cpne3
ENSMUSG00000028233	0	Tgs1
ENSMUSG00000028243	0	Ubxn2b
ENSMUSG00000028245	0	Nsmaf
ENSMUSG00000028248	0	Sfrs18
ENSMUSG00000028270	0	Gbp2
ENSMUSG00000028274	0	Rngtt
ENSMUSG00000028277	0	Ube2j1
ENSMUSG00000028292	0	Rars2
ENSMUSG00000028312	0	Smc2
ENSMUSG00000028330	0	Ncbp1
ENSMUSG00000028393	0	Alad
ENSMUSG00000028405	0	Aco1
ENSMUSG00000028409	0	Smu1
ENSMUSG00000028410	0	Dnaja1
ENSMUSG00000028414	0	Fktn
ENSMUSG00000028420	0	Tmem38b
ENSMUSG00000028423	0	Nfx1
ENSMUSG00000028430	0	Nol6
ENSMUSG00000028434	0	Epb4.1l4b
ENSMUSG00000028437	0	Ubap1
ENSMUSG00000028447	0	Dctn3
ENSMUSG00000028465	0	Tln1
ENSMUSG00000028466	0	Creb3
ENSMUSG00000028469	0	Npr2
ENSMUSG00000028480	0	Glipr2
ENSMUSG00000028497	0	Ptplad2
ENSMUSG00000028521	0	Slc35d1
ENSMUSG00000028528	0	Dnajc6
ENSMUSG00000028540	0	Dph2
ENSMUSG00000028555	0	Ttc39a
ENSMUSG00000028560	0	Usp1
ENSMUSG00000028577	0	Plaa
ENSMUSG00000028582	0	Cc2d1b
ENSMUSG00000028608	0	0610037L13Rik
ENSMUSG00000028617	0	Lrrc42
ENSMUSG00000028630	0	Dyrk2
ENSMUSG00000028636	0	Ppcs
ENSMUSG00000028644	0	Ermap
ENSMUSG00000028653	0	Trit1
ENSMUSG00000028657	0	Ppt1
ENSMUSG00000028668	0	Tceb3
ENSMUSG00000028671	0	Gale
ENSMUSG00000028672	0	Hmgcl
ENSMUSG00000028677	0	Rnf220
ENSMUSG00000028683	0	Eif2b3
ENSMUSG00000028689	0	Ccdc163
ENSMUSG00000028693	0	Nasp
ENSMUSG00000028702	0	Rad54l
ENSMUSG00000028703	0	Lrrc41
ENSMUSG00000028708	0	Mknk1
ENSMUSG00000028718	0	Stil
ENSMUSG00000028744	0	Pqlc2
ENSMUSG00000028756	0	Pink1
ENSMUSG00000028760	0	Eif4g3
ENSMUSG00000028776	0	Tinagl1
ENSMUSG00000028793	0	Rnf19b
ENSMUSG00000028796	0	Phc2
ENSMUSG00000028811	0	Yars
ENSMUSG00000028820	0	Sfpq
ENSMUSG00000028830	0	AU040320
ENSMUSG00000028842	0	Ago3
ENSMUSG00000028859	0	Csf3r
ENSMUSG00000028863	0	Meaf6
ENSMUSG00000028864	0	Hgf
ENSMUSG00000028878	0	Fam76a
ENSMUSG00000028879	0	Stx12
ENSMUSG00000028882	0	Ppp1r8
ENSMUSG00000028890	0	Mtf1
ENSMUSG00000028901	0	Gmeb1
ENSMUSG00000028902	0	Sf3a3
ENSMUSG00000028906	0	Epb4.1
ENSMUSG00000028948	0	Nol9
ENSMUSG00000028953	0	Abcf2
ENSMUSG00000028955	0	Vamp3
ENSMUSG00000028961	0	Pgd
ENSMUSG00000028973	0	Abcb8
ENSMUSG00000028980	0	H6pd
ENSMUSG00000028986	0	Klhl7
ENSMUSG00000028991	0	Mtor
ENSMUSG00000028995	0	Fam126a
ENSMUSG00000028999	0	Rint1
ENSMUSG00000029004	0	Kmt2e
ENSMUSG00000029007	0	Agtrap
ENSMUSG00000029012	0	Orc5
ENSMUSG00000029017	0	Pmpcb
ENSMUSG00000029020	0	Mfn2
ENSMUSG00000029022	0	Miip
ENSMUSG00000029027	0	Dffb
ENSMUSG00000029029	0	Wrap73
ENSMUSG00000029036	0	Atad3a
ENSMUSG00000029050	0	Ski
ENSMUSG00000029056	0	Pank4
ENSMUSG00000029063	0	Nadk
ENSMUSG00000029076	0	Sdf4
ENSMUSG00000029089	0	Pacrgl
ENSMUSG00000029094	0	Afap1
ENSMUSG00000029103	0	Lrpap1
ENSMUSG00000029104	0	Htt
ENSMUSG00000029106	0	Add1
ENSMUSG00000029111	0	Nelfa
ENSMUSG00000029130	0	Rnf32
ENSMUSG00000029135	0	Fosl2
ENSMUSG00000029136	0	Rbks
ENSMUSG00000029144	0	Gtf3c2
ENSMUSG00000029145	0	Eif2b4
ENSMUSG00000029146	0	Snx17
ENSMUSG00000029148	0	Nrbp1
ENSMUSG00000029156	0	Sgcb
ENSMUSG00000029165	0	Agbl5
ENSMUSG00000029169	0	Dhx15
ENSMUSG00000029171	0	Pgm1
ENSMUSG00000029191	0	Rfc1
ENSMUSG00000029192	0	Tbc1d14
ENSMUSG00000029207	0	Apbb2
ENSMUSG00000029209	0	Gnpda2
ENSMUSG00000029213	0	Commd8
ENSMUSG00000029250	0	Polr2b
ENSMUSG00000029253	0	Cenpc1
ENSMUSG00000029263	0	Pigg
ENSMUSG00000029267	0	Mtf2
ENSMUSG00000029298	0	Gbp9
ENSMUSG00000029299	0	Abcg3
ENSMUSG00000029319	0	Coq2
ENSMUSG00000029322	0	Plac8
ENSMUSG00000029326	0	Enoph1
ENSMUSG00000029328	0	Hnrnpdl
ENSMUSG00000029345	0	Tfip11
ENSMUSG00000029363	0	Rfc5
ENSMUSG00000029366	0	Dck
ENSMUSG00000029387	0	Gtf2h3
ENSMUSG00000029407	0	Uso1
ENSMUSG00000029413	0	Naaa
ENSMUSG00000029428	0	Stx2
ENSMUSG00000029433	0	Diablo
ENSMUSG00000029434	0	Vps33a
ENSMUSG00000029449	0	Rhof
ENSMUSG00000029454	0	Mapkapk5
ENSMUSG00000029456	0	Acad10
ENSMUSG00000029466	0	Anapc7
ENSMUSG00000029482	0	Aacs
ENSMUSG00000029484	0	Anxa3
ENSMUSG00000029502	0	Golga3
ENSMUSG00000029505	0	Ep400
ENSMUSG00000029507	0	Pus1
ENSMUSG00000029513	0	Prkab1
ENSMUSG00000029534	0	St7
ENSMUSG00000029535	0	Triap1
ENSMUSG00000029554	0	Mad1l1
ENSMUSG00000029561	0	Oasl2
ENSMUSG00000029569	0	Tmem168
ENSMUSG00000029575	0	Mmab
ENSMUSG00000029577	0	Ube3b
ENSMUSG00000029578	0	Wipi2
ENSMUSG00000029587	0	Zfp12
ENSMUSG00000029592	0	Usp30
ENSMUSG00000029629	0	Phf14
ENSMUSG00000029657	0	Hsph1
ENSMUSG00000029669	0	Tspan12
ENSMUSG00000029676	0	Pot1a
ENSMUSG00000029686	0	Cul1
ENSMUSG00000029716	0	Tfr2
ENSMUSG00000029726	0	Mepce
ENSMUSG00000029729	0	Zkscan1
ENSMUSG00000029730	0	Mcm7
ENSMUSG00000029759	0	Pon3
ENSMUSG00000029763	0	Exoc4
ENSMUSG00000029767	0	Calu
ENSMUSG00000029772	0	Ahcyl2
ENSMUSG00000029782	0	Tmem209
ENSMUSG00000029790	0	Cep41
ENSMUSG00000029817	0	Tra2a
ENSMUSG00000029840	0	Mtpn
ENSMUSG00000029860	0	Zyx
ENSMUSG00000029863	0	Casp2
ENSMUSG00000029869	0	Ephb6
ENSMUSG00000029910	0	Mad2l1
ENSMUSG00000029913	0	Prdm5
ENSMUSG00000029916	0	Agk
ENSMUSG00000029922	0	Mkrn1
ENSMUSG00000029925	0	Tbxas1
ENSMUSG00000029998	0	Pcyox1
ENSMUSG00000030035	0	Wbp1
ENSMUSG00000030047	0	Arhgap25
ENSMUSG00000030055	0	Rab43
ENSMUSG00000030056	0	Isy1
ENSMUSG00000030058	0	Copg1
ENSMUSG00000030061	0	Uba3
ENSMUSG00000030062	0	Rpn1
ENSMUSG00000030067	0	Foxp1
ENSMUSG00000030068	0	Gm20696
ENSMUSG00000030079	0	Ruvbl1
ENSMUSG00000030088	0	Aldh1l1
ENSMUSG00000030089	0	Slc41a3
ENSMUSG00000030091	0	Nup210
ENSMUSG00000030095	0	Tmem43
ENSMUSG00000030102	0	Itpr1
ENSMUSG00000030103	0	Bhlhe40
ENSMUSG00000030104	0	Edem1
ENSMUSG00000030105	0	Arl8b
ENSMUSG00000030120	0	Mlf2
ENSMUSG00000030138	0	Bms1
ENSMUSG00000030148	0	Clec4a2
ENSMUSG00000030207	0	8430419L09Rik
ENSMUSG00000030217	0	Art4
ENSMUSG00000030231	0	Plekha5
ENSMUSG00000030232	0	Aebp2
ENSMUSG00000030246	0	Ldhb
ENSMUSG00000030257	0	Srgap3
ENSMUSG00000030259	0	Rassf8
ENSMUSG00000030263	0	Lrmp
ENSMUSG00000030275	0	Etnk1
ENSMUSG00000030279	0	C2cd5
ENSMUSG00000030322	0	Mbd4
ENSMUSG00000030327	0	Necap1
ENSMUSG00000030421	0	Uri1
ENSMUSG00000030424	0	Zfp939
ENSMUSG00000030447	0	Cyfip1
ENSMUSG00000030451	0	Herc2
ENSMUSG00000030452	0	Nipa2
ENSMUSG00000030465	0	Psd3
ENSMUSG00000030471	0	Zdhhc13
ENSMUSG00000030515	0	Tarsl2
ENSMUSG00000030527	0	Crtc3
ENSMUSG00000030534	0	Vps33b
ENSMUSG00000030541	0	Idh2
ENSMUSG00000030556	0	Lrrc28
ENSMUSG00000030557	0	Mef2a
ENSMUSG00000030560	0	Ctsc
ENSMUSG00000030605	0	Mfge8
ENSMUSG00000030653	0	Pde2a
ENSMUSG00000030655	0	Smg1
ENSMUSG00000030662	0	Ipo5
ENSMUSG00000030691	0	Fchsd2
ENSMUSG00000030711	0	Sult1a1
ENSMUSG00000030741	0	Spns1
ENSMUSG00000030745	0	Il21r
ENSMUSG00000030748	0	Il4ra
ENSMUSG00000030759	0	Far1
ENSMUSG00000030774	0	Pak1
ENSMUSG00000030788	0	Rnf141
ENSMUSG00000030792	0	Dkkl1
ENSMUSG00000030801	0	Kat8
ENSMUSG00000030861	0	Acadsb
ENSMUSG00000030868	0	Dctn5
ENSMUSG00000030870	0	Ubfd1
ENSMUSG00000030871	0	Ears2
ENSMUSG00000030872	0	Gga2
ENSMUSG00000030882	0	Dnhd1
ENSMUSG00000030884	0	Uqcrc2
ENSMUSG00000030894	0	Tpp1
ENSMUSG00000030921	0	Trim30a
ENSMUSG00000030924	0	2610020H08Rik
ENSMUSG00000030934	0	Oat
ENSMUSG00000030942	0	Thumpd1
ENSMUSG00000030956	0	Fam53b
ENSMUSG00000030970	0	Ctbp2
ENSMUSG00000030978	0	Rrm1
ENSMUSG00000030979	0	Uros
ENSMUSG00000030982	0	9030624J02Rik
ENSMUSG00000030986	0	Dhx32
ENSMUSG00000030990	0	Pgap2
ENSMUSG00000031004	0	Mki67
ENSMUSG00000031007	0	Atp6ap2
ENSMUSG00000031015	0	Swap70
ENSMUSG00000031016	0	Wee1
ENSMUSG00000031024	0	St5
ENSMUSG00000031065	0	Cdk16
ENSMUSG00000031066	0	Usp11
ENSMUSG00000031072	0	Oraov1
ENSMUSG00000031078	0	Cttn
ENSMUSG00000031093	0	Dock11
ENSMUSG00000031101	0	Sash3
ENSMUSG00000031133	0	Arhgef6
ENSMUSG00000031134	0	Rbmx
ENSMUSG00000031154	0	Otud5
ENSMUSG00000031155	0	Pim2
ENSMUSG00000031161	0	Hdac6
ENSMUSG00000031162	0	Gata1
ENSMUSG00000031166	0	Wdr13
ENSMUSG00000031196	0	F8
ENSMUSG00000031198	0	Fundc2
ENSMUSG00000031256	0	Cstf2
ENSMUSG00000031266	0	Gla
ENSMUSG00000031273	0	Col4a6
ENSMUSG00000031278	0	Acsl4
ENSMUSG00000031299	0	Pdha1
ENSMUSG00000031314	0	Taf1
ENSMUSG00000031327	0	Chic1
ENSMUSG00000031357	0	Syap1
ENSMUSG00000031360	0	Ctps2
ENSMUSG00000031371	0	Haus7
ENSMUSG00000031374	0	Zfp92
ENSMUSG00000031375	0	Bgn
ENSMUSG00000031381	0	Piga
ENSMUSG00000031386	0	Hcfc1
ENSMUSG00000031389	0	Arhgap4
ENSMUSG00000031398	0	Plxna3
ENSMUSG00000031400	0	G6pdx
ENSMUSG00000031442	0	Mcf2l
ENSMUSG00000031446	0	Cul4a
ENSMUSG00000031447	0	Lamp1
ENSMUSG00000031488	0	Rab11fip1
ENSMUSG00000031503	0	Col4a2
ENSMUSG00000031506	0	Ptpn7
ENSMUSG00000031508	0	Ankrd10
ENSMUSG00000031513	0	Leprotl1
ENSMUSG00000031537	0	Ikbkb
ENSMUSG00000031539	0	Ap3m2
ENSMUSG00000031540	0	Kat6a
ENSMUSG00000031557	0	Plekha2
ENSMUSG00000031562	0	Dctd
ENSMUSG00000031565	0	Fgfr1
ENSMUSG00000031568	0	Rwdd4a
ENSMUSG00000031570	0	Ppapdc1b
ENSMUSG00000031577	0	Tti2
ENSMUSG00000031584	0	Gsr
ENSMUSG00000031591	0	Asah1
ENSMUSG00000031592	0	Pcm1
ENSMUSG00000031600	0	Vps37a
ENSMUSG00000031604	0	Sc4mol
ENSMUSG00000031626	0	Sorbs2
ENSMUSG00000031631	0	4933411K20Rik
ENSMUSG00000031657	0	Heatr3
ENSMUSG00000031666	0	Rbl2
ENSMUSG00000031668	0	Eif2ak3
ENSMUSG00000031696	0	Vps35
ENSMUSG00000031712	0	Il15
ENSMUSG00000031715	0	Smarca5
ENSMUSG00000031722	0	Hp
ENSMUSG00000031732	0	Phlpp2
ENSMUSG00000031749	0	St3gal2
ENSMUSG00000031751	0	Amfr
ENSMUSG00000031753	0	Cog4
ENSMUSG00000031755	0	Bbs2
ENSMUSG00000031756	0	Cenpn
ENSMUSG00000031758	0	Cdyl2
ENSMUSG00000031774	0	Fam192a
ENSMUSG00000031782	0	Coq9
ENSMUSG00000031791	0	Tmem38a
ENSMUSG00000031796	0	Gtl3
ENSMUSG00000031799	0	Tpm4
ENSMUSG00000031824	0	6430548M08Rik
ENSMUSG00000031826	0	Usp10
ENSMUSG00000031833	0	Mast3
ENSMUSG00000031835	0	Mbtps1
ENSMUSG00000031861	0	Lpar2
ENSMUSG00000031864	0	Ints10
ENSMUSG00000031875	0	Cmtm3
ENSMUSG00000031877	0	Ces2g
ENSMUSG00000031880	0	Rrad
ENSMUSG00000031904	0	Slc7a6
ENSMUSG00000031925	0	Maml2
ENSMUSG00000031931	0	Ankrd49
ENSMUSG00000031938	0	4931406C07Rik
ENSMUSG00000031948	0	Kars
ENSMUSG00000031959	0	Wdr59
ENSMUSG00000031960	0	Aars
ENSMUSG00000031969	0	Acad8
ENSMUSG00000031979	0	Cog2
ENSMUSG00000031985	0	Gnpat
ENSMUSG00000031995	0	St14
ENSMUSG00000031996	0	Aplp2
ENSMUSG00000031997	0	Trpc6
ENSMUSG00000032000	0	Birc3
ENSMUSG00000032018	0	Sc5d
ENSMUSG00000032030	0	Cul5
ENSMUSG00000032035	0	Ets1
ENSMUSG00000032038	0	St3gal4
ENSMUSG00000032040	0	Dcps
ENSMUSG00000032058	0	Ppp2r1b
ENSMUSG00000032078	0	Zfp259
ENSMUSG00000032086	0	Bace1
ENSMUSG00000032096	0	Arcn1
ENSMUSG00000032114	0	Slc37a4
ENSMUSG00000032116	0	Stt3a
ENSMUSG00000032125	0	Robo4
ENSMUSG00000032126	0	Hmbs
ENSMUSG00000032127	0	Vps11
ENSMUSG00000032187	0	Smarca4
ENSMUSG00000032198	0	Dock6
ENSMUSG00000032216	0	Nedd4
ENSMUSG00000032217	0	Rnf111
ENSMUSG00000032218	0	Ccnb2
ENSMUSG00000032231	0	Anxa2
ENSMUSG00000032244	0	Fem1b
ENSMUSG00000032245	0	Cln6
ENSMUSG00000032252	0	Glce
ENSMUSG00000032254	0	Kif23
ENSMUSG00000032264	0	Zw10
ENSMUSG00000032295	0	Man2c1
ENSMUSG00000032305	0	Fam219b
ENSMUSG00000032307	0	Ube2q2
ENSMUSG00000032320	0	Rcn2
ENSMUSG00000032322	0	Pstpip1
ENSMUSG00000032329	0	Hmg20a
ENSMUSG00000032333	0	Stoml1
ENSMUSG00000032336	0	Nptn
ENSMUSG00000032340	0	Neo1
ENSMUSG00000032349	0	Elovl5
ENSMUSG00000032350	0	Gclc
ENSMUSG00000032352	0	Lrrc1
ENSMUSG00000032377	0	Plscr4
ENSMUSG00000032384	0	Csnk1g1
ENSMUSG00000032386	0	Trip4
ENSMUSG00000032388	0	Spg21
ENSMUSG00000032393	0	Dpp8
ENSMUSG00000032397	0	Tipin
ENSMUSG00000032402	0	Smad3
ENSMUSG00000032407	0	U2surp
ENSMUSG00000032409	0	Atr
ENSMUSG00000032410	0	Xrn1
ENSMUSG00000032411	0	Tfdp2
ENSMUSG00000032434	0	Cmtm6
ENSMUSG00000032440	0	Tgfbr2
ENSMUSG00000032449	0	Slc25a36
ENSMUSG00000032456	0	Nmnat3
ENSMUSG00000032479	0	Map4
ENSMUSG00000032480	0	Dhx30
ENSMUSG00000032498	0	Mlh1
ENSMUSG00000032508	0	Myd88
ENSMUSG00000032512	0	Wdr48
ENSMUSG00000032513	0	Gorasp1
ENSMUSG00000032515	0	Csrnp1
ENSMUSG00000032525	0	Nktr
ENSMUSG00000032527	0	Pccb
ENSMUSG00000032534	0	Cep63
ENSMUSG00000032540	0	Abhd5
ENSMUSG00000032549	0	Rab6b
ENSMUSG00000032553	0	Srprb
ENSMUSG00000032571	0	Pik3r4
ENSMUSG00000032577	0	Mapkapk3
ENSMUSG00000032578	0	Cish
ENSMUSG00000032580	0	Rbm5
ENSMUSG00000032586	0	Traip
ENSMUSG00000032590	0	Apeh
ENSMUSG00000032594	0	Ip6k1
ENSMUSG00000032596	0	Uba7
ENSMUSG00000032598	0	Nckipsd
ENSMUSG00000032604	0	Qars
ENSMUSG00000032612	0	Usp4
ENSMUSG00000032624	0	Eml4
ENSMUSG00000032633	0	Flcn
ENSMUSG00000032661	0	Oas3
ENSMUSG00000032667	0	Pon2
ENSMUSG00000032690	0	Oas2
ENSMUSG00000032705	0	Exd2
ENSMUSG00000032727	0	Mier3
ENSMUSG00000032733	0	Snx33
ENSMUSG00000032745	0	Gpbp1
ENSMUSG00000032754	0	Slc8b1
ENSMUSG00000032763	0	Ilvbl
ENSMUSG00000032777	0	Gtf3c1
ENSMUSG00000032786	0	Alas1
ENSMUSG00000032802	0	Srxn1
ENSMUSG00000032803	0	Cdv3
ENSMUSG00000032806	0	Slc10a3
ENSMUSG00000032812	0	Arap1
ENSMUSG00000032827	0	Ppp1r9a
ENSMUSG00000032834	0	Pwp2
ENSMUSG00000032840	0	2410131K14Rik
ENSMUSG00000032841	0	Prr5l
ENSMUSG00000032849	0	Abcc4
ENSMUSG00000032855	0	Pkd1
ENSMUSG00000032860	0	P2ry2
ENSMUSG00000032869	0	Psmf1
ENSMUSG00000032902	0	Slc16a1
ENSMUSG00000032905	0	Atg12
ENSMUSG00000032932	0	Hspa13
ENSMUSG00000032939	0	Nup93
ENSMUSG00000032940	0	Rbm11
ENSMUSG00000032952	0	Ap4b1
ENSMUSG00000033014	0	Trim33
ENSMUSG00000033032	0	Afap1l1
ENSMUSG00000033059	0	Pygb
ENSMUSG00000033065	0	Pfkm
ENSMUSG00000033075	0	Senp1
ENSMUSG00000033082	0	Clec1a
ENSMUSG00000033083	0	Tbc1d4
ENSMUSG00000033107	0	Rnf125
ENSMUSG00000033124	0	Atg9a
ENSMUSG00000033126	0	Ybey
ENSMUSG00000033159	0	Cnppd1
ENSMUSG00000033191	0	Tie1
ENSMUSG00000033222	0	Ttf2
ENSMUSG00000033228	0	Scaf11
ENSMUSG00000033237	0	Arid2
ENSMUSG00000033253	0	Szt2
ENSMUSG00000033257	0	Ttll4
ENSMUSG00000033272	0	Slc35a4
ENSMUSG00000033276	0	Stk36
ENSMUSG00000033285	0	Wdr3
ENSMUSG00000033352	0	Map2k4
ENSMUSG00000033364	0	Usp37
ENSMUSG00000033365	0	Ipo13
ENSMUSG00000033382	0	Trappc8
ENSMUSG00000033386	0	Frrs1
ENSMUSG00000033416	0	Gucd1
ENSMUSG00000033417	0	Cacul1
ENSMUSG00000033423	0	Eri3
ENSMUSG00000033444	0	Specc1l
ENSMUSG00000033446	0	Lpar6
ENSMUSG00000033454	0	Zbtb1
ENSMUSG00000033458	0	Fan1
ENSMUSG00000033460	0	Armcx1
ENSMUSG00000033530	0	Ttc7b
ENSMUSG00000033540	0	Idua
ENSMUSG00000033554	0	Dph5
ENSMUSG00000033557	0	Fam20b
ENSMUSG00000033577	0	Myo6
ENSMUSG00000033585	0	Ndn
ENSMUSG00000033596	0	Rfwd3
ENSMUSG00000033623	0	Pcgf3
ENSMUSG00000033628	0	Pik3c3
ENSMUSG00000033671	0	Cep350
ENSMUSG00000033684	0	Qsox1
ENSMUSG00000033685	0	Ucp2
ENSMUSG00000033721	0	Vav3
ENSMUSG00000033732	0	Sf3b3
ENSMUSG00000033763	0	Mtss1l
ENSMUSG00000033769	0	Exoc6b
ENSMUSG00000033790	0	Tubgcp5
ENSMUSG00000033847	0	Pla2g4c
ENSMUSG00000033862	0	Cdk10
ENSMUSG00000033880	0	Lgals3bp
ENSMUSG00000033883	0	D3Ertd254e
ENSMUSG00000033900	0	Map9
ENSMUSG00000033904	0	Ccp110
ENSMUSG00000033918	0	Parl
ENSMUSG00000033933	0	Vhl
ENSMUSG00000033943	0	Mga
ENSMUSG00000033952	0	Aspm
ENSMUSG00000033964	0	Zbtb41
ENSMUSG00000033972	0	Zfp944
ENSMUSG00000033991	0	Ttc37
ENSMUSG00000034006	0	Pqlc1
ENSMUSG00000034037	0	Fgd5
ENSMUSG00000034088	0	Hdlbp
ENSMUSG00000034109	0	Golim4
ENSMUSG00000034116	0	Vav1
ENSMUSG00000034152	0	Exoc3
ENSMUSG00000034154	0	Ino80
ENSMUSG00000034160	0	Ogt
ENSMUSG00000034171	0	Faah
ENSMUSG00000034187	0	Nsf
ENSMUSG00000034189	0	Hsdl1
ENSMUSG00000034216	0	Vps18
ENSMUSG00000034235	0	Usp54
ENSMUSG00000034243	0	Golgb1
ENSMUSG00000034248	0	Slc25a37
ENSMUSG00000034263	0	Vwa9
ENSMUSG00000034274	0	Thoc5
ENSMUSG00000034290	0	Nek9
ENSMUSG00000034300	0	Fam53c
ENSMUSG00000034308	0	Sdr42e1
ENSMUSG00000034329	0	Brip1
ENSMUSG00000034330	0	Plcg2
ENSMUSG00000034342	0	Cbl
ENSMUSG00000034343	0	Ube2f
ENSMUSG00000034354	0	Mtmr3
ENSMUSG00000034403	0	Pja1
ENSMUSG00000034412	0	Tbc1d10a
ENSMUSG00000034413	0	Neurl1b
ENSMUSG00000034429	0	Zfp707
ENSMUSG00000034430	0	Zxdc
ENSMUSG00000034438	0	Gbp8
ENSMUSG00000034445	0	Cyb561a3
ENSMUSG00000034480	0	Diap2
ENSMUSG00000034484	0	Snx2
ENSMUSG00000034485	0	Uaca
ENSMUSG00000034543	0	Morc2a
ENSMUSG00000034560	0	A230046K03Rik
ENSMUSG00000034586	0	Hid1
ENSMUSG00000034593	0	Myo5a
ENSMUSG00000034602	0	Mon2
ENSMUSG00000034610	0	Zcchc11
ENSMUSG00000034612	0	Chst11
ENSMUSG00000034614	0	Pik3ip1
ENSMUSG00000034647	0	Ankrd12
ENSMUSG00000034652	0	Cd300a
ENSMUSG00000034664	0	Itga2b
ENSMUSG00000034708	0	Grn
ENSMUSG00000034723	0	Tmx4
ENSMUSG00000034724	0	Cnot6l
ENSMUSG00000034751	0	Mast4
ENSMUSG00000034757	0	Tmub2
ENSMUSG00000034758	0	Tle6
ENSMUSG00000034761	0	Map4k5
ENSMUSG00000034792	0	Gna15
ENSMUSG00000034820	0	Cpsf7
ENSMUSG00000034848	0	Ttc21b
ENSMUSG00000034853	0	Acot11
ENSMUSG00000034867	0	Ankrd27
ENSMUSG00000034902	0	Pip5k1c
ENSMUSG00000034903	0	Cobll1
ENSMUSG00000034906	0	Ncaph
ENSMUSG00000034908	0	Sidt2
ENSMUSG00000034930	0	Rtkn
ENSMUSG00000034931	0	Dhx8
ENSMUSG00000034940	0	Synrg
ENSMUSG00000034973	0	Dopey1
ENSMUSG00000034981	0	Parm1
ENSMUSG00000035000	0	Dpp4
ENSMUSG00000035004	0	Igsf6
ENSMUSG00000035062	0	Zc4h2
ENSMUSG00000035067	0	Xkr6
ENSMUSG00000035086	0	Becn1
ENSMUSG00000035109	0	Shc4
ENSMUSG00000035133	0	Arhgap5
ENSMUSG00000035164	0	Zc3h12c
ENSMUSG00000035171	0	1110059E24Rik
ENSMUSG00000035181	0	Heatr5a
ENSMUSG00000035208	0	Slfn8
ENSMUSG00000035212	0	Leprot
ENSMUSG00000035235	0	Trim13
ENSMUSG00000035239	0	Neu3
ENSMUSG00000035297	0	Cops4
ENSMUSG00000035354	0	Uvrag
ENSMUSG00000035356	0	Nfkbiz
ENSMUSG00000035376	0	Ptplb
ENSMUSG00000035401	0	2210018M11Rik
ENSMUSG00000035413	0	Tmem98
ENSMUSG00000035441	0	Myo1d
ENSMUSG00000035455	0	Fignl1
ENSMUSG00000035473	0	Galm
ENSMUSG00000035476	0	Tab3
ENSMUSG00000035495	0	Tstd2
ENSMUSG00000035498	0	Cdcp1
ENSMUSG00000035517	0	Tdrd7
ENSMUSG00000035529	0	Prdm4
ENSMUSG00000035569	0	Ankrd11
ENSMUSG00000035578	0	Iqcg
ENSMUSG00000035585	0	Tsen34
ENSMUSG00000035637	0	Grhpr
ENSMUSG00000035649	0	Zcchc7
ENSMUSG00000035671	0	Zswim4
ENSMUSG00000035673	0	Sbno2
ENSMUSG00000035697	0	Hmha1
ENSMUSG00000035725	0	Prkx
ENSMUSG00000035762	0	Tmem161b
ENSMUSG00000035772	0	Mrps2
ENSMUSG00000035776	0	Cd99l2
ENSMUSG00000035798	0	Zdhhc17
ENSMUSG00000035824	0	Tk2
ENSMUSG00000035829	0	Ppp1r26
ENSMUSG00000035835	0	BC005764
ENSMUSG00000035840	0	Lysmd3
ENSMUSG00000035842	0	Ddx11
ENSMUSG00000035845	0	Alg12
ENSMUSG00000035891	0	Cerk
ENSMUSG00000035901	0	Dennd5a
ENSMUSG00000035919	0	Bbs9
ENSMUSG00000035933	0	Cog5
ENSMUSG00000035941	0	Ibtk
ENSMUSG00000035953	0	Tmem55b
ENSMUSG00000035967	0	Ddx26b
ENSMUSG00000036006	0	Fam65b
ENSMUSG00000036036	0	Zfp57
ENSMUSG00000036053	0	Fmnl2
ENSMUSG00000036087	0	Slain2
ENSMUSG00000036091	0	Hyal3
ENSMUSG00000036093	0	Arl5a
ENSMUSG00000036104	0	Rab3gap1
ENSMUSG00000036109	0	Mbnl3
ENSMUSG00000036120	0	Rfxank
ENSMUSG00000036160	0	Surf6
ENSMUSG00000036167	0	Pphln1
ENSMUSG00000036181	0	Hist1h1c
ENSMUSG00000036275	0	9530068E07Rik
ENSMUSG00000036281	0	Snapc4
ENSMUSG00000036306	0	Lzts1
ENSMUSG00000036333	0	Kidins220
ENSMUSG00000036334	0	Igsf10
ENSMUSG00000036339	0	Tmem260
ENSMUSG00000036352	0	Ubac1
ENSMUSG00000036356	0	Csgalnact1
ENSMUSG00000036435	0	Exoc1
ENSMUSG00000036492	0	Rnf39
ENSMUSG00000036501	0	Fam13b
ENSMUSG00000036503	0	Rnf13
ENSMUSG00000036528	0	Ppfibp2
ENSMUSG00000036580	0	Spg20
ENSMUSG00000036594	0	H2-Aa
ENSMUSG00000036613	0	Tssc1
ENSMUSG00000036622	0	Atp13a2
ENSMUSG00000036632	0	Alg5
ENSMUSG00000036644	0	Tbc1d9b
ENSMUSG00000036661	0	Dennd3
ENSMUSG00000036676	0	Tmtc3
ENSMUSG00000036678	0	Aaas
ENSMUSG00000036698	0	Ago2
ENSMUSG00000036707	0	Cab39
ENSMUSG00000036712	0	Cyld
ENSMUSG00000036833	0	Pnpla7
ENSMUSG00000036854	0	Hspb6
ENSMUSG00000036879	0	Phkb
ENSMUSG00000036890	0	Gtdc1
ENSMUSG00000036898	0	Zfp157
ENSMUSG00000036923	0	Stox1
ENSMUSG00000036932	0	Aifm1
ENSMUSG00000036940	0	Kdm1a
ENSMUSG00000036944	0	Tmem71
ENSMUSG00000036966	0	Spryd3
ENSMUSG00000036975	0	Tmem177
ENSMUSG00000036980	0	Taf6
ENSMUSG00000036986	0	Pml
ENSMUSG00000036989	0	Trim3
ENSMUSG00000037007	0	Zfp113
ENSMUSG00000037013	0	Ss18
ENSMUSG00000037017	0	Zscan21
ENSMUSG00000037029	0	Zfp146
ENSMUSG00000037049	0	Smpd1
ENSMUSG00000037089	0	Slc35b2
ENSMUSG00000037103	0	Dcaf15
ENSMUSG00000037108	0	Zcwpw1
ENSMUSG00000037110	0	Ralgapa2
ENSMUSG00000037112	0	Sik2
ENSMUSG00000037138	0	Aff3
ENSMUSG00000037169	0	Mycn
ENSMUSG00000037216	0	Lipt1
ENSMUSG00000037235	0	Mxd4
ENSMUSG00000037243	0	Zfp692
ENSMUSG00000037253	0	Mex3c
ENSMUSG00000037257	0	Aagab
ENSMUSG00000037280	0	Galnt6
ENSMUSG00000037300	0	Ttc13
ENSMUSG00000037313	0	Tacc3
ENSMUSG00000037318	0	Traf3ip3
ENSMUSG00000037321	0	Tap1
ENSMUSG00000037331	0	Larp1
ENSMUSG00000037336	0	Mfsd2b
ENSMUSG00000037348	0	Paqr7
ENSMUSG00000037366	0	Pafah2
ENSMUSG00000037405	0	Icam1
ENSMUSG00000037440	0	Vnn1
ENSMUSG00000037443	0	Cep85
ENSMUSG00000037447	0	Arid5a
ENSMUSG00000037458	0	Azin1
ENSMUSG00000037465	0	Klf10
ENSMUSG00000037487	0	Ubr5
ENSMUSG00000037503	0	Fam168b
ENSMUSG00000037514	0	Pank2
ENSMUSG00000037519	0	Ppfia1
ENSMUSG00000037526	0	Atg14
ENSMUSG00000037536	0	Fbxo34
ENSMUSG00000037594	0	BC022687
ENSMUSG00000037622	0	Wdtc1
ENSMUSG00000037643	0	Prkci
ENSMUSG00000037661	0	Gpr160
ENSMUSG00000037669	0	1110057K04Rik
ENSMUSG00000037674	0	Rfx7
ENSMUSG00000037685	0	Atp8a1
ENSMUSG00000037697	0	Ddhd1
ENSMUSG00000037815	0	Ctnna1
ENSMUSG00000037824	0	Tspan14
ENSMUSG00000037826	0	Ppm1k
ENSMUSG00000037876	0	Jmjd1c
ENSMUSG00000037890	0	Wdr19
ENSMUSG00000037896	0	Rcor1
ENSMUSG00000037902	0	Sirpa
ENSMUSG00000037905	0	Bri3bp
ENSMUSG00000037916	0	Ndufv1
ENSMUSG00000037921	0	Ddx60
ENSMUSG00000037936	0	Scarb1
ENSMUSG00000037946	0	Fgd3
ENSMUSG00000038000	0	Acd
ENSMUSG00000038007	0	Acer2
ENSMUSG00000038022	0	Fam188b
ENSMUSG00000038047	0	Haus6
ENSMUSG00000038056	0	Kmt2c
ENSMUSG00000038059	0	Smim3
ENSMUSG00000038070	0	Cntln
ENSMUSG00000038102	0	Trappc11
ENSMUSG00000038127	0	Ccdc50
ENSMUSG00000038128	0	Camk4
ENSMUSG00000038147	0	Cd84
ENSMUSG00000038170	0	Pde4dip
ENSMUSG00000038172	0	Ttc39b
ENSMUSG00000038174	0	Fam126b
ENSMUSG00000038175	0	Mylip
ENSMUSG00000038181	0	Chpf2
ENSMUSG00000038187	0	Btbd10
ENSMUSG00000038188	0	Scarf1
ENSMUSG00000038206	0	Fbxo8
ENSMUSG00000038213	0	Tapbpl
ENSMUSG00000038250	0	Usp38
ENSMUSG00000038252	0	Ncapd2
[truncated: 37,146 more rows]

## Sheet: Bcl11a++ GO
Category	Term	Count	%	PValue	Genes	List Total	Pop Hits	Pop Total	Fold Enrichment	Bonferroni	Benjamini	FDR
GOTERM_BP_FAT	GO:0007049~cell cycle	367	5.73079	7.86664e-47	ENSMUSG00000032397, ENSMUSG00000061665, ENSMUSG00000029176, ENSMUSG00000019773, ENSMUSG00000027510, ENSMUSG00000027654, ENSMUSG00000025616, ENSMUSG00000034575, ENSMUSG00000032504, ENSMUSG00000030641, ENSMUSG00000046179, ENSMUSG00000036432, ENSMUSG00000038416, ENSMUSG00000020263, ENSMUSG00000040034, ENSMUSG00000031644, ENSMUSG00000025487, ENSMUSG00000006398, ENSMUSG00000031787, ENSMUSG00000042303,…	4390	611	13588	1.85916	3.72879e-43	3.72879e-43	1.48865e-43
GOTERM_BP_FAT	GO:0045184~establishment of protein localization	378	5.90256	2.48659e-42	ENSMUSG00000000131, ENSMUSG00000020128, ENSMUSG00000025793, ENSMUSG00000053799, ENSMUSG00000039367, ENSMUSG00000042590, ENSMUSG00000036435, ENSMUSG00000032504, ENSMUSG00000034826, ENSMUSG00000006058, ENSMUSG00000032258, ENSMUSG00000027255, ENSMUSG00000040034, ENSMUSG00000025484, ENSMUSG00000004626, ENSMUSG00000031255, ENSMUSG00000034187, ENSMUSG00000019971, ENSMUSG00000020120, ENSMUSG00000025786,…	4390	656	13588	1.78352	1.17864e-38	5.89322e-39	4.70553e-39
GOTERM_BP_FAT	GO:0015031~protein transport	374	5.8401	1.80157e-41	ENSMUSG00000000131, ENSMUSG00000020128, ENSMUSG00000025793, ENSMUSG00000053799, ENSMUSG00000039367, ENSMUSG00000042590, ENSMUSG00000036435, ENSMUSG00000032504, ENSMUSG00000034826, ENSMUSG00000006058, ENSMUSG00000032258, ENSMUSG00000027255, ENSMUSG00000040034, ENSMUSG00000025484, ENSMUSG00000004626, ENSMUSG00000031255, ENSMUSG00000034187, ENSMUSG00000019971, ENSMUSG00000020120, ENSMUSG00000025786,…	4390	651	13588	1.7782	8.53942e-38	2.84647e-38	3.40921e-38
GOTERM_BP_FAT	GO:0008104~protein localization	412	6.43348	8.60769e-39	ENSMUSG00000020128, ENSMUSG00000025793, ENSMUSG00000069135, ENSMUSG00000053799, ENSMUSG00000039367, ENSMUSG00000032504, ENSMUSG00000034826, ENSMUSG00000006058, ENSMUSG00000052707, ENSMUSG00000040034, ENSMUSG00000025484, ENSMUSG00000019971, ENSMUSG00000020120, ENSMUSG00000025786, ENSMUSG00000030534, ENSMUSG00000074030, ENSMUSG00000024359, ENSMUSG00000025607, ENSMUSG00000053293, ENSMUSG00000024357,…	4390	753	13588	1.69353	4.08005e-35	1.02001e-35	1.62888e-35
GOTERM_BP_FAT	GO:0006350~transcription	802	12.5234	1.34846e-34	ENSMUSG00000002658, ENSMUSG00000038518, ENSMUSG00000030543, ENSMUSG00000032777, ENSMUSG00000063281, ENSMUSG00000025616, ENSMUSG00000019777, ENSMUSG00000018501, ENSMUSG00000046179, ENSMUSG00000006058, ENSMUSG00000024369, ENSMUSG00000040033, ENSMUSG00000029687, ENSMUSG00000025612, ENSMUSG00000029684, ENSMUSG00000001016, ENSMUSG00000067942, ENSMUSG00000019971, ENSMUSG00000046185, ENSMUSG00000036698,…	4390	1772	13588	1.40088	6.39169e-31	1.27834e-31	2.55176e-31
GOTERM_BP_FAT	GO:0006259~DNA metabolic process	251	3.91943	2.81984e-31	ENSMUSG00000032397, ENSMUSG00000070425, ENSMUSG00000030254, ENSMUSG00000034575, ENSMUSG00000028702, ENSMUSG00000039176, ENSMUSG00000019979, ENSMUSG00000037262, ENSMUSG00000025209, ENSMUSG00000025384, ENSMUSG00000036932, ENSMUSG00000058729, ENSMUSG00000001524, ENSMUSG00000026648, ENSMUSG00000040044, ENSMUSG00000001911, ENSMUSG00000038425, ENSMUSG00000021276, ENSMUSG00000029591, ENSMUSG00000022779,…	4390	421	13588	1.84537	1.3366e-27	2.22767e-28	5.33614e-28
GOTERM_BP_FAT	GO:0051301~cell division	185	2.88882	9.10842e-31	ENSMUSG00000032397, ENSMUSG00000059248, ENSMUSG00000061665, ENSMUSG00000025925, ENSMUSG00000029176, ENSMUSG00000019773, ENSMUSG00000027654, ENSMUSG00000029516, ENSMUSG00000025616, ENSMUSG00000034575, ENSMUSG00000032504, ENSMUSG00000026739, ENSMUSG00000033502, ENSMUSG00000040034, ENSMUSG00000038416, ENSMUSG00000031644, ENSMUSG00000032300, ENSMUSG00000028447, ENSMUSG00000031787, ENSMUSG00000006398,…	4390	281	13588	2.03778	4.31739e-27	6.1677e-28	1.72364e-27
GOTERM_BP_FAT	GO:0016568~chromatin modification	160	2.49844	7.62798e-29	ENSMUSG00000028053, ENSMUSG00000022702, ENSMUSG00000005470, ENSMUSG00000068457, ENSMUSG00000025616, ENSMUSG00000019777, ENSMUSG00000026739, ENSMUSG00000018501, ENSMUSG00000039231, ENSMUSG00000053483, ENSMUSG00000029687, ENSMUSG00000031314, ENSMUSG00000034245, ENSMUSG00000025316, ENSMUSG00000028309, ENSMUSG00000027641, ENSMUSG00000020387, ENSMUSG00000036893, ENSMUSG00000029505, ENSMUSG00000037876,…	4390	236	13588	2.09845	3.61566e-25	4.51958e-26	1.44349e-25
GOTERM_BP_FAT	GO:0009057~macromolecule catabolic process	345	5.38726	1.93877e-28	ENSMUSG00000061665, ENSMUSG00000045817, ENSMUSG00000030254, ENSMUSG00000029176, ENSMUSG00000019773, ENSMUSG00000034413, ENSMUSG00000032648, ENSMUSG00000025616, ENSMUSG00000022124, ENSMUSG00000025103, ENSMUSG00000036432, ENSMUSG00000028703, ENSMUSG00000032905, ENSMUSG00000038416, ENSMUSG00000053483, ENSMUSG00000041058, ENSMUSG00000020265, ENSMUSG00000019979, ENSMUSG00000036932, ENSMUSG00000006398,…	4390	654	13588	1.6328	9.18978e-25	1.02109e-25	3.66885e-25
GOTERM_BP_FAT	GO:0000278~mitotic cell cycle	163	2.54528	2.95684e-28	ENSMUSG00000032397, ENSMUSG00000061665, ENSMUSG00000025925, ENSMUSG00000029176, ENSMUSG00000019773, ENSMUSG00000027654, ENSMUSG00000029516, ENSMUSG00000025616, ENSMUSG00000034575, ENSMUSG00000040034, ENSMUSG00000038416, ENSMUSG00000021820, ENSMUSG00000031644, ENSMUSG00000030061, ENSMUSG00000028447, ENSMUSG00000031787, ENSMUSG00000006398, ENSMUSG00000000743, ENSMUSG00000035439, ENSMUSG00000025077,…	4390	244	13588	2.06771	1.40154e-24	1.40154e-25	5.59541e-25
GOTERM_BP_FAT	GO:0006974~response to DNA damage stimulus	182	2.84197	2.56854e-27	ENSMUSG00000032397, ENSMUSG00000004071, ENSMUSG00000070425, ENSMUSG00000030254, ENSMUSG00000031311, ENSMUSG00000025060, ENSMUSG00000028702, ENSMUSG00000031583, ENSMUSG00000024824, ENSMUSG00000031644, ENSMUSG00000037474, ENSMUSG00000037262, ENSMUSG00000025384, ENSMUSG00000039748, ENSMUSG00000031446, ENSMUSG00000024151, ENSMUSG00000019970, ENSMUSG00000001524, ENSMUSG00000020380, ENSMUSG00000025077,…	4390	287	13588	1.96282	1.21749e-23	1.10681e-24	4.8606e-24
GOTERM_BP_FAT	GO:0044265~cellular macromolecule catabolic process	323	5.04372	3.54833e-27	ENSMUSG00000061665, ENSMUSG00000045817, ENSMUSG00000030254, ENSMUSG00000029176, ENSMUSG00000019773, ENSMUSG00000034413, ENSMUSG00000025616, ENSMUSG00000022124, ENSMUSG00000025103, ENSMUSG00000036432, ENSMUSG00000028703, ENSMUSG00000032905, ENSMUSG00000038416, ENSMUSG00000053483, ENSMUSG00000041058, ENSMUSG00000020265, ENSMUSG00000019979, ENSMUSG00000036932, ENSMUSG00000006398, ENSMUSG00000029686,…	4390	609	13588	1.64163	1.68191e-23	1.40159e-24	6.71471e-24
GOTERM_BP_FAT	GO:0022402~cell cycle process	230	3.59151	4.14044e-27	ENSMUSG00000032397, ENSMUSG00000061665, ENSMUSG00000029176, ENSMUSG00000019773, ENSMUSG00000027654, ENSMUSG00000025616, ENSMUSG00000034575, ENSMUSG00000030641, ENSMUSG00000040034, ENSMUSG00000038416, ENSMUSG00000031644, ENSMUSG00000025487, ENSMUSG00000006398, ENSMUSG00000031787, ENSMUSG00000042303, ENSMUSG00000035439, ENSMUSG00000001525, ENSMUSG00000003068, ENSMUSG00000035198, ENSMUSG00000047534,…	4390	393	13588	1.81145	1.96257e-23	1.50967e-24	7.83521e-24
GOTERM_BP_FAT	GO:0033554~cellular response to stress	233	3.63835	3.19629e-26	ENSMUSG00000032397, ENSMUSG00000070425, ENSMUSG00000030254, ENSMUSG00000021109, ENSMUSG00000074158, ENSMUSG00000028702, ENSMUSG00000052707, ENSMUSG00000032905, ENSMUSG00000022788, ENSMUSG00000031644, ENSMUSG00000037262, ENSMUSG00000025384, ENSMUSG00000019970, ENSMUSG00000001524, ENSMUSG00000021116, ENSMUSG00000026648, ENSMUSG00000025887, ENSMUSG00000027244, ENSMUSG00000009772, ENSMUSG00000038425,…	4390	404	13588	1.78511	1.51504e-22	1.08217e-23	6.04853e-23
GOTERM_BP_FAT	GO:0030163~protein catabolic process	297	4.63773	1.12007e-25	ENSMUSG00000061665, ENSMUSG00000030254, ENSMUSG00000029176, ENSMUSG00000019773, ENSMUSG00000034413, ENSMUSG00000025616, ENSMUSG00000022124, ENSMUSG00000025103, ENSMUSG00000036432, ENSMUSG00000028703, ENSMUSG00000032905, ENSMUSG00000038416, ENSMUSG00000053483, ENSMUSG00000041058, ENSMUSG00000020265, ENSMUSG00000006398, ENSMUSG00000029686, ENSMUSG00000020124, ENSMUSG00000006392, ENSMUSG00000020305,…	4390	556	13588	1.65338	5.30913e-22	3.53942e-23	2.11957e-22
GOTERM_BP_FAT	GO:0046907~intracellular transport	243	3.7945	2.14439e-25	ENSMUSG00000000131, ENSMUSG00000025793, ENSMUSG00000020128, ENSMUSG00000039367, ENSMUSG00000042590, ENSMUSG00000025792, ENSMUSG00000034826, ENSMUSG00000031255, ENSMUSG00000025786, ENSMUSG00000024789, ENSMUSG00000007458, ENSMUSG00000032264, ENSMUSG00000051329, ENSMUSG00000022774, ENSMUSG00000047854, ENSMUSG00000024359, ENSMUSG00000025607, ENSMUSG00000034584, ENSMUSG00000020900, ENSMUSG00000031105,…	4390	431	13588	1.7451	1.01644e-21	6.35276e-23	4.05796e-22
GOTERM_BP_FAT	GO:0045449~regulation of transcription	930	14.5222	4.06396e-25	ENSMUSG00000002658, ENSMUSG00000038518, ENSMUSG00000030543, ENSMUSG00000063281, ENSMUSG00000025616, ENSMUSG00000019777, ENSMUSG00000018501, ENSMUSG00000046179, ENSMUSG00000006058, ENSMUSG00000024369, ENSMUSG00000040033, ENSMUSG00000025612, ENSMUSG00000029687, ENSMUSG00000029684, ENSMUSG00000001016, ENSMUSG00000037169, ENSMUSG00000025486, ENSMUSG00000067942, ENSMUSG00000019971, ENSMUSG00000046185,…	4390	2227	13588	1.29257	1.92632e-21	1.13313e-22	7.69047e-22
GOTERM_BP_FAT	GO:0000087~M phase of mitotic cell cycle	133	2.07683	8.64342e-25	ENSMUSG00000032397, ENSMUSG00000061665, ENSMUSG00000025925, ENSMUSG00000029176, ENSMUSG00000019773, ENSMUSG00000027654, ENSMUSG00000029516, ENSMUSG00000025616, ENSMUSG00000034575, ENSMUSG00000040034, ENSMUSG00000038416, ENSMUSG00000031644, ENSMUSG00000028447, ENSMUSG00000031787, ENSMUSG00000006398, ENSMUSG00000000743, ENSMUSG00000035439, ENSMUSG00000025077, ENSMUSG00000020687, ENSMUSG00000047534,…	4390	194	13588	2.12198	4.09698e-21	2.2761e-22	1.63565e-21
GOTERM_BP_FAT	GO:0022403~cell cycle phase	196	3.06059	1.01055e-24	ENSMUSG00000032397, ENSMUSG00000061665, ENSMUSG00000029176, ENSMUSG00000019773, ENSMUSG00000025616, ENSMUSG00000027654, ENSMUSG00000034575, ENSMUSG00000040034, ENSMUSG00000038416, ENSMUSG00000031644, ENSMUSG00000025487, ENSMUSG00000031787, ENSMUSG00000006398, ENSMUSG00000035439, ENSMUSG00000001525, ENSMUSG00000035198, ENSMUSG00000047534, ENSMUSG00000026749, ENSMUSG00000032264, ENSMUSG00000051220,…	4390	328	13588	1.84958	4.79002e-21	2.52106e-22	1.91233e-21
GOTERM_BP_FAT	GO:0043632~modification-dependent macromolecule catabolic process	274	4.27858	1.45838e-24	ENSMUSG00000061665, ENSMUSG00000030254, ENSMUSG00000029176, ENSMUSG00000019773, ENSMUSG00000034413, ENSMUSG00000025616, ENSMUSG00000022124, ENSMUSG00000025103, ENSMUSG00000036432, ENSMUSG00000028703, ENSMUSG00000032905, ENSMUSG00000038416, ENSMUSG00000053483, ENSMUSG00000041058, ENSMUSG00000020265, ENSMUSG00000006398, ENSMUSG00000029686, ENSMUSG00000020124, ENSMUSG00000006392, ENSMUSG00000020305,…	4390	508	13588	1.66947	6.91273e-21	3.45637e-22	2.75978e-21
GOTERM_BP_FAT	GO:0019941~modification-dependent protein catabolic process	274	4.27858	1.45838e-24	ENSMUSG00000061665, ENSMUSG00000030254, ENSMUSG00000029176, ENSMUSG00000019773, ENSMUSG00000034413, ENSMUSG00000025616, ENSMUSG00000022124, ENSMUSG00000025103, ENSMUSG00000036432, ENSMUSG00000028703, ENSMUSG00000032905, ENSMUSG00000038416, ENSMUSG00000053483, ENSMUSG00000041058, ENSMUSG00000020265, ENSMUSG00000006398, ENSMUSG00000029686, ENSMUSG00000020124, ENSMUSG00000006392, ENSMUSG00000020305,…	4390	508	13588	1.66947	6.91273e-21	3.45637e-22	2.75978e-21
GOTERM_BP_FAT	GO:0048285~organelle fission	134	2.09244	1.79515e-24	ENSMUSG00000032397, ENSMUSG00000061665, ENSMUSG00000025925, ENSMUSG00000029176, ENSMUSG00000019773, ENSMUSG00000027654, ENSMUSG00000029516, ENSMUSG00000025616, ENSMUSG00000034575, ENSMUSG00000069633, ENSMUSG00000040034, ENSMUSG00000038416, ENSMUSG00000031644, ENSMUSG00000028447, ENSMUSG00000031787, ENSMUSG00000006398, ENSMUSG00000000743, ENSMUSG00000035439, ENSMUSG00000025077, ENSMUSG00000020687,…	4390	197	13588	2.10538	8.509e-21	4.05191e-22	3.39706e-21
GOTERM_BP_FAT	GO:0000280~nuclear division	130	2.02998	4.0028e-24	ENSMUSG00000032397, ENSMUSG00000061665, ENSMUSG00000025925, ENSMUSG00000029176, ENSMUSG00000019773, ENSMUSG00000027654, ENSMUSG00000029516, ENSMUSG00000025616, ENSMUSG00000034575, ENSMUSG00000040034, ENSMUSG00000038416, ENSMUSG00000031644, ENSMUSG00000028447, ENSMUSG00000031787, ENSMUSG00000006398, ENSMUSG00000000743, ENSMUSG00000035439, ENSMUSG00000025077, ENSMUSG00000020687, ENSMUSG00000047534,…	4390	190	13588	2.11778	1.89733e-20	8.62421e-22	7.57473e-21
GOTERM_BP_FAT	GO:0007067~mitosis	130	2.02998	4.0028e-24	ENSMUSG00000032397, ENSMUSG00000061665, ENSMUSG00000025925, ENSMUSG00000029176, ENSMUSG00000019773, ENSMUSG00000027654, ENSMUSG00000029516, ENSMUSG00000025616, ENSMUSG00000034575, ENSMUSG00000040034, ENSMUSG00000038416, ENSMUSG00000031644, ENSMUSG00000028447, ENSMUSG00000031787, ENSMUSG00000006398, ENSMUSG00000000743, ENSMUSG00000035439, ENSMUSG00000025077, ENSMUSG00000020687, ENSMUSG00000047534,…	4390	190	13588	2.11778	1.89733e-20	8.62421e-22	7.57473e-21
GOTERM_BP_FAT	GO:0051603~proteolysis involved in cellular protein catabolic process	282	4.4035	2.03016e-23	ENSMUSG00000061665, ENSMUSG00000030254, ENSMUSG00000029176, ENSMUSG00000019773, ENSMUSG00000034413, ENSMUSG00000025616, ENSMUSG00000022124, ENSMUSG00000025103, ENSMUSG00000036432, ENSMUSG00000028703, ENSMUSG00000032905, ENSMUSG00000038416, ENSMUSG00000053483, ENSMUSG00000041058, ENSMUSG00000020265, ENSMUSG00000006398, ENSMUSG00000029686, ENSMUSG00000020124, ENSMUSG00000006392, ENSMUSG00000020305,…	4390	534	13588	1.63455	9.62296e-20	4.1839e-21	3.84179e-20
GOTERM_BP_FAT	GO:0044257~cellular protein catabolic process	283	4.41911	2.52993e-23	ENSMUSG00000061665, ENSMUSG00000030254, ENSMUSG00000029176, ENSMUSG00000019773, ENSMUSG00000034413, ENSMUSG00000025616, ENSMUSG00000022124, ENSMUSG00000025103, ENSMUSG00000036432, ENSMUSG00000028703, ENSMUSG00000032905, ENSMUSG00000038416, ENSMUSG00000053483, ENSMUSG00000041058, ENSMUSG00000020265, ENSMUSG00000006398, ENSMUSG00000029686, ENSMUSG00000020124, ENSMUSG00000006392, ENSMUSG00000020305,…	4390	537	13588	1.63118	1.19919e-19	4.99662e-21	4.78754e-20
GOTERM_BP_FAT	GO:0006281~DNA repair	144	2.24859	3.73126e-23	ENSMUSG00000070425, ENSMUSG00000030254, ENSMUSG00000031311, ENSMUSG00000025060, ENSMUSG00000028702, ENSMUSG00000031583, ENSMUSG00000024824, ENSMUSG00000037262, ENSMUSG00000025384, ENSMUSG00000039748, ENSMUSG00000031446, ENSMUSG00000024151, ENSMUSG00000020380, ENSMUSG00000001524, ENSMUSG00000025077, ENSMUSG00000016308, ENSMUSG00000026648, ENSMUSG00000021639, ENSMUSG00000021635, ENSMUSG00000029591,…	4390	222	13588	2.00771	1.76862e-19	7.07446e-21	7.06088e-20
GOTERM_BP_FAT	GO:0051276~chromosome organization	225	3.51343	1.23281e-22	ENSMUSG00000029177, ENSMUSG00000025616, ENSMUSG00000026739, ENSMUSG00000019777, ENSMUSG00000018501, ENSMUSG00000028702, ENSMUSG00000053483, ENSMUSG00000029687, ENSMUSG00000036932, ENSMUSG00000028309, ENSMUSG00000026648, ENSMUSG00000027641, ENSMUSG00000032264, ENSMUSG00000009575, ENSMUSG00000067567, ENSMUSG00000006456, ENSMUSG00000022394, ENSMUSG00000026646, ENSMUSG00000027304, ENSMUSG00000036940,…	4390	404	13588	1.72382	5.84354e-19	2.24752e-20	2.33293e-19
GOTERM_BP_FAT	GO:0006396~RNA processing	238	3.71643	3.67386e-22	ENSMUSG00000024268, ENSMUSG00000027510, ENSMUSG00000053286, ENSMUSG00000035575, ENSMUSG00000034820, ENSMUSG00000028902, ENSMUSG00000037262, ENSMUSG00000001909, ENSMUSG00000031256, ENSMUSG00000027763, ENSMUSG00000020409, ENSMUSG00000029169, ENSMUSG00000036698, ENSMUSG00000025785, ENSMUSG00000002524, ENSMUSG00000022774, ENSMUSG00000033166, ENSMUSG00000036693, ENSMUSG00000021500, ENSMUSG00000037275,…	4390	437	13588	1.68572	1.74141e-18	6.44967e-20	6.95227e-19
GOTERM_BP_FAT	GO:0000279~M phase	170	2.65459	6.89721e-22	ENSMUSG00000032397, ENSMUSG00000061665, ENSMUSG00000025925, ENSMUSG00000029176, ENSMUSG00000019773, ENSMUSG00000027654, ENSMUSG00000029516, ENSMUSG00000025616, ENSMUSG00000034575, ENSMUSG00000023977, ENSMUSG00000040034, ENSMUSG00000038416, ENSMUSG00000031644, ENSMUSG00000025487, ENSMUSG00000039748, ENSMUSG00000028447, ENSMUSG00000031787, ENSMUSG00000006398, ENSMUSG00000000743, ENSMUSG00000035439,…	4390	283	13588	1.85932	3.26928e-18	1.1676e-19	1.3052e-18
GOTERM_BP_FAT	GO:0016569~covalent chromatin modification	74	1.15553	1.2078e-18	ENSMUSG00000020171, ENSMUSG00000025616, ENSMUSG00000035478, ENSMUSG00000000708, ENSMUSG00000027018, ENSMUSG00000019777, ENSMUSG00000026739, ENSMUSG00000024019, ENSMUSG00000028800, ENSMUSG00000039231, ENSMUSG00000031540, ENSMUSG00000060098, ENSMUSG00000044791, ENSMUSG00000029687, ENSMUSG00000053483, ENSMUSG00000031314, ENSMUSG00000032185, ENSMUSG00000032187, ENSMUSG00000038909, ENSMUSG00000045098,…	4390	96	13588	2.3859	5.72497e-15	1.97413e-16	2.28559e-15
GOTERM_BP_FAT	GO:0070727~cellular macromolecule localization	171	2.67021	1.43813e-18	ENSMUSG00000078970, ENSMUSG00000000131, ENSMUSG00000025793, ENSMUSG00000069631, ENSMUSG00000039367, ENSMUSG00000042590, ENSMUSG00000021079, ENSMUSG00000047187, ENSMUSG00000034826, ENSMUSG00000021929, ENSMUSG00000028649, ENSMUSG00000039234, ENSMUSG00000029020, ENSMUSG00000021824, ENSMUSG00000030082, ENSMUSG00000032042, ENSMUSG00000031255, ENSMUSG00000005069, ENSMUSG00000020671, ENSMUSG00000020986,…	4390	301	13588	1.75841	6.81672e-15	2.27224e-16	2.72145e-15
GOTERM_BP_FAT	GO:0006325~chromatin organization	177	2.7639	1.58352e-18	ENSMUSG00000029177, ENSMUSG00000028053, ENSMUSG00000022702, ENSMUSG00000005470, ENSMUSG00000068457, ENSMUSG00000025616, ENSMUSG00000019777, ENSMUSG00000026739, ENSMUSG00000018501, ENSMUSG00000039231, ENSMUSG00000053483, ENSMUSG00000029687, ENSMUSG00000031314, ENSMUSG00000034245, ENSMUSG00000025316, ENSMUSG00000028309, ENSMUSG00000027641, ENSMUSG00000020387, ENSMUSG00000036893, ENSMUSG00000029505,…	4390	315	13588	1.73922	7.50589e-15	2.42125e-16	2.99659e-15
GOTERM_BP_FAT	GO:0006886~intracellular protein transport	159	2.48282	4.19394e-18	ENSMUSG00000000131, ENSMUSG00000025793, ENSMUSG00000069631, ENSMUSG00000039367, ENSMUSG00000042590, ENSMUSG00000021079, ENSMUSG00000047187, ENSMUSG00000034826, ENSMUSG00000021929, ENSMUSG00000028649, ENSMUSG00000039234, ENSMUSG00000029020, ENSMUSG00000021824, ENSMUSG00000030082, ENSMUSG00000032042, ENSMUSG00000031255, ENSMUSG00000005069, ENSMUSG00000020671, ENSMUSG00000020986, ENSMUSG00000025786,…	4390	276	13588	1.78311	1.98793e-14	6.21228e-16	7.93645e-15
GOTERM_BP_FAT	GO:0034613~cellular protein localization	169	2.63898	4.53596e-18	ENSMUSG00000078970, ENSMUSG00000000131, ENSMUSG00000025793, ENSMUSG00000069631, ENSMUSG00000039367, ENSMUSG00000042590, ENSMUSG00000021079, ENSMUSG00000047187, ENSMUSG00000034826, ENSMUSG00000021929, ENSMUSG00000028649, ENSMUSG00000039234, ENSMUSG00000029020, ENSMUSG00000021824, ENSMUSG00000030082, ENSMUSG00000032042, ENSMUSG00000031255, ENSMUSG00000005069, ENSMUSG00000020671, ENSMUSG00000020986,…	4390	299	13588	1.74947	2.15004e-14	6.51529e-16	8.58366e-15
GOTERM_BP_FAT	GO:0034660~ncRNA metabolic process	124	1.93629	2.98669e-17	ENSMUSG00000053286, ENSMUSG00000043572, ENSMUSG00000042389, ENSMUSG00000026127, ENSMUSG00000021266, ENSMUSG00000029715, ENSMUSG00000035575, ENSMUSG00000020781, ENSMUSG00000001909, ENSMUSG00000021595, ENSMUSG00000003848, ENSMUSG00000056310, ENSMUSG00000004393, ENSMUSG00000019143, ENSMUSG00000025580, ENSMUSG00000025785, ENSMUSG00000029507, ENSMUSG00000033166, ENSMUSG00000022300, ENSMUSG00000029504,…	4390	202	13588	1.90003	1.41569e-13	4.1638e-15	5.65189e-14
GOTERM_BP_FAT	GO:0016570~histone modification	70	1.09307	3.77308e-17	ENSMUSG00000020171, ENSMUSG00000025616, ENSMUSG00000035478, ENSMUSG00000000708, ENSMUSG00000027018, ENSMUSG00000019777, ENSMUSG00000026739, ENSMUSG00000024019, ENSMUSG00000028800, ENSMUSG00000039231, ENSMUSG00000031540, ENSMUSG00000060098, ENSMUSG00000044791, ENSMUSG00000029687, ENSMUSG00000053483, ENSMUSG00000031314, ENSMUSG00000032185, ENSMUSG00000038909, ENSMUSG00000045098, ENSMUSG00000020387,…	4390	92	13588	2.35506	1.78844e-13	5.10983e-15	7.14003e-14
GOTERM_BP_FAT	GO:0006793~phosphorus metabolic process	390	6.08994	7.86731e-16	ENSMUSG00000021108, ENSMUSG00000042724, ENSMUSG00000026395, ENSMUSG00000026393, ENSMUSG00000028909, ENSMUSG00000073563, ENSMUSG00000046947, ENSMUSG00000028708, ENSMUSG00000033379, ENSMUSG00000019970, ENSMUSG00000021115, ENSMUSG00000021116, ENSMUSG00000003068, ENSMUSG00000020115, ENSMUSG00000033628, ENSMUSG00000042817, ENSMUSG00000006262, ENSMUSG00000020700, ENSMUSG00000020253, ENSMUSG00000019969,…	4390	866	13588	1.39392	3.68372e-12	1.02363e-13	1.46549e-12
GOTERM_BP_FAT	GO:0006796~phosphate metabolic process	390	6.08994	7.86731e-16	ENSMUSG00000021108, ENSMUSG00000042724, ENSMUSG00000026395, ENSMUSG00000026393, ENSMUSG00000028909, ENSMUSG00000073563, ENSMUSG00000046947, ENSMUSG00000028708, ENSMUSG00000033379, ENSMUSG00000019970, ENSMUSG00000021115, ENSMUSG00000021116, ENSMUSG00000003068, ENSMUSG00000020115, ENSMUSG00000033628, ENSMUSG00000042817, ENSMUSG00000006262, ENSMUSG00000020700, ENSMUSG00000020253, ENSMUSG00000019969,…	4390	866	13588	1.39392	3.68372e-12	1.02363e-13	1.46549e-12
GOTERM_BP_FAT	GO:0016192~vesicle-mediated transport	232	3.62274	2.82181e-15	ENSMUSG00000039361, ENSMUSG00000070425, ENSMUSG00000001018, ENSMUSG00000020128, ENSMUSG00000053799, ENSMUSG00000039367, ENSMUSG00000036435, ENSMUSG00000027255, ENSMUSG00000022957, ENSMUSG00000023393, ENSMUSG00000004626, ENSMUSG00000031255, ENSMUSG00000004317, ENSMUSG00000020120, ENSMUSG00000030534, ENSMUSG00000057948, ENSMUSG00000074030, ENSMUSG00000075415, ENSMUSG00000037902, ENSMUSG00000033769,…	4390	466	13588	1.54097	1.31561e-11	3.55604e-13	5.25135e-12
GOTERM_BP_FAT	GO:0006468~protein amino acid phosphorylation	298	4.65334	1.88361e-14	ENSMUSG00000021108, ENSMUSG00000042724, ENSMUSG00000026395, ENSMUSG00000026393, ENSMUSG00000001127, ENSMUSG00000031112, ENSMUSG00000022781, ENSMUSG00000031392, ENSMUSG00000073563, ENSMUSG00000046947, ENSMUSG00000028708, ENSMUSG00000022788, ENSMUSG00000031644, ENSMUSG00000019970, ENSMUSG00000021115, ENSMUSG00000021116, ENSMUSG00000003068, ENSMUSG00000061393, ENSMUSG00000024789, ENSMUSG00000020115,…	4390	640	13588	1.44121	8.94618e-11	2.35423e-12	3.57159e-11
GOTERM_BP_FAT	GO:0006399~tRNA metabolic process	77	1.20237	2.3152e-14	ENSMUSG00000053286, ENSMUSG00000043572, ENSMUSG00000042389, ENSMUSG00000028292, ENSMUSG00000032604, ENSMUSG00000027487, ENSMUSG00000021266, ENSMUSG00000029715, ENSMUSG00000031683, ENSMUSG00000051557, ENSMUSG00000068739, ENSMUSG00000020781, ENSMUSG00000001909, ENSMUSG00000021595, ENSMUSG00000021023, ENSMUSG00000056310, ENSMUSG00000019143, ENSMUSG00000007603, ENSMUSG00000026709, ENSMUSG00000025155,…	4390	113	13588	2.10913	1.09985e-10	2.82019e-12	4.39093e-11
GOTERM_BP_FAT	GO:0016310~phosphorylation	325	5.07495	1.1815e-13	ENSMUSG00000021108, ENSMUSG00000042724, ENSMUSG00000026395, ENSMUSG00000026393, ENSMUSG00000001127, ENSMUSG00000031112, ENSMUSG00000022781, ENSMUSG00000031392, ENSMUSG00000073563, ENSMUSG00000046947, ENSMUSG00000028708, ENSMUSG00000022788, ENSMUSG00000033379, ENSMUSG00000031644, ENSMUSG00000019970, ENSMUSG00000021115, ENSMUSG00000021116, ENSMUSG00000003068, ENSMUSG00000061393, ENSMUSG00000024789,…	4390	718	13588	1.40104	5.59925e-10	1.39981e-11	2.23543e-10
GOTERM_BP_FAT	GO:0034470~ncRNA processing	97	1.51468	1.44953e-13	ENSMUSG00000053286, ENSMUSG00000042389, ENSMUSG00000026127, ENSMUSG00000029715, ENSMUSG00000035575, ENSMUSG00000020781, ENSMUSG00000001909, ENSMUSG00000021595, ENSMUSG00000003848, ENSMUSG00000056310, ENSMUSG00000004393, ENSMUSG00000025580, ENSMUSG00000036698, ENSMUSG00000025785, ENSMUSG00000029507, ENSMUSG00000022300, ENSMUSG00000033166, ENSMUSG00000029504, ENSMUSG00000036693, ENSMUSG00000029034,…	4390	158	13588	1.90023	6.87277e-10	1.67628e-11	2.74381e-10
GOTERM_BP_FAT	GO:0016071~mRNA metabolic process	159	2.48282	2.88492e-13	ENSMUSG00000024268, ENSMUSG00000045817, ENSMUSG00000028382, ENSMUSG00000032580, ENSMUSG00000031311, ENSMUSG00000027510, ENSMUSG00000042389, ENSMUSG00000028842, ENSMUSG00000034931, ENSMUSG00000032040, ENSMUSG00000034820, ENSMUSG00000028902, ENSMUSG00000002455, ENSMUSG00000037262, ENSMUSG00000020781, ENSMUSG00000031256, ENSMUSG00000038611, ENSMUSG00000027763, ENSMUSG00000041477, ENSMUSG00000020409,…	4390	302	13588	1.6296	1.36771e-09	3.25646e-11	5.4603e-10
GOTERM_BP_FAT	GO:0006915~apoptosis	225	3.51343	3.45176e-13	ENSMUSG00000031781, ENSMUSG00000024778, ENSMUSG00000032504, ENSMUSG00000030641, ENSMUSG00000036432, ENSMUSG00000022781, ENSMUSG00000031112, ENSMUSG00000022500, ENSMUSG00000019979, ENSMUSG00000036932, ENSMUSG00000029686, ENSMUSG00000019970, ENSMUSG00000024789, ENSMUSG00000035293, ENSMUSG00000025507, ENSMUSG00000002524, ENSMUSG00000026749, ENSMUSG00000020402, ENSMUSG00000039959, ENSMUSG00000039168,…	4390	465	13588	1.49769	1.6361e-09	3.80488e-11	6.53178e-10
GOTERM_BP_FAT	GO:0012501~programmed cell death	228	3.56027	3.89624e-13	ENSMUSG00000031781, ENSMUSG00000024778, ENSMUSG00000032504, ENSMUSG00000030641, ENSMUSG00000036432, ENSMUSG00000022781, ENSMUSG00000031112, ENSMUSG00000022500, ENSMUSG00000019979, ENSMUSG00000036932, ENSMUSG00000029686, ENSMUSG00000019970, ENSMUSG00000024789, ENSMUSG00000035293, ENSMUSG00000025507, ENSMUSG00000002524, ENSMUSG00000026749, ENSMUSG00000020402, ENSMUSG00000039959, ENSMUSG00000039168,…	4390	473	13588	1.49199	1.8466e-09	4.19681e-11	7.37221e-10
GOTERM_BP_FAT	GO:0070647~protein modification by small protein conjugation or removal	70	1.09307	9.91787e-13	ENSMUSG00000033933, ENSMUSG00000031161, ENSMUSG00000026988, ENSMUSG00000035247, ENSMUSG00000025616, ENSMUSG00000026739, ENSMUSG00000030451, ENSMUSG00000045210, ENSMUSG00000036432, ENSMUSG00000024019, ENSMUSG00000031010, ENSMUSG00000054814, ENSMUSG00000032216, ENSMUSG00000041058, ENSMUSG00000053483, ENSMUSG00000020265, ENSMUSG00000031820, ENSMUSG00000030061, ENSMUSG00000034343, ENSMUSG00000030314,…	4390	104	13588	2.08332	4.70095e-09	1.04466e-10	1.87677e-09
GOTERM_BP_FAT	GO:0006260~DNA replication	91	1.42099	6.57743e-12	ENSMUSG00000032397, ENSMUSG00000019214, ENSMUSG00000020471, ENSMUSG00000025925, ENSMUSG00000020630, ENSMUSG00000030685, ENSMUSG00000028884, ENSMUSG00000042557, ENSMUSG00000034206, ENSMUSG00000034575, ENSMUSG00000039176, ENSMUSG00000000489, ENSMUSG00000017146, ENSMUSG00000031583, ENSMUSG00000037474, ENSMUSG00000037262, ENSMUSG00000025209, ENSMUSG00000031353, ENSMUSG00000058729, ENSMUSG00000037991,…	4390	152	13588	1.85306	3.11769e-08	6.77759e-10	1.24468e-08
GOTERM_BP_FAT	GO:0008219~cell death	235	3.66958	2.47352e-11	ENSMUSG00000031781, ENSMUSG00000024778, ENSMUSG00000032504, ENSMUSG00000030641, ENSMUSG00000036432, ENSMUSG00000022781, ENSMUSG00000031112, ENSMUSG00000022500, ENSMUSG00000019979, ENSMUSG00000036932, ENSMUSG00000029686, ENSMUSG00000019970, ENSMUSG00000024789, ENSMUSG00000035293, ENSMUSG00000025507, ENSMUSG00000002524, ENSMUSG00000026749, ENSMUSG00000020402, ENSMUSG00000039959, ENSMUSG00000039168,…	4390	507	13588	1.43467	1.17245e-07	2.49457e-09	4.68079e-08
GOTERM_BP_FAT	GO:0006397~mRNA processing	137	2.13929	2.72737e-11	ENSMUSG00000024268, ENSMUSG00000028382, ENSMUSG00000031311, ENSMUSG00000032580, ENSMUSG00000027510, ENSMUSG00000042389, ENSMUSG00000034931, ENSMUSG00000034820, ENSMUSG00000028902, ENSMUSG00000002455, ENSMUSG00000037262, ENSMUSG00000020781, ENSMUSG00000031256, ENSMUSG00000038611, ENSMUSG00000027763, ENSMUSG00000020409, ENSMUSG00000029169, ENSMUSG00000025580, ENSMUSG00000036698, ENSMUSG00000002524,…	4390	262	13588	1.61849	1.29278e-07	2.69328e-09	5.16117e-08
GOTERM_BP_FAT	GO:0016265~death	239	3.73204	3.66844e-11	ENSMUSG00000031781, ENSMUSG00000024778, ENSMUSG00000032504, ENSMUSG00000030641, ENSMUSG00000036432, ENSMUSG00000022781, ENSMUSG00000031112, ENSMUSG00000022500, ENSMUSG00000019979, ENSMUSG00000036932, ENSMUSG00000029686, ENSMUSG00000019970, ENSMUSG00000024789, ENSMUSG00000035293, ENSMUSG00000025507, ENSMUSG00000002524, ENSMUSG00000026749, ENSMUSG00000020402, ENSMUSG00000039959, ENSMUSG00000039168,…	4390	519	13588	1.42535	1.73884e-07	3.54866e-09	6.94201e-08
GOTERM_BP_FAT	GO:0032446~protein modification by small protein conjugation	54	0.843223	2.26449e-10	ENSMUSG00000033933, ENSMUSG00000031161, ENSMUSG00000026988, ENSMUSG00000035247, ENSMUSG00000026739, ENSMUSG00000030451, ENSMUSG00000045210, ENSMUSG00000036432, ENSMUSG00000024019, ENSMUSG00000032216, ENSMUSG00000020265, ENSMUSG00000041058, ENSMUSG00000030061, ENSMUSG00000034343, ENSMUSG00000030314, ENSMUSG00000036840, ENSMUSG00000029798, ENSMUSG00000024294, ENSMUSG00000035293, ENSMUSG00000020114,…	4390	79	13588	2.11572	1.07337e-06	2.14673e-08	4.28522e-07
GOTERM_BP_FAT	GO:0051726~regulation of cell cycle	114	1.78014	3.40639e-10	ENSMUSG00000032397, ENSMUSG00000026842, ENSMUSG00000019773, ENSMUSG00000026395, ENSMUSG00000030451, ENSMUSG00000000282, ENSMUSG00000024824, ENSMUSG00000030061, ENSMUSG00000000743, ENSMUSG00000024151, ENSMUSG00000055670, ENSMUSG00000035198, ENSMUSG00000030265, ENSMUSG00000025217, ENSMUSG00000029999, ENSMUSG00000032264, ENSMUSG00000026749, ENSMUSG00000019768, ENSMUSG00000006728, ENSMUSG00000001855,…	4390	214	13588	1.64885	1.61463e-06	3.16594e-08	6.44612e-07
GOTERM_BP_FAT	GO:0016567~protein ubiquitination	47	0.733916	4.9803e-10	ENSMUSG00000033933, ENSMUSG00000031161, ENSMUSG00000025261, ENSMUSG00000040749, ENSMUSG00000026988, ENSMUSG00000040462, ENSMUSG00000035247, ENSMUSG00000028960, ENSMUSG00000026739, ENSMUSG00000038485, ENSMUSG00000030451, ENSMUSG00000045210, ENSMUSG00000036432, ENSMUSG00000024019, ENSMUSG00000001729, ENSMUSG00000041241, ENSMUSG00000032216, ENSMUSG00000041058, ENSMUSG00000001403, ENSMUSG00000025326,…	4390	66	13588	2.20417	2.36066e-06	4.53973e-08	9.42452e-07
GOTERM_BP_FAT	GO:0007242~intracellular signaling cascade	382	5.96502	5.1378e-10	ENSMUSG00000032397, ENSMUSG00000021108, ENSMUSG00000015968, ENSMUSG00000026395, ENSMUSG00000046688, ENSMUSG00000042594, ENSMUSG00000001127, ENSMUSG00000059866, ENSMUSG00000024639, ENSMUSG00000022957, ENSMUSG00000039943, ENSMUSG00000028708, ENSMUSG00000039942, ENSMUSG00000022788, ENSMUSG00000042303, ENSMUSG00000020120, ENSMUSG00000020305, ENSMUSG00000000276, ENSMUSG00000031511, ENSMUSG00000059713,…	4390	915	13588	1.29221	2.43531e-06	4.59494e-08	9.72256e-07
GOTERM_BP_FAT	GO:0022613~ribonucleoprotein complex biogenesis	80	1.24922	7.43057e-10	ENSMUSG00000024268, ENSMUSG00000079470, ENSMUSG00000032580, ENSMUSG00000031403, ENSMUSG00000040688, ENSMUSG00000020430, ENSMUSG00000026127, ENSMUSG00000028741, ENSMUSG00000031683, ENSMUSG00000035575, ENSMUSG00000022682, ENSMUSG00000062604, ENSMUSG00000060098, ENSMUSG00000030888, ENSMUSG00000038335, ENSMUSG00000022601, ENSMUSG00000026019, ENSMUSG00000002107, ENSMUSG00000027763, ENSMUSG00000003848,…	4390	137	13588	1.80743	3.52208e-06	6.52239e-08	1.40613e-06
GOTERM_BP_FAT	GO:0007059~chromosome segregation	45	0.702686	2.35387e-09	ENSMUSG00000020652, ENSMUSG00000022141, ENSMUSG00000020492, ENSMUSG00000034349, ENSMUSG00000029516, ENSMUSG00000027635, ENSMUSG00000031858, ENSMUSG00000035351, ENSMUSG00000034021, ENSMUSG00000002324, ENSMUSG00000020914, ENSMUSG00000028729, ENSMUSG00000031010, ENSMUSG00000021965, ENSMUSG00000040034, ENSMUSG00000022314, ENSMUSG00000035024, ENSMUSG00000004865, ENSMUSG00000026039, ENSMUSG00000000743,…	4390	64	13588	2.17632	1.11573e-05	2.02861e-07	4.45436e-06
GOTERM_BP_FAT	GO:0051169~nuclear transport	61	0.95253	3.48345e-09	ENSMUSG00000055334, ENSMUSG00000000131, ENSMUSG00000069631, ENSMUSG00000042590, ENSMUSG00000034826, ENSMUSG00000021929, ENSMUSG00000039745, ENSMUSG00000002496, ENSMUSG00000037339, ENSMUSG00000031922, ENSMUSG00000022538, ENSMUSG00000008450, ENSMUSG00000024789, ENSMUSG00000028161, ENSMUSG00000022774, ENSMUSG00000051329, ENSMUSG00000028330, ENSMUSG00000009470, ENSMUSG00000024359, ENSMUSG00000001855,…	4390	98	13588	1.92661	1.65114e-05	2.94849e-07	6.59194e-06
GOTERM_BP_FAT	GO:0006913~nucleocytoplasmic transport	60	0.936914	3.81773e-09	ENSMUSG00000055334, ENSMUSG00000000131, ENSMUSG00000069631, ENSMUSG00000042590, ENSMUSG00000034826, ENSMUSG00000021929, ENSMUSG00000039745, ENSMUSG00000002496, ENSMUSG00000037339, ENSMUSG00000031922, ENSMUSG00000022538, ENSMUSG00000008450, ENSMUSG00000024789, ENSMUSG00000028161, ENSMUSG00000022774, ENSMUSG00000051329, ENSMUSG00000028330, ENSMUSG00000009470, ENSMUSG00000024359, ENSMUSG00000001855,…	4390	96	13588	1.93451	1.80959e-05	3.17475e-07	7.22452e-06
GOTERM_BP_FAT	GO:0006511~ubiquitin-dependent protein catabolic process	79	1.2336	1.25413e-08	ENSMUSG00000039703, ENSMUSG00000031161, ENSMUSG00000039701, ENSMUSG00000061665, ENSMUSG00000025616, ENSMUSG00000025246, ENSMUSG00000023977, ENSMUSG00000036432, ENSMUSG00000004364, ENSMUSG00000031010, ENSMUSG00000009293, ENSMUSG00000054814, ENSMUSG00000053483, ENSMUSG00000005682, ENSMUSG00000031066, ENSMUSG00000029686, ENSMUSG00000022365, ENSMUSG00000020124, ENSMUSG00000031826, ENSMUSG00000031446,…	4390	141	13588	1.7342	5.94441e-05	1.02493e-06	2.37327e-05
GOTERM_BP_FAT	GO:0006473~protein amino acid acetylation	29	0.452842	2.65626e-08	ENSMUSG00000020171, ENSMUSG00000030330, ENSMUSG00000037032, ENSMUSG00000027018, ENSMUSG00000000708, ENSMUSG00000020918, ENSMUSG00000035478, ENSMUSG00000026739, ENSMUSG00000027671, ENSMUSG00000009640, ENSMUSG00000024240, ENSMUSG00000003868, ENSMUSG00000031540, ENSMUSG00000022521, ENSMUSG00000022698, ENSMUSG00000031314, ENSMUSG00000037315, ENSMUSG00000003778, ENSMUSG00000025764, ENSMUSG00000038909,…	4390	36	13588	2.49337	0.000125899	2.13401e-06	5.0266e-05
GOTERM_BP_FAT	GO:0051056~regulation of small GTPase mediated signal transduction	114	1.78014	3.75701e-08	ENSMUSG00000034412, ENSMUSG00000029174, ENSMUSG00000027652, ENSMUSG00000039178, ENSMUSG00000027255, ENSMUSG00000022957, ENSMUSG00000022788, ENSMUSG00000039844, ENSMUSG00000025195, ENSMUSG00000051517, ENSMUSG00000035437, ENSMUSG00000042303, ENSMUSG00000049044, ENSMUSG00000031453, ENSMUSG00000028068, ENSMUSG00000031511, ENSMUSG00000037946, ENSMUSG00000017631, ENSMUSG00000030265, ENSMUSG00000040247,…	4390	228	13588	1.54761	0.000178066	2.96803e-06	7.1096e-05
GOTERM_BP_FAT	GO:0008033~tRNA processing	46	0.718301	3.80288e-08	ENSMUSG00000025260, ENSMUSG00000019792, ENSMUSG00000067369, ENSMUSG00000053286, ENSMUSG00000042389, ENSMUSG00000027487, ENSMUSG00000025086, ENSMUSG00000022386, ENSMUSG00000029715, ENSMUSG00000031901, ENSMUSG00000031683, ENSMUSG00000051557, ENSMUSG00000033356, ENSMUSG00000027079, ENSMUSG00000031949, ENSMUSG00000038888, ENSMUSG00000013736, ENSMUSG00000039826, ENSMUSG00000020781, ENSMUSG00000047583,…	4390	70	13588	2.034	0.00018024	2.95502e-06	7.19642e-05
GOTERM_BP_FAT	GO:0043543~protein amino acid acylation	35	0.546533	4.89732e-08	ENSMUSG00000020171, ENSMUSG00000030330, ENSMUSG00000037032, ENSMUSG00000039199, ENSMUSG00000035478, ENSMUSG00000027018, ENSMUSG00000000708, ENSMUSG00000020918, ENSMUSG00000026739, ENSMUSG00000027671, ENSMUSG00000009640, ENSMUSG00000024240, ENSMUSG00000003868, ENSMUSG00000031823, ENSMUSG00000031540, ENSMUSG00000022521, ENSMUSG00000022698, ENSMUSG00000031314, ENSMUSG00000037315, ENSMUSG00000025786,…	4390	48	13588	2.25693	0.000232106	3.74407e-06	9.26749e-05
GOTERM_BP_FAT	GO:0016573~histone acetylation	28	0.437227	6.45219e-08	ENSMUSG00000020171, ENSMUSG00000030330, ENSMUSG00000037032, ENSMUSG00000027018, ENSMUSG00000000708, ENSMUSG00000020918, ENSMUSG00000035478, ENSMUSG00000026739, ENSMUSG00000027671, ENSMUSG00000009640, ENSMUSG00000024240, ENSMUSG00000003868, ENSMUSG00000031540, ENSMUSG00000022521, ENSMUSG00000031314, ENSMUSG00000037315, ENSMUSG00000003778, ENSMUSG00000025764, ENSMUSG00000038909, ENSMUSG00000026283,…	4390	35	13588	2.47617	0.000305787	4.85449e-06	0.000122098
GOTERM_BP_FAT	GO:0008380~RNA splicing	102	1.59275	8.22774e-08	ENSMUSG00000024268, ENSMUSG00000031311, ENSMUSG00000032580, ENSMUSG00000027510, ENSMUSG00000042389, ENSMUSG00000034931, ENSMUSG00000002455, ENSMUSG00000028902, ENSMUSG00000027763, ENSMUSG00000020409, ENSMUSG00000025580, ENSMUSG00000029169, ENSMUSG00000002524, ENSMUSG00000022774, ENSMUSG00000019432, ENSMUSG00000029427, ENSMUSG00000021500, ENSMUSG00000018379, ENSMUSG00000037275, ENSMUSG00000033760,…	4390	201	13588	1.57071	0.000389919	6.09365e-06	0.000155698
GOTERM_BP_FAT	GO:0006605~protein targeting	73	1.13991	1.45283e-07	ENSMUSG00000055334, ENSMUSG00000000131, ENSMUSG00000048277, ENSMUSG00000069631, ENSMUSG00000042590, ENSMUSG00000021079, ENSMUSG00000034826, ENSMUSG00000021929, ENSMUSG00000028649, ENSMUSG00000029020, ENSMUSG00000027828, ENSMUSG00000032042, ENSMUSG00000002496, ENSMUSG00000037339, ENSMUSG00000031922, ENSMUSG00000005069, ENSMUSG00000025786, ENSMUSG00000008450, ENSMUSG00000024789, ENSMUSG00000028161,…	4390	133	13588	1.69888	0.000688403	1.05944e-05	0.000274927
GOTERM_BP_FAT	GO:0007033~vacuole organization	27	0.421611	1.55485e-07	ENSMUSG00000033540, ENSMUSG00000002103, ENSMUSG00000007891, ENSMUSG00000037234, ENSMUSG00000030761, ENSMUSG00000024085, ENSMUSG00000025907, ENSMUSG00000025579, ENSMUSG00000038160, ENSMUSG00000032905, ENSMUSG00000031667, ENSMUSG00000052566, ENSMUSG00000021665, ENSMUSG00000028419, ENSMUSG00000042328, ENSMUSG00000025232, ENSMUSG00000019726, ENSMUSG00000033124, ENSMUSG00000028048, ENSMUSG00000032245,…	4390	34	13588	2.45797	0.000736726	1.11666e-05	0.000294232
GOTERM_BP_FAT	GO:0032259~methylation	49	0.765147	1.77166e-07	ENSMUSG00000055660, ENSMUSG00000029179, ENSMUSG00000024360, ENSMUSG00000037134, ENSMUSG00000022160, ENSMUSG00000024019, ENSMUSG00000036478, ENSMUSG00000039231, ENSMUSG00000029687, ENSMUSG00000044791, ENSMUSG00000060098, ENSMUSG00000028114, ENSMUSG00000046441, ENSMUSG00000032185, ENSMUSG00000045098, ENSMUSG00000036893, ENSMUSG00000031171, ENSMUSG00000062203, ENSMUSG00000039958, ENSMUSG00000029913,…	4390	79	13588	1.91982	0.000839412	1.25337e-05	0.00033526
GOTERM_BP_FAT	GO:0006418~tRNA aminoacylation for protein translation	33	0.515303	2.38538e-07	ENSMUSG00000026615, ENSMUSG00000024587, ENSMUSG00000026618, ENSMUSG00000043572, ENSMUSG00000028292, ENSMUSG00000032604, ENSMUSG00000021266, ENSMUSG00000001380, ENSMUSG00000019039, ENSMUSG00000026245, ENSMUSG00000031948, ENSMUSG00000068739, ENSMUSG00000070699, ENSMUSG00000030515, ENSMUSG00000020718, ENSMUSG00000018848, ENSMUSG00000056228, ENSMUSG00000019143, ENSMUSG00000029777, ENSMUSG00000026709,…	4390	46	13588	2.22048	0.00113003	1.66274e-05	0.000451399
GOTERM_BP_FAT	GO:0043039~tRNA aminoacylation	33	0.515303	2.38538e-07	ENSMUSG00000026615, ENSMUSG00000024587, ENSMUSG00000026618, ENSMUSG00000043572, ENSMUSG00000028292, ENSMUSG00000032604, ENSMUSG00000021266, ENSMUSG00000001380, ENSMUSG00000019039, ENSMUSG00000026245, ENSMUSG00000031948, ENSMUSG00000068739, ENSMUSG00000070699, ENSMUSG00000030515, ENSMUSG00000020718, ENSMUSG00000018848, ENSMUSG00000056228, ENSMUSG00000019143, ENSMUSG00000029777, ENSMUSG00000026709,…	4390	46	13588	2.22048	0.00113003	1.66274e-05	0.000451399
GOTERM_BP_FAT	GO:0043038~amino acid activation	33	0.515303	2.38538e-07	ENSMUSG00000026615, ENSMUSG00000024587, ENSMUSG00000026618, ENSMUSG00000043572, ENSMUSG00000028292, ENSMUSG00000032604, ENSMUSG00000021266, ENSMUSG00000001380, ENSMUSG00000019039, ENSMUSG00000026245, ENSMUSG00000031948, ENSMUSG00000068739, ENSMUSG00000070699, ENSMUSG00000030515, ENSMUSG00000020718, ENSMUSG00000018848, ENSMUSG00000056228, ENSMUSG00000019143, ENSMUSG00000029777, ENSMUSG00000026709,…	4390	46	13588	2.22048	0.00113003	1.66274e-05	0.000451399
GOTERM_BP_FAT	GO:0010605~negative regulation of macromolecule metabolic process	218	3.40412	2.42227e-07	ENSMUSG00000032397, ENSMUSG00000038518, ENSMUSG00000030254, ENSMUSG00000019773, ENSMUSG00000026739, ENSMUSG00000026395, ENSMUSG00000018501, ENSMUSG00000038418, ENSMUSG00000052707, ENSMUSG00000041058, ENSMUSG00000016481, ENSMUSG00000025486, ENSMUSG00000036698, ENSMUSG00000027641, ENSMUSG00000022774, ENSMUSG00000009575, ENSMUSG00000030124, ENSMUSG00000035941, ENSMUSG00000019969, ENSMUSG00000025494,…	4390	506	13588	1.33351	0.0011475	1.66398e-05	0.000458379
GOTERM_BP_FAT	GO:0046578~regulation of Ras protein signal transduction	92	1.4366	3.43676e-07	ENSMUSG00000027699, ENSMUSG00000023353, ENSMUSG00000066406, ENSMUSG00000033542, ENSMUSG00000034412, ENSMUSG00000029174, ENSMUSG00000020745, ENSMUSG00000018008, ENSMUSG00000021662, ENSMUSG00000032870, ENSMUSG00000039178, ENSMUSG00000021368, ENSMUSG00000027255, ENSMUSG00000022957, ENSMUSG00000024013, ENSMUSG00000022788, ENSMUSG00000051517, ENSMUSG00000037999, ENSMUSG00000025195, ENSMUSG00000036473,…	4390	181	13588	1.57326	0.0016277	2.32715e-05	0.000650357
GOTERM_BP_FAT	GO:0002520~immune system development	137	2.13929	4.11546e-07	ENSMUSG00000038518, ENSMUSG00000039361, ENSMUSG00000031781, ENSMUSG00000024778, ENSMUSG00000021109, ENSMUSG00000031712, ENSMUSG00000029434, ENSMUSG00000026395, ENSMUSG00000028150, ENSMUSG00000018501, ENSMUSG00000038418, ENSMUSG00000021457, ENSMUSG00000042594, ENSMUSG00000026321, ENSMUSG00000032440, ENSMUSG00000041058, ENSMUSG00000022952, ENSMUSG00000039748, ENSMUSG00000025199, ENSMUSG00000030067,…	4390	295	13588	1.43744	0.00194883	2.74747e-05	0.00077879
GOTERM_BP_FAT	GO:0009411~response to UV	27	0.421611	4.18266e-07	ENSMUSG00000032397, ENSMUSG00000005370, ENSMUSG00000024588, ENSMUSG00000030254, ENSMUSG00000022545, ENSMUSG00000028960, ENSMUSG00000020413, ENSMUSG00000036986, ENSMUSG00000040681, ENSMUSG00000031628, ENSMUSG00000059552, ENSMUSG00000028560, ENSMUSG00000023067, ENSMUSG00000024151, ENSMUSG00000048787, ENSMUSG00000054051, ENSMUSG00000025076, ENSMUSG00000028914, ENSMUSG00000021694, ENSMUSG00000034485,…	4390	35	13588	2.38774	0.00198062	2.75355e-05	0.000791506
GOTERM_BP_FAT	GO:0046777~protein amino acid autophosphorylation	42	0.65584	5.97302e-07	ENSMUSG00000007613, ENSMUSG00000020227, ENSMUSG00000018209, ENSMUSG00000013629, ENSMUSG00000027365, ENSMUSG00000029512, ENSMUSG00000021457, ENSMUSG00000005534, ENSMUSG00000022781, ENSMUSG00000005672, ENSMUSG00000005533, ENSMUSG00000031392, ENSMUSG00000026034, ENSMUSG00000005566, ENSMUSG00000021820, ENSMUSG00000042228, ENSMUSG00000039745, ENSMUSG00000022607, ENSMUSG00000029833, ENSMUSG00000028991,…	4390	66	13588	1.96968	0.00282721	3.8783e-05	0.0011303
GOTERM_BP_FAT	GO:0030097~hemopoiesis	119	1.85821	6.93296e-07	ENSMUSG00000039361, ENSMUSG00000031781, ENSMUSG00000024778, ENSMUSG00000021109, ENSMUSG00000031712, ENSMUSG00000029434, ENSMUSG00000026395, ENSMUSG00000028150, ENSMUSG00000018501, ENSMUSG00000038418, ENSMUSG00000021457, ENSMUSG00000042594, ENSMUSG00000032440, ENSMUSG00000041058, ENSMUSG00000022952, ENSMUSG00000025199, ENSMUSG00000030067, ENSMUSG00000024151, ENSMUSG00000051457, ENSMUSG00000024789,…	4390	251	13588	1.46745	0.00328083	4.44074e-05	0.00131196
GOTERM_BP_FAT	GO:0043087~regulation of GTPase activity	54	0.843223	7.5508e-07	ENSMUSG00000023353, ENSMUSG00000034412, ENSMUSG00000029174, ENSMUSG00000020745, ENSMUSG00000032870, ENSMUSG00000039178, ENSMUSG00000021368, ENSMUSG00000027255, ENSMUSG00000037999, ENSMUSG00000036473, ENSMUSG00000021218, ENSMUSG00000015291, ENSMUSG00000002496, ENSMUSG00000022749, ENSMUSG00000035437, ENSMUSG00000042303, ENSMUSG00000022364, ENSMUSG00000031355, ENSMUSG00000040247, ENSMUSG00000056413,…	4390	93	13588	1.79722	0.00357268	4.77199e-05	0.00142887
GOTERM_BP_FAT	GO:0042254~ribosome biogenesis	62	0.968145	9.68922e-07	ENSMUSG00000079470, ENSMUSG00000031403, ENSMUSG00000040688, ENSMUSG00000020430, ENSMUSG00000026127, ENSMUSG00000028741, ENSMUSG00000031683, ENSMUSG00000022682, ENSMUSG00000035575, ENSMUSG00000030888, ENSMUSG00000038335, ENSMUSG00000022601, ENSMUSG00000026019, ENSMUSG00000003848, ENSMUSG00000004393, ENSMUSG00000025580, ENSMUSG00000038279, ENSMUSG00000025785, ENSMUSG00000022300, ENSMUSG00000033166,…	4390	112	13588	1.71342	0.00458216	6.04283e-05	0.00183353
GOTERM_BP_FAT	GO:0006261~DNA-dependent DNA replication	26	0.405996	9.71648e-07	ENSMUSG00000032397, ENSMUSG00000020630, ENSMUSG00000039176, ENSMUSG00000029730, ENSMUSG00000025209, ENSMUSG00000028212, ENSMUSG00000038644, ENSMUSG00000035824, ENSMUSG00000036875, ENSMUSG00000002870, ENSMUSG00000006678, ENSMUSG00000041147, ENSMUSG00000018449, ENSMUSG00000022779, ENSMUSG00000070544, ENSMUSG00000004069, ENSMUSG00000000934, ENSMUSG00000000028, ENSMUSG00000005410, ENSMUSG00000022673,…	4390	34	13588	2.36693	0.00459503	5.98114e-05	0.00183869
GOTERM_BP_FAT	GO:0000075~cell cycle checkpoint	35	0.546533	9.80358e-07	ENSMUSG00000032397, ENSMUSG00000052139, ENSMUSG00000042489, ENSMUSG00000019942, ENSMUSG00000041133, ENSMUSG00000024542, ENSMUSG00000020413, ENSMUSG00000036986, ENSMUSG00000043733, ENSMUSG00000024824, ENSMUSG00000006585, ENSMUSG00000005871, ENSMUSG00000031820, ENSMUSG00000032119, ENSMUSG00000059552, ENSMUSG00000032409, ENSMUSG00000022601, ENSMUSG00000024151, ENSMUSG00000025878, ENSMUSG00000028999,…	4390	52	13588	2.08332	0.00463612	5.95738e-05	0.00185517
GOTERM_BP_FAT	GO:0006457~protein folding	68	1.06184	1.34914e-06	ENSMUSG00000019428, ENSMUSG00000021037, ENSMUSG00000003226, ENSMUSG00000019732, ENSMUSG00000030357, ENSMUSG00000079547, ENSMUSG00000029781, ENSMUSG00000005981, ENSMUSG00000066151, ENSMUSG00000039233, ENSMUSG00000025613, ENSMUSG00000074212, ENSMUSG00000025757, ENSMUSG00000024963, ENSMUSG00000015357, ENSMUSG00000024222, ENSMUSG00000026849, ENSMUSG00000026848, ENSMUSG00000021870, ENSMUSG00000042133,…	4390	127	13588	1.65728	0.00637453	8.09452e-05	0.00255303
GOTERM_BP_FAT	GO:0051028~mRNA transport	39	0.608994	2.47642e-06	ENSMUSG00000062078, ENSMUSG00000003226, ENSMUSG00000022142, ENSMUSG00000052798, ENSMUSG00000022100, ENSMUSG00000024287, ENSMUSG00000035351, ENSMUSG00000034826, ENSMUSG00000032939, ENSMUSG00000040034, ENSMUSG00000025134, ENSMUSG00000034274, ENSMUSG00000026999, ENSMUSG00000025580, ENSMUSG00000016619, ENSMUSG00000020739, ENSMUSG00000051329, ENSMUSG00000022774, ENSMUSG00000028330, ENSMUSG00000019432,…	4390	62	13588	1.94699	0.0116696	0.000146717	0.00468616
GOTERM_BP_FAT	GO:0043067~regulation of programmed cell death	232	3.62274	3.46213e-06	ENSMUSG00000031781, ENSMUSG00000060126, ENSMUSG00000021109, ENSMUSG00000024778, ENSMUSG00000026739, ENSMUSG00000026395, ENSMUSG00000037815, ENSMUSG00000000282, ENSMUSG00000031112, ENSMUSG00000022957, ENSMUSG00000019979, ENSMUSG00000036931, ENSMUSG00000051457, ENSMUSG00000031511, ENSMUSG00000057948, ENSMUSG00000035293, ENSMUSG00000030265, ENSMUSG00000019768, ENSMUSG00000039959, ENSMUSG00000043858,…	4390	560	13588	1.2823	0.0162766	0.000202579	0.00655139
GOTERM_BP_FAT	GO:0006403~RNA localization	41	0.640225	3.48289e-06	ENSMUSG00000062078, ENSMUSG00000003226, ENSMUSG00000022142, ENSMUSG00000052798, ENSMUSG00000022100, ENSMUSG00000039536, ENSMUSG00000024287, ENSMUSG00000035351, ENSMUSG00000034826, ENSMUSG00000032939, ENSMUSG00000040034, ENSMUSG00000025134, ENSMUSG00000034274, ENSMUSG00000026999, ENSMUSG00000025580, ENSMUSG00000016619, ENSMUSG00000020739, ENSMUSG00000051329, ENSMUSG00000022774, ENSMUSG00000028330,…	4390	67	13588	1.89409	0.0163734	0.000201308	0.00659068
GOTERM_BP_FAT	GO:0048534~hemopoietic or lymphoid organ development	128	1.99875	3.50919e-06	ENSMUSG00000038518, ENSMUSG00000039361, ENSMUSG00000031781, ENSMUSG00000024778, ENSMUSG00000021109, ENSMUSG00000031712, ENSMUSG00000029434, ENSMUSG00000026395, ENSMUSG00000028150, ENSMUSG00000018501, ENSMUSG00000038418, ENSMUSG00000021457, ENSMUSG00000042594, ENSMUSG00000026321, ENSMUSG00000032440, ENSMUSG00000041058, ENSMUSG00000022952, ENSMUSG00000025199, ENSMUSG00000030067, ENSMUSG00000024151,…	4390	281	13588	1.40992	0.016496	0.000200385	0.00664044
GOTERM_BP_FAT	GO:0000226~microtubule cytoskeleton organization	60	0.936914	4.13809e-06	ENSMUSG00000019773, ENSMUSG00000069135, ENSMUSG00000020745, ENSMUSG00000037234, ENSMUSG00000017146, ENSMUSG00000039233, ENSMUSG00000052566, ENSMUSG00000022607, ENSMUSG00000048799, ENSMUSG00000032498, ENSMUSG00000035439, ENSMUSG00000001525, ENSMUSG00000027394, ENSMUSG00000015733, ENSMUSG00000035198, ENSMUSG00000012443, ENSMUSG00000051786, ENSMUSG00000026683, ENSMUSG00000001134, ENSMUSG00000022678,…	4390	111	13588	1.67309	0.0194235	0.00023348	0.00783046
GOTERM_BP_FAT	GO:0034504~protein localization in nucleus	38	0.593379	4.76587e-06	ENSMUSG00000078970, ENSMUSG00000055334, ENSMUSG00000000131, ENSMUSG00000001440, ENSMUSG00000022100, ENSMUSG00000055116, ENSMUSG00000042590, ENSMUSG00000036986, ENSMUSG00000021929, ENSMUSG00000030662, ENSMUSG00000032812, ENSMUSG00000020315, ENSMUSG00000059552, ENSMUSG00000002496, ENSMUSG00000037339, ENSMUSG00000027782, ENSMUSG00000031922, ENSMUSG00000038393, ENSMUSG00000008450, ENSMUSG00000024789,…	4390	61	13588	1.92817	0.022337	0.000265732	0.00901834
GOTERM_BP_FAT	GO:0010558~negative regulation of macromolecule biosynthetic process	179	2.79513	4.9085e-06	ENSMUSG00000032397, ENSMUSG00000038518, ENSMUSG00000020472, ENSMUSG00000027387, ENSMUSG00000040761, ENSMUSG00000045896, ENSMUSG00000026739, ENSMUSG00000018501, ENSMUSG00000038418, ENSMUSG00000025402, ENSMUSG00000028842, ENSMUSG00000063568, ENSMUSG00000052707, ENSMUSG00000039231, ENSMUSG00000008976, ENSMUSG00000041058, ENSMUSG00000037373, ENSMUSG00000025486, ENSMUSG00000000743, ENSMUSG00000027582,…	4390	418	13588	1.32546	0.0229978	0.000270502	0.00928824
GOTERM_BP_FAT	GO:0010941~regulation of cell death	232	3.62274	5.44242e-06	ENSMUSG00000031781, ENSMUSG00000060126, ENSMUSG00000021109, ENSMUSG00000024778, ENSMUSG00000026739, ENSMUSG00000026395, ENSMUSG00000037815, ENSMUSG00000000282, ENSMUSG00000031112, ENSMUSG00000022957, ENSMUSG00000019979, ENSMUSG00000036931, ENSMUSG00000051457, ENSMUSG00000031511, ENSMUSG00000057948, ENSMUSG00000035293, ENSMUSG00000030265, ENSMUSG00000019768, ENSMUSG00000039959, ENSMUSG00000043858,…	4390	563	13588	1.27547	0.0254672	0.000296475	0.0102985
GOTERM_BP_FAT	GO:0042770~DNA damage response, signal transduction	36	0.562149	5.79541e-06	ENSMUSG00000032397, ENSMUSG00000005370, ENSMUSG00000004071, ENSMUSG00000030330, ENSMUSG00000052139, ENSMUSG00000008730, ENSMUSG00000024926, ENSMUSG00000019942, ENSMUSG00000041133, ENSMUSG00000020413, ENSMUSG00000036986, ENSMUSG00000017146, ENSMUSG00000043733, ENSMUSG00000061436, ENSMUSG00000024824, ENSMUSG00000053175, ENSMUSG00000031820, ENSMUSG00000032119, ENSMUSG00000059552, ENSMUSG00000032409,…	4390	57	13588	1.95487	0.0270965	0.000312114	0.0109664
GOTERM_BP_FAT	GO:0016458~gene silencing	36	0.562149	5.79541e-06	ENSMUSG00000004099, ENSMUSG00000001424, ENSMUSG00000035478, ENSMUSG00000027018, ENSMUSG00000031527, ENSMUSG00000054021, ENSMUSG00000028842, ENSMUSG00000052707, ENSMUSG00000039231, ENSMUSG00000027079, ENSMUSG00000070697, ENSMUSG00000040054, ENSMUSG00000029524, ENSMUSG00000025486, ENSMUSG00000000743, ENSMUSG00000002731, ENSMUSG00000032187, ENSMUSG00000020661, ENSMUSG00000025138, ENSMUSG00000036698,…	4390	57	13588	1.95487	0.0270965	0.000312114	0.0109664
GOTERM_BP_FAT	GO:0043967~histone H4 acetylation	18	0.281074	6.2489e-06	ENSMUSG00000003778, ENSMUSG00000020171, ENSMUSG00000030330, ENSMUSG00000025764, ENSMUSG00000037032, ENSMUSG00000038909, ENSMUSG00000020918, ENSMUSG00000020387, ENSMUSG00000029505, ENSMUSG00000027671, ENSMUSG00000009640, ENSMUSG00000020167, ENSMUSG00000024240, ENSMUSG00000029670, ENSMUSG00000003868, ENSMUSG00000045482, ENSMUSG00000037315, ENSMUSG00000030079	4390	21	13588	2.65304	0.0291855	0.000332752	0.0118245
GOTERM_BP_FAT	GO:0042981~regulation of apoptosis	228	3.56027	6.31713e-06	ENSMUSG00000031781, ENSMUSG00000060126, ENSMUSG00000021109, ENSMUSG00000024778, ENSMUSG00000026739, ENSMUSG00000026395, ENSMUSG00000037815, ENSMUSG00000000282, ENSMUSG00000031112, ENSMUSG00000022957, ENSMUSG00000019979, ENSMUSG00000036931, ENSMUSG00000051457, ENSMUSG00000031511, ENSMUSG00000057948, ENSMUSG00000035293, ENSMUSG00000030265, ENSMUSG00000019768, ENSMUSG00000039959, ENSMUSG00000043858,…	4390	553	13588	1.27615	0.0294994	0.000332648	0.0119536
GOTERM_BP_FAT	GO:0006730~one-carbon metabolic process	62	0.968145	6.51032e-06	ENSMUSG00000055660, ENSMUSG00000029179, ENSMUSG00000024360, ENSMUSG00000037134, ENSMUSG00000053907, ENSMUSG00000022160, ENSMUSG00000027555, ENSMUSG00000009566, ENSMUSG00000024019, ENSMUSG00000025403, ENSMUSG00000039231, ENSMUSG00000036478, ENSMUSG00000020534, ENSMUSG00000060098, ENSMUSG00000044791, ENSMUSG00000029687, ENSMUSG00000028114, ENSMUSG00000042032, ENSMUSG00000046441, ENSMUSG00000032185,…	4390	117	13588	1.6402	0.0303878	0.000339053	0.0123192
GOTERM_BP_FAT	GO:0050657~nucleic acid transport	40	0.62461	6.53262e-06	ENSMUSG00000062078, ENSMUSG00000003226, ENSMUSG00000022142, ENSMUSG00000052798, ENSMUSG00000022100, ENSMUSG00000024287, ENSMUSG00000035351, ENSMUSG00000034826, ENSMUSG00000032939, ENSMUSG00000040034, ENSMUSG00000025134, ENSMUSG00000034274, ENSMUSG00000026999, ENSMUSG00000025580, ENSMUSG00000016619, ENSMUSG00000020739, ENSMUSG00000051329, ENSMUSG00000022774, ENSMUSG00000028330, ENSMUSG00000019432,…	4390	66	13588	1.87589	0.0304902	0.000336517	0.0123613
GOTERM_BP_FAT	GO:0051236~establishment of RNA localization	40	0.62461	6.53262e-06	ENSMUSG00000062078, ENSMUSG00000003226, ENSMUSG00000022142, ENSMUSG00000052798, ENSMUSG00000022100, ENSMUSG00000024287, ENSMUSG00000035351, ENSMUSG00000034826, ENSMUSG00000032939, ENSMUSG00000040034, ENSMUSG00000025134, ENSMUSG00000034274, ENSMUSG00000026999, ENSMUSG00000025580, ENSMUSG00000016619, ENSMUSG00000020739, ENSMUSG00000051329, ENSMUSG00000022774, ENSMUSG00000028330, ENSMUSG00000019432,…	4390	66	13588	1.87589	0.0304902	0.000336517	0.0123613
GOTERM_BP_FAT	GO:0050658~RNA transport	40	0.62461	6.53262e-06	ENSMUSG00000062078, ENSMUSG00000003226, ENSMUSG00000022142, ENSMUSG00000052798, ENSMUSG00000022100, ENSMUSG00000024287, ENSMUSG00000035351, ENSMUSG00000034826, ENSMUSG00000032939, ENSMUSG00000040034, ENSMUSG00000025134, ENSMUSG00000034274, ENSMUSG00000026999, ENSMUSG00000025580, ENSMUSG00000016619, ENSMUSG00000020739, ENSMUSG00000051329, ENSMUSG00000022774, ENSMUSG00000028330, ENSMUSG00000019432,…	4390	66	13588	1.87589	0.0304902	0.000336517	0.0123613
GOTERM_BP_FAT	GO:0006351~transcription, DNA-dependent	64	0.999375	6.96432e-06	ENSMUSG00000002658, ENSMUSG00000036376, ENSMUSG00000019256, ENSMUSG00000022682, ENSMUSG00000032402, ENSMUSG00000031314, ENSMUSG00000072258, ENSMUSG00000038611, ENSMUSG00000003847, ENSMUSG00000004667, ENSMUSG00000001524, ENSMUSG00000071359, ENSMUSG00000027395, ENSMUSG00000038954, ENSMUSG00000021639, ENSMUSG00000033222, ENSMUSG00000017210, ENSMUSG00000046532, ENSMUSG00000028271, ENSMUSG00000031832,…	4390	122	13588	1.62372	0.0324721	0.000354894	0.0131782
GOTERM_BP_FAT	GO:0043414~biopolymer methylation	42	0.65584	8.47559e-06	ENSMUSG00000004099, ENSMUSG00000002028, ENSMUSG00000013787, ENSMUSG00000024360, ENSMUSG00000037134, ENSMUSG00000021488, ENSMUSG00000022160, ENSMUSG00000049300, ENSMUSG00000024947, ENSMUSG00000039231, ENSMUSG00000029004, ENSMUSG00000036478, ENSMUSG00000060098, ENSMUSG00000044791, ENSMUSG00000030763, ENSMUSG00000029687, ENSMUSG00000040054, ENSMUSG00000028114, ENSMUSG00000032185, ENSMUSG00000030619,…	4390	71	13588	1.83097	0.0393782	0.000427297	0.0160376
GOTERM_BP_FAT	GO:0051170~nuclear import	36	0.562149	1.0089e-05	ENSMUSG00000055334, ENSMUSG00000000131, ENSMUSG00000001440, ENSMUSG00000022100, ENSMUSG00000055116, ENSMUSG00000042590, ENSMUSG00000036986, ENSMUSG00000021929, ENSMUSG00000030662, ENSMUSG00000032812, ENSMUSG00000039745, ENSMUSG00000020315, ENSMUSG00000059552, ENSMUSG00000002496, ENSMUSG00000037339, ENSMUSG00000027782, ENSMUSG00000031922, ENSMUSG00000038393, ENSMUSG00000008450, ENSMUSG00000024789,…	4390	58	13588	1.92117	0.0466964	0.000503261	0.0190902
GOTERM_BP_FAT	GO:0006606~protein import into nucleus	35	0.546533	1.11782e-05	ENSMUSG00000055334, ENSMUSG00000000131, ENSMUSG00000001440, ENSMUSG00000022100, ENSMUSG00000055116, ENSMUSG00000042590, ENSMUSG00000036986, ENSMUSG00000021929, ENSMUSG00000030662, ENSMUSG00000032812, ENSMUSG00000020315, ENSMUSG00000059552, ENSMUSG00000002496, ENSMUSG00000037339, ENSMUSG00000031922, ENSMUSG00000027782, ENSMUSG00000038393, ENSMUSG00000008450, ENSMUSG00000024789, ENSMUSG00000028161,…	4390	56	13588	1.93451	0.0516059	0.000551776	0.0211511
GOTERM_BP_FAT	GO:0032774~RNA biosynthetic process	65	1.01499	1.1875e-05	ENSMUSG00000002658, ENSMUSG00000036376, ENSMUSG00000019256, ENSMUSG00000022682, ENSMUSG00000032402, ENSMUSG00000031314, ENSMUSG00000072258, ENSMUSG00000038611, ENSMUSG00000003847, ENSMUSG00000004667, ENSMUSG00000001524, ENSMUSG00000071359, ENSMUSG00000027395, ENSMUSG00000038954, ENSMUSG00000021639, ENSMUSG00000033222, ENSMUSG00000017210, ENSMUSG00000046532, ENSMUSG00000028271, ENSMUSG00000031832,…	4390	126	13588	1.59674	0.054733	0.000580118	0.0224694
GOTERM_BP_FAT	GO:0010629~negative regulation of gene expression	174	2.71705	1.2652e-05	ENSMUSG00000038518, ENSMUSG00000020472, ENSMUSG00000027387, ENSMUSG00000040761, ENSMUSG00000026739, ENSMUSG00000018501, ENSMUSG00000038418, ENSMUSG00000025402, ENSMUSG00000028842, ENSMUSG00000063568, ENSMUSG00000052707, ENSMUSG00000039231, ENSMUSG00000008976, ENSMUSG00000041058, ENSMUSG00000037373, ENSMUSG00000025486, ENSMUSG00000000743, ENSMUSG00000030067, ENSMUSG00000027582, ENSMUSG00000036698,…	4390	410	13588	1.31358	0.0582081	0.000611761	0.0239394
GOTERM_BP_FAT	GO:0006461~protein complex assembly	105	1.6396	1.27773e-05	ENSMUSG00000002658, ENSMUSG00000039361, ENSMUSG00000000131, ENSMUSG00000019773, ENSMUSG00000024778, ENSMUSG00000025616, ENSMUSG00000042590, ENSMUSG00000039233, ENSMUSG00000029684, ENSMUSG00000031314, ENSMUSG00000071359, ENSMUSG00000001525, ENSMUSG00000079037, ENSMUSG00000035198, ENSMUSG00000032264, ENSMUSG00000039959, ENSMUSG00000001473, ENSMUSG00000041879, ENSMUSG00000011158, ENSMUSG00000033365,…	4390	227	13588	1.43171	0.0587672	0.000611578	0.0241765
GOTERM_BP_FAT	GO:0070271~protein complex biogenesis	105	1.6396	1.27773e-05	ENSMUSG00000002658, ENSMUSG00000039361, ENSMUSG00000000131, ENSMUSG00000019773, ENSMUSG00000024778, ENSMUSG00000025616, ENSMUSG00000042590, ENSMUSG00000039233, ENSMUSG00000029684, ENSMUSG00000031314, ENSMUSG00000071359, ENSMUSG00000001525, ENSMUSG00000079037, ENSMUSG00000035198, ENSMUSG00000032264, ENSMUSG00000039959, ENSMUSG00000001473, ENSMUSG00000041879, ENSMUSG00000011158, ENSMUSG00000033365,…	4390	227	13588	1.43171	0.0587672	0.000611578	0.0241765
GOTERM_BP_FAT	GO:0031327~negative regulation of cellular biosynthetic process	181	2.82636	1.49618e-05	ENSMUSG00000032397, ENSMUSG00000038518, ENSMUSG00000020472, ENSMUSG00000027387, ENSMUSG00000040761, ENSMUSG00000045896, ENSMUSG00000026739, ENSMUSG00000018501, ENSMUSG00000038418, ENSMUSG00000025402, ENSMUSG00000028842, ENSMUSG00000063568, ENSMUSG00000052707, ENSMUSG00000039231, ENSMUSG00000008976, ENSMUSG00000041058, ENSMUSG00000037373, ENSMUSG00000025486, ENSMUSG00000000743, ENSMUSG00000027582,…	4390	430	13588	1.30287	0.0684629	0.000708942	0.0283092
GOTERM_BP_FAT	GO:0051188~cofactor biosynthetic process	50	0.780762	1.66663e-05	ENSMUSG00000028247, ENSMUSG00000031400, ENSMUSG00000031782, ENSMUSG00000025825, ENSMUSG00000027618, ENSMUSG00000032293, ENSMUSG00000009566, ENSMUSG00000020572, ENSMUSG00000027610, ENSMUSG00000044792, ENSMUSG00000002280, ENSMUSG00000042148, ENSMUSG00000032786, ENSMUSG00000028684, ENSMUSG00000030674, ENSMUSG00000026784, ENSMUSG00000003662, ENSMUSG00000041733, ENSMUSG00000001755, ENSMUSG00000028124,…	4390	91	13588	1.70067	0.075959	0.00078186	0.0315339
GOTERM_BP_FAT	GO:0009890~negative regulation of biosynthetic process	182	2.84197	1.83984e-05	ENSMUSG00000032397, ENSMUSG00000038518, ENSMUSG00000020472, ENSMUSG00000027387, ENSMUSG00000040761, ENSMUSG00000045896, ENSMUSG00000026739, ENSMUSG00000018501, ENSMUSG00000038418, ENSMUSG00000025402, ENSMUSG00000028842, ENSMUSG00000063568, ENSMUSG00000052707, ENSMUSG00000039231, ENSMUSG00000008976, ENSMUSG00000041058, ENSMUSG00000037373, ENSMUSG00000025486, ENSMUSG00000000743, ENSMUSG00000027582,…	4390	434	13588	1.29799	0.0835148	0.000854628	0.0348107
GOTERM_BP_FAT	GO:0043623~cellular protein complex assembly	57	0.890069	1.89123e-05	ENSMUSG00000039361, ENSMUSG00000000131, ENSMUSG00000031165, ENSMUSG00000030357, ENSMUSG00000019773, ENSMUSG00000042590, ENSMUSG00000039233, ENSMUSG00000028019, ENSMUSG00000022913, ENSMUSG00000022607, ENSMUSG00000042148, ENSMUSG00000043091, ENSMUSG00000032498, ENSMUSG00000001525, ENSMUSG00000015733, ENSMUSG00000035198, ENSMUSG00000009470, ENSMUSG00000039959, ENSMUSG00000001473, ENSMUSG00000041879,…	4390	108	13588	1.63359	0.0857443	0.000869961	0.0357828
GOTERM_BP_FAT	GO:0007040~lysosome organization	18	0.281074	1.91754e-05	ENSMUSG00000002103, ENSMUSG00000033540, ENSMUSG00000025232, ENSMUSG00000019726, ENSMUSG00000028048, ENSMUSG00000037234, ENSMUSG00000032245, ENSMUSG00000030720, ENSMUSG00000030761, ENSMUSG00000025579, ENSMUSG00000031667, ENSMUSG00000052566, ENSMUSG00000021665, ENSMUSG00000028657, ENSMUSG00000028419, ENSMUSG00000030894, ENSMUSG00000028572, ENSMUSG00000042328	4390	22	13588	2.53245	0.0868838	0.000873581	0.0362805
GOTERM_BP_FAT	GO:0043933~macromolecular complex subunit organization	157	2.45159	2.08682e-05	ENSMUSG00000002658, ENSMUSG00000024268, ENSMUSG00000029177, ENSMUSG00000039361, ENSMUSG00000024360, ENSMUSG00000000131, ENSMUSG00000018858, ENSMUSG00000032580, ENSMUSG00000019773, ENSMUSG00000024778, ENSMUSG00000005470, ENSMUSG00000025616, ENSMUSG00000042590, ENSMUSG00000039233, ENSMUSG00000029684, ENSMUSG00000031314, ENSMUSG00000027763, ENSMUSG00000001525, ENSMUSG00000020409, ENSMUSG00000071359,…	4390	367	13588	1.32411	0.0941816	0.000941618	0.0394828
GOTERM_BP_FAT	GO:0000059~protein import into nucleus, docking	14	0.218613	2.12377e-05	ENSMUSG00000000131, ENSMUSG00000022100, ENSMUSG00000001440, ENSMUSG00000042590, ENSMUSG00000009470, ENSMUSG00000002319, ENSMUSG00000041879, ENSMUSG00000040594, ENSMUSG00000002718, ENSMUSG00000040029, ENSMUSG00000030662, ENSMUSG00000033365, ENSMUSG00000066232, ENSMUSG00000020290	4390	15	13588	2.88887	0.0957665	0.000949244	0.0401817
GOTERM_BP_FAT	GO:0032318~regulation of Ras GTPase activity	45	0.702686	2.20492e-05	ENSMUSG00000023353, ENSMUSG00000052632, ENSMUSG00000028030, ENSMUSG00000033083, ENSMUSG00000034412, ENSMUSG00000029174, ENSMUSG00000020745, ENSMUSG00000027465, ENSMUSG00000032870, ENSMUSG00000039178, ENSMUSG00000021368, ENSMUSG00000036644, ENSMUSG00000041890, ENSMUSG00000027255, ENSMUSG00000032714, ENSMUSG00000037999, ENSMUSG00000036473, ENSMUSG00000032812, ENSMUSG00000022749, ENSMUSG00000035437,…	4390	80	13588	1.74106	0.0992381	0.000976293	0.0417168
GOTERM_BP_FAT	GO:0005996~monosaccharide metabolic process	90	1.40537	2.37986e-05	ENSMUSG00000032295, ENSMUSG00000032294, ENSMUSG00000032306, ENSMUSG00000023456, ENSMUSG00000004455, ENSMUSG00000032114, ENSMUSG00000033400, ENSMUSG00000048583, ENSMUSG00000028673, ENSMUSG00000031400, ENSMUSG00000040385, ENSMUSG00000017390, ENSMUSG00000038967, ENSMUSG00000027207, ENSMUSG00000032648, ENSMUSG00000029136, ENSMUSG00000025791, ENSMUSG00000036073, ENSMUSG00000004267, ENSMUSG00000035473,…	4390	191	13588	1.45848	0.106677	0.00104396	0.0450258
GOTERM_BP_FAT	GO:0008654~phospholipid biosynthetic process	46	0.718301	2.89865e-05	ENSMUSG00000027533, ENSMUSG00000024843, ENSMUSG00000023452, ENSMUSG00000035246, ENSMUSG00000050229, ENSMUSG00000026698, ENSMUSG00000021703, ENSMUSG00000031545, ENSMUSG00000005615, ENSMUSG00000019877, ENSMUSG00000019139, ENSMUSG00000038383, ENSMUSG00000037706, ENSMUSG00000021518, ENSMUSG00000038732, ENSMUSG00000021665, ENSMUSG00000035596, ENSMUSG00000030682, ENSMUSG00000027134, ENSMUSG00000031467,…	4390	83	13588	1.71542	0.128377	0.00125974	0.0548387
GOTERM_BP_FAT	GO:0019318~hexose metabolic process	81	1.26483	3.02122e-05	ENSMUSG00000032295, ENSMUSG00000032294, ENSMUSG00000032306, ENSMUSG00000023456, ENSMUSG00000004455, ENSMUSG00000032114, ENSMUSG00000033400, ENSMUSG00000048583, ENSMUSG00000028673, ENSMUSG00000031400, ENSMUSG00000040385, ENSMUSG00000017390, ENSMUSG00000038967, ENSMUSG00000027207, ENSMUSG00000032648, ENSMUSG00000025791, ENSMUSG00000036073, ENSMUSG00000004267, ENSMUSG00000035473, ENSMUSG00000033065,…	4390	169	13588	1.48351	0.133426	0.00130104	0.0571569
GOTERM_BP_FAT	GO:0006508~proteolysis	394	6.1524	3.12893e-05	ENSMUSG00000026399, ENSMUSG00000019773, ENSMUSG00000034413, ENSMUSG00000025616, ENSMUSG00000022124, ENSMUSG00000025103, ENSMUSG00000028703, ENSMUSG00000035000, ENSMUSG00000038416, ENSMUSG00000020265, ENSMUSG00000053483, ENSMUSG00000019979, ENSMUSG00000006398, ENSMUSG00000029686, ENSMUSG00000020124, ENSMUSG00000006392, ENSMUSG00000019578, ENSMUSG00000028309, ENSMUSG00000029798, ENSMUSG00000035293,…	4390	1034	13588	1.17942	0.137839	0.00133527	0.059194
GOTERM_BP_FAT	GO:0045619~regulation of lymphocyte differentiation	35	0.546533	3.19513e-05	ENSMUSG00000027387, ENSMUSG00000020198, ENSMUSG00000037649, ENSMUSG00000021686, ENSMUSG00000024778, ENSMUSG00000028076, ENSMUSG00000020919, ENSMUSG00000002981, ENSMUSG00000031712, ENSMUSG00000026395, ENSMUSG00000026739, ENSMUSG00000021457, ENSMUSG00000004266, ENSMUSG00000018654, ENSMUSG00000036594, ENSMUSG00000032440, ENSMUSG00000041135, ENSMUSG00000047139, ENSMUSG00000024610, ENSMUSG00000030336,…	4390	58	13588	1.8678	0.140541	0.00135133	0.0604461
GOTERM_BP_FAT	GO:0015931~nucleobase, nucleoside, nucleotide and nucleic acid transport	42	0.65584	3.3018e-05	ENSMUSG00000062078, ENSMUSG00000003226, ENSMUSG00000022142, ENSMUSG00000052798, ENSMUSG00000022100, ENSMUSG00000024287, ENSMUSG00000035351, ENSMUSG00000034826, ENSMUSG00000032939, ENSMUSG00000040034, ENSMUSG00000020100, ENSMUSG00000025134, ENSMUSG00000034274, ENSMUSG00000026999, ENSMUSG00000025580, ENSMUSG00000016619, ENSMUSG00000020739, ENSMUSG00000051329, ENSMUSG00000022774, ENSMUSG00000028330,…	4390	74	13588	1.75674	0.144875	0.00138406	0.0624633
GOTERM_BP_FAT	GO:0065003~macromolecular complex assembly	145	2.26421	3.73316e-05	ENSMUSG00000002658, ENSMUSG00000024268, ENSMUSG00000029177, ENSMUSG00000039361, ENSMUSG00000000131, ENSMUSG00000032580, ENSMUSG00000019773, ENSMUSG00000024778, ENSMUSG00000005470, ENSMUSG00000025616, ENSMUSG00000042590, ENSMUSG00000039233, ENSMUSG00000029684, ENSMUSG00000031314, ENSMUSG00000027763, ENSMUSG00000001525, ENSMUSG00000020409, ENSMUSG00000071359, ENSMUSG00000079037, ENSMUSG00000035198,…	4390	338	13588	1.32783	0.162183	0.00155104	0.0706213
GOTERM_BP_FAT	GO:0006479~protein amino acid methylation	28	0.437227	3.82277e-05	ENSMUSG00000013787, ENSMUSG00000024360, ENSMUSG00000037134, ENSMUSG00000021488, ENSMUSG00000049300, ENSMUSG00000024947, ENSMUSG00000029004, ENSMUSG00000036478, ENSMUSG00000039231, ENSMUSG00000029687, ENSMUSG00000030763, ENSMUSG00000044791, ENSMUSG00000060098, ENSMUSG00000032185, ENSMUSG00000030619, ENSMUSG00000045098, ENSMUSG00000036893, ENSMUSG00000062203, ENSMUSG00000059851, ENSMUSG00000039958,…	4390	43	13588	2.01549	0.165734	0.00157443	0.0723157
GOTERM_BP_FAT	GO:0008213~protein amino acid alkylation	28	0.437227	3.82277e-05	ENSMUSG00000013787, ENSMUSG00000024360, ENSMUSG00000037134, ENSMUSG00000021488, ENSMUSG00000049300, ENSMUSG00000024947, ENSMUSG00000029004, ENSMUSG00000036478, ENSMUSG00000039231, ENSMUSG00000029687, ENSMUSG00000030763, ENSMUSG00000044791, ENSMUSG00000060098, ENSMUSG00000032185, ENSMUSG00000030619, ENSMUSG00000045098, ENSMUSG00000036893, ENSMUSG00000062203, ENSMUSG00000059851, ENSMUSG00000039958,…	4390	43	13588	2.01549	0.165734	0.00157443	0.0723157
GOTERM_BP_FAT	GO:0006302~double-strand break repair	28	0.437227	3.82277e-05	ENSMUSG00000022471, ENSMUSG00000037032, ENSMUSG00000052139, ENSMUSG00000043535, ENSMUSG00000020413, ENSMUSG00000028702, ENSMUSG00000024019, ENSMUSG00000031928, ENSMUSG00000031820, ENSMUSG00000059552, ENSMUSG00000025878, ENSMUSG00000032498, ENSMUSG00000024151, ENSMUSG00000030166, ENSMUSG00000021569, ENSMUSG00000026648, ENSMUSG00000000751, ENSMUSG00000006678, ENSMUSG00000021615, ENSMUSG00000049932,…	4390	43	13588	2.01549	0.165734	0.00157443	0.0723157
GOTERM_BP_FAT	GO:0000819~sister chromatid segregation	16	0.249844	3.94927e-05	ENSMUSG00000022141, ENSMUSG00000034349, ENSMUSG00000029516, ENSMUSG00000032264, ENSMUSG00000031858, ENSMUSG00000034021, ENSMUSG00000040021, ENSMUSG00000035024, ENSMUSG00000024045, ENSMUSG00000000743, ENSMUSG00000027306, ENSMUSG00000024791, ENSMUSG00000079614, ENSMUSG00000029910, ENSMUSG00000015461, ENSMUSG00000066979	4390	19	13588	2.6065	0.170721	0.00161248	0.0747079
GOTERM_BP_FAT	GO:0006476~protein amino acid deacetylation	16	0.249844	3.94927e-05	ENSMUSG00000031161, ENSMUSG00000025138, ENSMUSG00000020063, ENSMUSG00000054021, ENSMUSG00000019777, ENSMUSG00000024454, ENSMUSG00000067567, ENSMUSG00000028800, ENSMUSG00000015149, ENSMUSG00000006456, ENSMUSG00000040054, ENSMUSG00000029524, ENSMUSG00000054008, ENSMUSG00000062906, ENSMUSG00000029913, ENSMUSG00000025486	4390	19	13588	2.6065	0.170721	0.00161248	0.0747079
GOTERM_BP_FAT	GO:0040029~regulation of gene expression, epigenetic	40	0.62461	4.31197e-05	ENSMUSG00000004099, ENSMUSG00000002028, ENSMUSG00000001424, ENSMUSG00000029276, ENSMUSG00000035478, ENSMUSG00000027018, ENSMUSG00000054021, ENSMUSG00000028842, ENSMUSG00000017146, ENSMUSG00000024240, ENSMUSG00000052707, ENSMUSG00000024054, ENSMUSG00000029004, ENSMUSG00000039231, ENSMUSG00000027079, ENSMUSG00000060098, ENSMUSG00000040054, ENSMUSG00000029524, ENSMUSG00000025486, ENSMUSG00000002731,…	4390	70	13588	1.7687	0.184857	0.00174541	0.0815664
GOTERM_BP_FAT	GO:0032268~regulation of cellular protein metabolic process	123	1.92067	4.37131e-05	ENSMUSG00000026254, ENSMUSG00000019773, ENSMUSG00000029173, ENSMUSG00000045896, ENSMUSG00000026395, ENSMUSG00000031714, ENSMUSG00000018501, ENSMUSG00000021457, ENSMUSG00000028156, ENSMUSG00000028842, ENSMUSG00000000489, ENSMUSG00000031392, ENSMUSG00000052707, ENSMUSG00000028708, ENSMUSG00000016481, ENSMUSG00000022788, ENSMUSG00000028580, ENSMUSG00000049044, ENSMUSG00000030068, ENSMUSG00000030314,…	4390	280	13588	1.35968	0.187147	0.00175443	0.0826885
GOTERM_BP_FAT	GO:0007346~regulation of mitotic cell cycle	51	0.796377	4.45774e-05	ENSMUSG00000019773, ENSMUSG00000030451, ENSMUSG00000026012, ENSMUSG00000022601, ENSMUSG00000000743, ENSMUSG00000066551, ENSMUSG00000006699, ENSMUSG00000055670, ENSMUSG00000035198, ENSMUSG00000029999, ENSMUSG00000026749, ENSMUSG00000032264, ENSMUSG00000019768, ENSMUSG00000018965, ENSMUSG00000020184, ENSMUSG00000024454, ENSMUSG00000026605, ENSMUSG00000043991, ENSMUSG00000041147, ENSMUSG00000027306,…	4390	96	13588	1.64433	0.19047	0.00177407	0.0843229
GOTERM_BP_FAT	GO:0032483~regulation of Rab protein signal transduction	26	0.405996	4.46765e-05	ENSMUSG00000028030, ENSMUSG00000033083, ENSMUSG00000034412, ENSMUSG00000029174, ENSMUSG00000027465, ENSMUSG00000039178, ENSMUSG00000021368, ENSMUSG00000036644, ENSMUSG00000036473, ENSMUSG00000022749, ENSMUSG00000035437, ENSMUSG00000022364, ENSMUSG00000042303, ENSMUSG00000040247, ENSMUSG00000003134, ENSMUSG00000039813, ENSMUSG00000039976, ENSMUSG00000023923, ENSMUSG00000039046, ENSMUSG00000042473,…	4390	39	13588	2.06348	0.19085	0.0017632	0.0845101
GOTERM_BP_FAT	GO:0032313~regulation of Rab GTPase activity	26	0.405996	4.46765e-05	ENSMUSG00000028030, ENSMUSG00000033083, ENSMUSG00000034412, ENSMUSG00000029174, ENSMUSG00000027465, ENSMUSG00000039178, ENSMUSG00000021368, ENSMUSG00000036644, ENSMUSG00000036473, ENSMUSG00000022749, ENSMUSG00000035437, ENSMUSG00000022364, ENSMUSG00000042303, ENSMUSG00000040247, ENSMUSG00000003134, ENSMUSG00000039813, ENSMUSG00000039976, ENSMUSG00000023923, ENSMUSG00000039046, ENSMUSG00000042473,…	4390	39	13588	2.06348	0.19085	0.0017632	0.0845101
GOTERM_BP_FAT	GO:0017038~protein import	45	0.702686	4.94983e-05	ENSMUSG00000029198, ENSMUSG00000055334, ENSMUSG00000000131, ENSMUSG00000022100, ENSMUSG00000001440, ENSMUSG00000055116, ENSMUSG00000042590, ENSMUSG00000021079, ENSMUSG00000024580, ENSMUSG00000036986, ENSMUSG00000002984, ENSMUSG00000021929, ENSMUSG00000029020, ENSMUSG00000020283, ENSMUSG00000030662, ENSMUSG00000027076, ENSMUSG00000032812, ENSMUSG00000020315, ENSMUSG00000059552, ENSMUSG00000002496,…	4390	82	13588	1.69859	0.209135	0.00193719	0.093627
GOTERM_BP_FAT	GO:0006310~DNA recombination	42	0.65584	5.02443e-05	ENSMUSG00000005370, ENSMUSG00000022471, ENSMUSG00000020697, ENSMUSG00000031311, ENSMUSG00000024943, ENSMUSG00000028702, ENSMUSG00000020413, ENSMUSG00000031583, ENSMUSG00000079109, ENSMUSG00000003868, ENSMUSG00000056394, ENSMUSG00000039055, ENSMUSG00000031015, ENSMUSG00000027433, ENSMUSG00000024906, ENSMUSG00000037262, ENSMUSG00000039748, ENSMUSG00000021287, ENSMUSG00000024151, ENSMUSG00000032498,…	4390	75	13588	1.73332	0.211927	0.00195026	0.0950375
GOTERM_BP_FAT	GO:0045934~negative regulation of nucleobase, nucleoside, nucleotide and nucleic acid metabolic process	166	2.59213	5.27964e-05	ENSMUSG00000032397, ENSMUSG00000038518, ENSMUSG00000020472, ENSMUSG00000030254, ENSMUSG00000040761, ENSMUSG00000027387, ENSMUSG00000026739, ENSMUSG00000018501, ENSMUSG00000038418, ENSMUSG00000025402, ENSMUSG00000063568, ENSMUSG00000039231, ENSMUSG00000008976, ENSMUSG00000041058, ENSMUSG00000037373, ENSMUSG00000025486, ENSMUSG00000000743, ENSMUSG00000024151, ENSMUSG00000030067, ENSMUSG00000027582,…	4390	397	13588	1.29422	0.221403	0.00203258	0.0998624
GOTERM_BP_FAT	GO:0016197~endosome transport	21	0.32792	5.59285e-05	ENSMUSG00000006699, ENSMUSG00000021589, ENSMUSG00000030172, ENSMUSG00000031328, ENSMUSG00000031165, ENSMUSG00000020128, ENSMUSG00000034602, ENSMUSG00000037234, ENSMUSG00000020078, ENSMUSG00000034867, ENSMUSG00000031667, ENSMUSG00000052566, ENSMUSG00000028080, ENSMUSG00000026024, ENSMUSG00000028419, ENSMUSG00000051412, ENSMUSG00000034190, ENSMUSG00000029104, ENSMUSG00000031479, ENSMUSG00000028572,…	4390	29	13588	2.24136	0.232877	0.00213569	0.105784
GOTERM_BP_FAT	GO:0045580~regulation of T cell differentiation	30	0.468457	5.59304e-05	ENSMUSG00000027387, ENSMUSG00000020198, ENSMUSG00000037649, ENSMUSG00000021686, ENSMUSG00000028076, ENSMUSG00000020919, ENSMUSG00000002981, ENSMUSG00000031712, ENSMUSG00000026395, ENSMUSG00000026739, ENSMUSG00000021457, ENSMUSG00000018654, ENSMUSG00000036594, ENSMUSG00000032440, ENSMUSG00000041135, ENSMUSG00000024610, ENSMUSG00000030336, ENSMUSG00000036931, ENSMUSG00000017697, ENSMUSG00000037104,…	4390	48	13588	1.93451	0.232884	0.00211869	0.105787
GOTERM_BP_FAT	GO:0007264~small GTPase mediated signal transduction	114	1.78014	6.31907e-05	ENSMUSG00000028057, ENSMUSG00000028249, ENSMUSG00000020476, ENSMUSG00000001847, ENSMUSG00000029512, ENSMUSG00000047187, ENSMUSG00000022957, ENSMUSG00000026433, ENSMUSG00000041112, ENSMUSG00000039844, ENSMUSG00000042303, ENSMUSG00000020671, ENSMUSG00000049044, ENSMUSG00000056515, ENSMUSG00000028068, ENSMUSG00000017837, ENSMUSG00000030265, ENSMUSG00000064147, ENSMUSG00000062232, ENSMUSG00000030742,…	4390	258	13588	1.36765	0.258836	0.00237443	0.119512
GOTERM_BP_FAT	GO:0033365~protein localization in organelle	51	0.796377	6.33694e-05	ENSMUSG00000078970, ENSMUSG00000055334, ENSMUSG00000000131, ENSMUSG00000042590, ENSMUSG00000021079, ENSMUSG00000021929, ENSMUSG00000028649, ENSMUSG00000029020, ENSMUSG00000032042, ENSMUSG00000002496, ENSMUSG00000037339, ENSMUSG00000031922, ENSMUSG00000008450, ENSMUSG00000024789, ENSMUSG00000028161, ENSMUSG00000009470, ENSMUSG00000001855, ENSMUSG00000041879, ENSMUSG00000018449, ENSMUSG00000033365,…	4390	97	13588	1.62738	0.259464	0.00236241	0.11985
GOTERM_BP_FAT	GO:0007017~microtubule-based process	96	1.49906	6.79798e-05	ENSMUSG00000019773, ENSMUSG00000069135, ENSMUSG00000037234, ENSMUSG00000020745, ENSMUSG00000018707, ENSMUSG00000032254, ENSMUSG00000005907, ENSMUSG00000021076, ENSMUSG00000017146, ENSMUSG00000039233, ENSMUSG00000052566, ENSMUSG00000028447, ENSMUSG00000048799, ENSMUSG00000022607, ENSMUSG00000043091, ENSMUSG00000035439, ENSMUSG00000032498, ENSMUSG00000001525, ENSMUSG00000033826, ENSMUSG00000027394,…	4390	211	13588	1.40825	0.275472	0.0025143	0.128564
GOTERM_BP_FAT	GO:0051336~regulation of hydrolase activity	90	1.40537	7.80834e-05	ENSMUSG00000023353, ENSMUSG00000037820, ENSMUSG00000034412, ENSMUSG00000029433, ENSMUSG00000029174, ENSMUSG00000020787, ENSMUSG00000020745, ENSMUSG00000032870, ENSMUSG00000024639, ENSMUSG00000039178, ENSMUSG00000021368, ENSMUSG00000002289, ENSMUSG00000027255, ENSMUSG00000028282, ENSMUSG00000029547, ENSMUSG00000037999, ENSMUSG00000019979, ENSMUSG00000024012, ENSMUSG00000036473, ENSMUSG00000021218,…	4390	196	13588	1.42127	0.309355	0.00286511	0.147659
GOTERM_BP_FAT	GO:0006916~anti-apoptosis	47	0.733916	7.90081e-05	ENSMUSG00000004535, ENSMUSG00000006906, ENSMUSG00000031781, ENSMUSG00000031155, ENSMUSG00000060126, ENSMUSG00000020053, ENSMUSG00000028864, ENSMUSG00000020919, ENSMUSG00000027193, ENSMUSG00000032604, ENSMUSG00000026942, ENSMUSG00000001729, ENSMUSG00000024807, ENSMUSG00000078566, ENSMUSG00000039130, ENSMUSG00000026031, ENSMUSG00000022684, ENSMUSG00000032463, ENSMUSG00000044167, ENSMUSG00000030336,…	4390	88	13588	1.65313	0.312376	0.00287673	0.149406
GOTERM_BP_FAT	GO:0044271~nitrogen compound biosynthetic process	130	2.02998	8.05404e-05	ENSMUSG00000031441, ENSMUSG00000020788, ENSMUSG00000024566, ENSMUSG00000013629, ENSMUSG00000053907, ENSMUSG00000020572, ENSMUSG00000015961, ENSMUSG00000036622, ENSMUSG00000026192, ENSMUSG00000011148, ENSMUSG00000033379, ENSMUSG00000042032, ENSMUSG00000027259, ENSMUSG00000028789, ENSMUSG00000071359, ENSMUSG00000033161, ENSMUSG00000032786, ENSMUSG00000052459, ENSMUSG00000032570, ENSMUSG00000053398,…	4390	302	13588	1.33238	0.317353	0.00291009	0.152301
GOTERM_BP_FAT	GO:0051325~interphase	31	0.484072	8.44966e-05	ENSMUSG00000043154, ENSMUSG00000027552, ENSMUSG00000043866, ENSMUSG00000025809, ENSMUSG00000042557, ENSMUSG00000002297, ENSMUSG00000038482, ENSMUSG00000022105, ENSMUSG00000021820, ENSMUSG00000032119, ENSMUSG00000024791, ENSMUSG00000057469, ENSMUSG00000053819, ENSMUSG00000028161, ENSMUSG00000006678, ENSMUSG00000040021, ENSMUSG00000020167, ENSMUSG00000017716, ENSMUSG00000020184, ENSMUSG00000026605,…	4390	51	13588	1.88141	0.330036	0.00302973	0.159777
GOTERM_BP_FAT	GO:0010608~posttranscriptional regulation of gene expression	71	1.10868	9.52886e-05	ENSMUSG00000024423, ENSMUSG00000045817, ENSMUSG00000001424, ENSMUSG00000026254, ENSMUSG00000040385, ENSMUSG00000029173, ENSMUSG00000045896, ENSMUSG00000028842, ENSMUSG00000028156, ENSMUSG00000005610, ENSMUSG00000032293, ENSMUSG00000020743, ENSMUSG00000052707, ENSMUSG00000028708, ENSMUSG00000039782, ENSMUSG00000072437, ENSMUSG00000028580, ENSMUSG00000030068, ENSMUSG00000027002, ENSMUSG00000021116,…	4390	148	13588	1.48487	0.363448	0.0033904	0.180166
GOTERM_BP_FAT	GO:0000070~mitotic sister chromatid segregation	15	0.234229	9.75116e-05	ENSMUSG00000022141, ENSMUSG00000034349, ENSMUSG00000029516, ENSMUSG00000032264, ENSMUSG00000031858, ENSMUSG00000034021, ENSMUSG00000035024, ENSMUSG00000024045, ENSMUSG00000000743, ENSMUSG00000027306, ENSMUSG00000024791, ENSMUSG00000079614, ENSMUSG00000029910, ENSMUSG00000015461, ENSMUSG00000066979	4390	18	13588	2.57935	0.370121	0.00344352	0.184366
GOTERM_BP_FAT	GO:0051172~negative regulation of nitrogen compound metabolic process	166	2.59213	9.79901e-05	ENSMUSG00000032397, ENSMUSG00000038518, ENSMUSG00000020472, ENSMUSG00000030254, ENSMUSG00000040761, ENSMUSG00000027387, ENSMUSG00000026739, ENSMUSG00000018501, ENSMUSG00000038418, ENSMUSG00000025402, ENSMUSG00000063568, ENSMUSG00000039231, ENSMUSG00000008976, ENSMUSG00000041058, ENSMUSG00000037373, ENSMUSG00000025486, ENSMUSG00000000743, ENSMUSG00000024151, ENSMUSG00000030067, ENSMUSG00000027582,…	4390	401	13588	1.28131	0.371548	0.0034348	0.18527
GOTERM_BP_FAT	GO:0034621~cellular macromolecular complex subunit organization	108	1.68645	0.000112019	ENSMUSG00000024268, ENSMUSG00000029177, ENSMUSG00000039361, ENSMUSG00000024360, ENSMUSG00000000131, ENSMUSG00000032580, ENSMUSG00000018858, ENSMUSG00000019773, ENSMUSG00000005470, ENSMUSG00000042590, ENSMUSG00000039233, ENSMUSG00000029684, ENSMUSG00000027763, ENSMUSG00000001525, ENSMUSG00000020409, ENSMUSG00000035198, ENSMUSG00000039959, ENSMUSG00000001473, ENSMUSG00000041879, ENSMUSG00000033365,…	4390	245	13588	1.36442	0.411983	0.00389679	0.211767
GOTERM_BP_FAT	GO:0016481~negative regulation of transcription	155	2.42036	0.000116399	ENSMUSG00000038518, ENSMUSG00000020472, ENSMUSG00000040761, ENSMUSG00000027387, ENSMUSG00000026739, ENSMUSG00000018501, ENSMUSG00000038418, ENSMUSG00000025402, ENSMUSG00000063568, ENSMUSG00000039231, ENSMUSG00000008976, ENSMUSG00000041058, ENSMUSG00000037373, ENSMUSG00000025486, ENSMUSG00000000743, ENSMUSG00000030067, ENSMUSG00000027582, ENSMUSG00000027641, ENSMUSG00000028163, ENSMUSG00000051910,…	4390	372	13588	1.28967	0.424065	0.00401936	0.220038
GOTERM_BP_FAT	GO:0045814~negative regulation of gene expression, epigenetic	17	0.265459	0.000118825	ENSMUSG00000020661, ENSMUSG00000025138, ENSMUSG00000020063, ENSMUSG00000027018, ENSMUSG00000035478, ENSMUSG00000054021, ENSMUSG00000027478, ENSMUSG00000024240, ENSMUSG00000020390, ENSMUSG00000015149, ENSMUSG00000039231, ENSMUSG00000025001, ENSMUSG00000021326, ENSMUSG00000040054, ENSMUSG00000029524, ENSMUSG00000025486, ENSMUSG00000032187	4390	22	13588	2.39176	0.430653	0.00407331	0.224621
GOTERM_BP_FAT	GO:0051252~regulation of RNA metabolic process	545	8.51031	0.000128045	ENSMUSG00000038518, ENSMUSG00000030543, ENSMUSG00000066057, ENSMUSG00000001517, ENSMUSG00000021109, ENSMUSG00000025616, ENSMUSG00000018501, ENSMUSG00000072889, ENSMUSG00000038418, ENSMUSG00000021510, ENSMUSG00000046179, ENSMUSG00000006058, ENSMUSG00000040033, ENSMUSG00000053483, ENSMUSG00000025612, ENSMUSG00000029587, ENSMUSG00000022952, ENSMUSG00000059475, ENSMUSG00000001016, ENSMUSG00000078502,…	4390	1488	13588	1.13366	0.455002	0.00435719	0.24203
GOTERM_BP_FAT	GO:0048193~Golgi vesicle transport	31	0.484072	0.00013831	ENSMUSG00000034602, ENSMUSG00000039367, ENSMUSG00000028847, ENSMUSG00000036391, ENSMUSG00000030298, ENSMUSG00000055681, ENSMUSG00000039234, ENSMUSG00000041891, ENSMUSG00000026577, ENSMUSG00000026470, ENSMUSG00000001052, ENSMUSG00000051412, ENSMUSG00000020986, ENSMUSG00000029148, ENSMUSG00000034893, ENSMUSG00000024533, ENSMUSG00000032264, ENSMUSG00000027429, ENSMUSG00000029705, ENSMUSG00000060992,…	4390	52	13588	1.84523	0.480888	0.00467217	0.261409
GOTERM_BP_FAT	GO:0030433~ER-associated protein catabolic process	12	0.187383	0.000153425	ENSMUSG00000039703, ENSMUSG00000055401, ENSMUSG00000009293, ENSMUSG00000036646, ENSMUSG00000016552, ENSMUSG00000020311, ENSMUSG00000040462, ENSMUSG00000030104, ENSMUSG00000020048, ENSMUSG00000022365, ENSMUSG00000031751, ENSMUSG00000018442	4390	13	13588	2.85712	0.516783	0.0051448	0.289936
GOTERM_BP_FAT	GO:0032392~DNA geometric change	12	0.187383	0.000153425	ENSMUSG00000022779, ENSMUSG00000002870, ENSMUSG00000070544, ENSMUSG00000000934, ENSMUSG00000029730, ENSMUSG00000022673, ENSMUSG00000027323, ENSMUSG00000025209, ENSMUSG00000026355, ENSMUSG00000002814, ENSMUSG00000020079, ENSMUSG00000066551	4390	13	13588	2.85712	0.516783	0.0051448	0.289936
GOTERM_BP_FAT	GO:0009108~coenzyme biosynthetic process	36	0.562149	0.00017329	ENSMUSG00000028247, ENSMUSG00000015536, ENSMUSG00000031782, ENSMUSG00000031400, ENSMUSG00000029199, ENSMUSG00000029319, ENSMUSG00000021235, ENSMUSG00000027618, ENSMUSG00000026798, ENSMUSG00000033610, ENSMUSG00000022574, ENSMUSG00000020917, ENSMUSG00000009566, ENSMUSG00000020572, ENSMUSG00000027610, ENSMUSG00000063849, ENSMUSG00000037847, ENSMUSG00000029735, ENSMUSG00000018846, ENSMUSG00000028992,…	4390	64	13588	1.74106	0.560214	0.00576828	0.327419
GOTERM_BP_FAT	GO:0010212~response to ionizing radiation	29	0.452842	0.000176952	ENSMUSG00000022471, ENSMUSG00000026510, ENSMUSG00000052139, ENSMUSG00000028702, ENSMUSG00000036986, ENSMUSG00000024019, ENSMUSG00000031644, ENSMUSG00000031820, ENSMUSG00000040613, ENSMUSG00000059552, ENSMUSG00000025878, ENSMUSG00000024151, ENSMUSG00000021871, ENSMUSG00000048787, ENSMUSG00000054051, ENSMUSG00000026648, ENSMUSG00000021694, ENSMUSG00000034218, ENSMUSG00000021615, ENSMUSG00000031201,…	4390	48	13588	1.87003	0.567782	0.00584875	0.334326
GOTERM_BP_FAT	GO:0030217~T cell differentiation	41	0.640225	0.000186652	ENSMUSG00000037649, ENSMUSG00000024778, ENSMUSG00000028076, ENSMUSG00000027843, ENSMUSG00000031712, ENSMUSG00000020919, ENSMUSG00000026395, ENSMUSG00000020453, ENSMUSG00000028150, ENSMUSG00000018501, ENSMUSG00000038418, ENSMUSG00000021457, ENSMUSG00000002983, ENSMUSG00000018654, ENSMUSG00000000861, ENSMUSG00000026012, ENSMUSG00000053175, ENSMUSG00000041058, ENSMUSG00000005871, ENSMUSG00000024610,…	4390	76	13588	1.66979	0.587209	0.00612569	0.352622
GOTERM_BP_FAT	GO:0007010~cytoskeleton organization	137	2.13929	0.000190231	ENSMUSG00000016382, ENSMUSG00000029381, ENSMUSG00000026842, ENSMUSG00000020128, ENSMUSG00000019773, ENSMUSG00000020476, ENSMUSG00000069135, ENSMUSG00000001847, ENSMUSG00000000489, ENSMUSG00000039233, ENSMUSG00000014778, ENSMUSG00000052566, ENSMUSG00000041112, ENSMUSG00000019978, ENSMUSG00000029684, ENSMUSG00000015766, ENSMUSG00000035439, ENSMUSG00000001525, ENSMUSG00000027394, ENSMUSG00000035198,…	4390	326	13588	1.30075	0.594154	0.00619988	0.359373
GOTERM_BP_FAT	GO:0051186~cofactor metabolic process	83	1.29606	0.000201039	ENSMUSG00000028247, ENSMUSG00000023456, ENSMUSG00000031400, ENSMUSG00000031782, ENSMUSG00000017307, ENSMUSG00000025825, ENSMUSG00000027618, ENSMUSG00000032872, ENSMUSG00000032293, ENSMUSG00000028980, ENSMUSG00000009566, ENSMUSG00000020572, ENSMUSG00000000171, ENSMUSG00000027610, ENSMUSG00000005683, ENSMUSG00000044792, ENSMUSG00000002280, ENSMUSG00000072949, ENSMUSG00000042148, ENSMUSG00000030541,…	4390	182	13588	1.41155	0.614425	0.00650627	0.379753
GOTERM_BP_FAT	GO:0045321~leukocyte activation	97	1.51468	0.000209143	ENSMUSG00000024778, ENSMUSG00000031712, ENSMUSG00000028150, ENSMUSG00000026395, ENSMUSG00000018501, ENSMUSG00000021457, ENSMUSG00000038418, ENSMUSG00000032440, ENSMUSG00000041058, ENSMUSG00000039748, ENSMUSG00000030067, ENSMUSG00000024151, ENSMUSG00000051457, ENSMUSG00000057948, ENSMUSG00000026648, ENSMUSG00000040751, ENSMUSG00000042817, ENSMUSG00000030742, ENSMUSG00000022967, ENSMUSG00000004698,…	4390	219	13588	1.37094	0.628958	0.00672179	0.395032
GOTERM_BP_FAT	GO:0031570~DNA integrity checkpoint	22	0.343535	0.000212804	ENSMUSG00000032397, ENSMUSG00000052139, ENSMUSG00000028999, ENSMUSG00000042489, ENSMUSG00000019942, ENSMUSG00000020413, ENSMUSG00000034218, ENSMUSG00000049932, ENSMUSG00000036986, ENSMUSG00000031201, ENSMUSG00000024824, ENSMUSG00000053436, ENSMUSG00000043733, ENSMUSG00000032534, ENSMUSG00000006585, ENSMUSG00000031820, ENSMUSG00000032119, ENSMUSG00000032409, ENSMUSG00000059552, ENSMUSG00000035234,…	4390	33	13588	2.06348	0.635343	0.00679303	0.401934
GOTERM_BP_FAT	GO:0006364~rRNA processing	40	0.62461	0.000215438	ENSMUSG00000025264, ENSMUSG00000079470, ENSMUSG00000017264, ENSMUSG00000031403, ENSMUSG00000040688, ENSMUSG00000041747, ENSMUSG00000031527, ENSMUSG00000036983, ENSMUSG00000028729, ENSMUSG00000020430, ENSMUSG00000026127, ENSMUSG00000031683, ENSMUSG00000035575, ENSMUSG00000025364, ENSMUSG00000030888, ENSMUSG00000026019, ENSMUSG00000003848, ENSMUSG00000004393, ENSMUSG00000033285, ENSMUSG00000022557,…	4390	74	13588	1.67309	0.639868	0.00683083	0.4069
GOTERM_BP_FAT	GO:0016311~dephosphorylation	67	1.04622	0.000216907	ENSMUSG00000043154, ENSMUSG00000013236, ENSMUSG00000027698, ENSMUSG00000004455, ENSMUSG00000040385, ENSMUSG00000031506, ENSMUSG00000026395, ENSMUSG00000034573, ENSMUSG00000032290, ENSMUSG00000004266, ENSMUSG00000028909, ENSMUSG00000043733, ENSMUSG00000033502, ENSMUSG00000037826, ENSMUSG00000038042, ENSMUSG00000034613, ENSMUSG00000025314, ENSMUSG00000024190, ENSMUSG00000034616, ENSMUSG00000015214,…	4390	141	13588	1.47078	0.642368	0.00683156	0.409669
GOTERM_BP_FAT	GO:0009156~ribonucleoside monophosphate biosynthetic process	14	0.218613	0.000237447	ENSMUSG00000025742, ENSMUSG00000047022, ENSMUSG00000022962, ENSMUSG00000020899, ENSMUSG00000029247, ENSMUSG00000027823, ENSMUSG00000015961, ENSMUSG00000027889, ENSMUSG00000026192, ENSMUSG00000031730, ENSMUSG00000005686, ENSMUSG00000003500, ENSMUSG00000031432, ENSMUSG00000027259, ENSMUSG00000017697	4390	17	13588	2.549	0.675553	0.0074268	0.44838
GOTERM_BP_FAT	GO:0034622~cellular macromolecular complex assembly	96	1.49906	0.000237924	ENSMUSG00000024268, ENSMUSG00000029177, ENSMUSG00000039361, ENSMUSG00000000131, ENSMUSG00000031165, ENSMUSG00000030357, ENSMUSG00000032580, ENSMUSG00000019773, ENSMUSG00000005470, ENSMUSG00000042590, ENSMUSG00000024921, ENSMUSG00000028019, ENSMUSG00000039233, ENSMUSG00000031540, ENSMUSG00000062604, ENSMUSG00000060098, ENSMUSG00000038335, ENSMUSG00000022913, ENSMUSG00000022601, ENSMUSG00000042148,…	4390	217	13588	1.36931	0.676285	0.00739288	0.449278
GOTERM_BP_FAT	GO:0009451~RNA modification	26	0.405996	0.0002523	ENSMUSG00000041199, ENSMUSG00000031403, ENSMUSG00000022160, ENSMUSG00000036983, ENSMUSG00000027487, ENSMUSG00000025086, ENSMUSG00000057541, ENSMUSG00000033356, ENSMUSG00000051557, ENSMUSG00000039826, ENSMUSG00000038888, ENSMUSG00000028114, ENSMUSG00000032044, ENSMUSG00000040613, ENSMUSG00000006732, ENSMUSG00000002825, ENSMUSG00000024037, ENSMUSG00000029507, ENSMUSG00000031171, ENSMUSG00000004460,…	4390	42	13588	1.91609	0.697614	0.00778685	0.476364
GOTERM_BP_FAT	GO:0006355~regulation of transcription, DNA-dependent	534	8.33854	0.000253927	ENSMUSG00000038518, ENSMUSG00000030543, ENSMUSG00000066057, ENSMUSG00000001517, ENSMUSG00000021109, ENSMUSG00000025616, ENSMUSG00000018501, ENSMUSG00000072889, ENSMUSG00000038418, ENSMUSG00000021510, ENSMUSG00000046179, ENSMUSG00000006058, ENSMUSG00000040033, ENSMUSG00000053483, ENSMUSG00000025612, ENSMUSG00000029587, ENSMUSG00000022952, ENSMUSG00000059475, ENSMUSG00000001016, ENSMUSG00000078502,…	4390	1465	13588	1.12822	0.699938	0.00778618	0.479428
GOTERM_BP_FAT	GO:0043069~negative regulation of programmed cell death	106	1.65522	0.000255154	ENSMUSG00000031781, ENSMUSG00000006906, ENSMUSG00000060126, ENSMUSG00000024778, ENSMUSG00000026739, ENSMUSG00000027193, ENSMUSG00000037815, ENSMUSG00000026942, ENSMUSG00000020573, ENSMUSG00000022957, ENSMUSG00000024151, ENSMUSG00000030314, ENSMUSG00000034612, ENSMUSG00000079037, ENSMUSG00000035293, ENSMUSG00000030265, ENSMUSG00000019768, ENSMUSG00000030847, ENSMUSG00000043858, ENSMUSG00000018965,…	4390	244	13588	1.34464	0.701679	0.0077734	0.48174
GOTERM_BP_FAT	GO:0009060~aerobic respiration	19	0.29669	0.000258285	ENSMUSG00000026526, ENSMUSG00000022477, ENSMUSG00000028405, ENSMUSG00000020321, ENSMUSG00000021577, ENSMUSG00000061838, ENSMUSG00000064351, ENSMUSG00000002010, ENSMUSG00000032279, ENSMUSG00000027187, ENSMUSG00000022110, ENSMUSG00000000171, ENSMUSG00000004789, ENSMUSG00000005683, ENSMUSG00000010277, ENSMUSG00000025950, ENSMUSG00000042148, ENSMUSG00000030541, ENSMUSG00000027406	4390	27	13588	2.17812	0.706075	0.00781819	0.487639
GOTERM_BP_FAT	GO:0009161~ribonucleoside monophosphate metabolic process	15	0.234229	0.000259964	ENSMUSG00000025742, ENSMUSG00000047022, ENSMUSG00000022962, ENSMUSG00000020899, ENSMUSG00000029247, ENSMUSG00000027823, ENSMUSG00000002326, ENSMUSG00000015961, ENSMUSG00000027889, ENSMUSG00000026192, ENSMUSG00000031730, ENSMUSG00000005686, ENSMUSG00000003500, ENSMUSG00000031432, ENSMUSG00000017697, ENSMUSG00000027259	4390	19	13588	2.44359	0.708406	0.0078189	0.490802
GOTERM_BP_FAT	GO:0016571~histone methylation	18	0.281074	0.000268242	ENSMUSG00000013787, ENSMUSG00000045098, ENSMUSG00000021488, ENSMUSG00000036893, ENSMUSG00000059851, ENSMUSG00000049300, ENSMUSG00000024947, ENSMUSG00000029004, ENSMUSG00000039231, ENSMUSG00000060098, ENSMUSG00000044791, ENSMUSG00000017548, ENSMUSG00000029687, ENSMUSG00000038056, ENSMUSG00000029913, ENSMUSG00000026646, ENSMUSG00000032185, ENSMUSG00000030619	4390	25	13588	2.22856	0.719627	0.00801602	0.506391
GOTERM_BP_FAT	GO:0006984~ER-nuclear signaling pathway	18	0.281074	0.000268242	ENSMUSG00000029467, ENSMUSG00000027810, ENSMUSG00000024079, ENSMUSG00000046062, ENSMUSG00000020715, ENSMUSG00000025887, ENSMUSG00000022812, ENSMUSG00000026864, ENSMUSG00000078622, ENSMUSG00000021831, ENSMUSG00000005102, ENSMUSG00000015839, ENSMUSG00000031960, ENSMUSG00000027808, ENSMUSG00000059552, ENSMUSG00000040435, ENSMUSG00000022365, ENSMUSG00000018442	4390	25	13588	2.22856	0.719627	0.00801602	0.506391
GOTERM_BP_FAT	GO:0006270~DNA replication initiation	10	0.156152	0.000270116	ENSMUSG00000028212, ENSMUSG00000002870, ENSMUSG00000029730, ENSMUSG00000005410, ENSMUSG00000000028, ENSMUSG00000022673, ENSMUSG00000026355, ENSMUSG00000041859, ENSMUSG00000002068, ENSMUSG00000006678	4390	10	13588	3.09522	0.722108	0.00802127	0.509922
GOTERM_BP_FAT	GO:0009267~cellular response to starvation	17	0.265459	0.000273174	ENSMUSG00000020063, ENSMUSG00000033124, ENSMUSG00000007891, ENSMUSG00000030720, ENSMUSG00000026289, ENSMUSG00000025907, ENSMUSG00000038160, ENSMUSG00000020538, ENSMUSG00000027244, ENSMUSG00000052707, ENSMUSG00000032905, ENSMUSG00000009772, ENSMUSG00000002289, ENSMUSG00000019969, ENSMUSG00000006611, ENSMUSG00000005102, ENSMUSG00000059552	4390	23	13588	2.28777	0.726108	0.00806122	0.51568
GOTERM_BP_FAT	GO:0030098~lymphocyte differentiation	56	0.874453	0.000273259	ENSMUSG00000024778, ENSMUSG00000031712, ENSMUSG00000028150, ENSMUSG00000026395, ENSMUSG00000018501, ENSMUSG00000038418, ENSMUSG00000021457, ENSMUSG00000026012, ENSMUSG00000053175, ENSMUSG00000041058, ENSMUSG00000024151, ENSMUSG00000030067, ENSMUSG00000052593, ENSMUSG00000051457, ENSMUSG00000006932, ENSMUSG00000028936, ENSMUSG00000056962, ENSMUSG00000026648, ENSMUSG00000042817, ENSMUSG00000008690,…	4390	114	13588	1.52046	0.726218	0.00801382	0.515839
GOTERM_BP_FAT	GO:0002521~leukocyte differentiation	67	1.04622	0.000278816	ENSMUSG00000024778, ENSMUSG00000031712, ENSMUSG00000026395, ENSMUSG00000028150, ENSMUSG00000018501, ENSMUSG00000038418, ENSMUSG00000021457, ENSMUSG00000032440, ENSMUSG00000026012, ENSMUSG00000041058, ENSMUSG00000053175, ENSMUSG00000025199, ENSMUSG00000024151, ENSMUSG00000030067, ENSMUSG00000052593, ENSMUSG00000051457, ENSMUSG00000006932, ENSMUSG00000028936, ENSMUSG00000056962, ENSMUSG00000006362,…	4390	142	13588	1.46042	0.733337	0.00812588	0.526303
GOTERM_BP_FAT	GO:0051329~interphase of mitotic cell cycle	29	0.452842	0.000286342	ENSMUSG00000043154, ENSMUSG00000027552, ENSMUSG00000043866, ENSMUSG00000025809, ENSMUSG00000042557, ENSMUSG00000002297, ENSMUSG00000038482, ENSMUSG00000022105, ENSMUSG00000021820, ENSMUSG00000032119, ENSMUSG00000024791, ENSMUSG00000057469, ENSMUSG00000053819, ENSMUSG00000028161, ENSMUSG00000006678, ENSMUSG00000040021, ENSMUSG00000017716, ENSMUSG00000020167, ENSMUSG00000020184, ENSMUSG00000026605,…	4390	49	13588	1.83186	0.742685	0.00829337	0.540474
GOTERM_BP_FAT	GO:0060548~negative regulation of cell death	106	1.65522	0.000306447	ENSMUSG00000031781, ENSMUSG00000006906, ENSMUSG00000060126, ENSMUSG00000024778, ENSMUSG00000026739, ENSMUSG00000027193, ENSMUSG00000037815, ENSMUSG00000026942, ENSMUSG00000020573, ENSMUSG00000022957, ENSMUSG00000024151, ENSMUSG00000030314, ENSMUSG00000034612, ENSMUSG00000079037, ENSMUSG00000035293, ENSMUSG00000030265, ENSMUSG00000019768, ENSMUSG00000030847, ENSMUSG00000043858, ENSMUSG00000018965,…	4390	245	13588	1.33915	0.766081	0.0088193	0.578318
GOTERM_BP_FAT	GO:0016072~rRNA metabolic process	40	0.62461	0.000310124	ENSMUSG00000025264, ENSMUSG00000079470, ENSMUSG00000017264, ENSMUSG00000031403, ENSMUSG00000040688, ENSMUSG00000041747, ENSMUSG00000031527, ENSMUSG00000036983, ENSMUSG00000028729, ENSMUSG00000020430, ENSMUSG00000026127, ENSMUSG00000031683, ENSMUSG00000035575, ENSMUSG00000025364, ENSMUSG00000030888, ENSMUSG00000026019, ENSMUSG00000003848, ENSMUSG00000004393, ENSMUSG00000033285, ENSMUSG00000022557,…	4390	75	13588	1.65078	0.770124	0.00887082	0.585238
GOTERM_BP_FAT	GO:0034404~nucleobase, nucleoside and nucleotide biosynthetic process	81	1.26483	0.000326896	ENSMUSG00000041624, ENSMUSG00000060671, ENSMUSG00000031441, ENSMUSG00000031400, ENSMUSG00000019210, ENSMUSG00000020788, ENSMUSG00000024566, ENSMUSG00000013629, ENSMUSG00000027823, ENSMUSG00000026576, ENSMUSG00000020572, ENSMUSG00000015961, ENSMUSG00000036622, ENSMUSG00000033379, ENSMUSG00000015869, ENSMUSG00000011148, ENSMUSG00000026192, ENSMUSG00000005686, ENSMUSG00000020638, ENSMUSG00000060090,…	4390	179	13588	1.40063	0.787697	0.00929234	0.616795
GOTERM_BP_FAT	GO:0034654~nucleobase, nucleoside, nucleotide and nucleic acid biosynthetic process	81	1.26483	0.000326896	ENSMUSG00000041624, ENSMUSG00000060671, ENSMUSG00000031441, ENSMUSG00000031400, ENSMUSG00000019210, ENSMUSG00000020788, ENSMUSG00000024566, ENSMUSG00000013629, ENSMUSG00000027823, ENSMUSG00000026576, ENSMUSG00000020572, ENSMUSG00000015961, ENSMUSG00000036622, ENSMUSG00000033379, ENSMUSG00000015869, ENSMUSG00000011148, ENSMUSG00000026192, ENSMUSG00000005686, ENSMUSG00000020638, ENSMUSG00000060090,…	4390	179	13588	1.40063	0.787697	0.00929234	0.616795
GOTERM_BP_FAT	GO:0051098~regulation of binding	46	0.718301	0.000354143	ENSMUSG00000024563, ENSMUSG00000056216, ENSMUSG00000028949, ENSMUSG00000020227, ENSMUSG00000043866, ENSMUSG00000021149, ENSMUSG00000017950, ENSMUSG00000036980, ENSMUSG00000024927, ENSMUSG00000008730, ENSMUSG00000026778, ENSMUSG00000031392, ENSMUSG00000061436, ENSMUSG00000027177, ENSMUSG00000031667, ENSMUSG00000032402, ENSMUSG00000041135, ENSMUSG00000022521, ENSMUSG00000032409, ENSMUSG00000045730,…	4390	90	13588	1.582	0.813427	0.0100031	0.668042
GOTERM_BP_FAT	GO:0022618~ribonucleoprotein complex assembly	22	0.343535	0.000387687	ENSMUSG00000024268, ENSMUSG00000020409, ENSMUSG00000027810, ENSMUSG00000032580, ENSMUSG00000024991, ENSMUSG00000016554, ENSMUSG00000023110, ENSMUSG00000025024, ENSMUSG00000001767, ENSMUSG00000008373, ENSMUSG00000022019, ENSMUSG00000027079, ENSMUSG00000062604, ENSMUSG00000060098, ENSMUSG00000038335, ENSMUSG00000005506, ENSMUSG00000022601, ENSMUSG00000023051, ENSMUSG00000040621, ENSMUSG00000031917,…	4390	34	13588	2.00279	0.840863	0.0108808	0.731099
GOTERM_BP_FAT	GO:0045621~positive regulation of lymphocyte differentiation	22	0.343535	0.000387687	ENSMUSG00000021871, ENSMUSG00000037104, ENSMUSG00000037649, ENSMUSG00000020198, ENSMUSG00000021686, ENSMUSG00000030748, ENSMUSG00000028076, ENSMUSG00000020919, ENSMUSG00000026395, ENSMUSG00000021457, ENSMUSG00000026288, ENSMUSG00000031101, ENSMUSG00000018654, ENSMUSG00000036594, ENSMUSG00000032440, ENSMUSG00000041135, ENSMUSG00000024610, ENSMUSG00000037440, ENSMUSG00000031304, ENSMUSG00000030336,…	4390	34	13588	2.00279	0.840863	0.0108808	0.731099
GOTERM_BP_FAT	GO:0032508~DNA duplex unwinding	11	0.171768	0.000405364	ENSMUSG00000022779, ENSMUSG00000002870, ENSMUSG00000070544, ENSMUSG00000000934, ENSMUSG00000029730, ENSMUSG00000022673, ENSMUSG00000027323, ENSMUSG00000025209, ENSMUSG00000026355, ENSMUSG00000002814, ENSMUSG00000020079	4390	12	13588	2.83728	0.853659	0.0113073	0.764314
GOTERM_BP_FAT	GO:0045582~positive regulation of T cell differentiation	21	0.32792	0.000426548	ENSMUSG00000021871, ENSMUSG00000037104, ENSMUSG00000037649, ENSMUSG00000020198, ENSMUSG00000021686, ENSMUSG00000030748, ENSMUSG00000028076, ENSMUSG00000020919, ENSMUSG00000026395, ENSMUSG00000021457, ENSMUSG00000031101, ENSMUSG00000018654, ENSMUSG00000036594, ENSMUSG00000032440, ENSMUSG00000041135, ENSMUSG00000024610, ENSMUSG00000037440, ENSMUSG00000031304, ENSMUSG00000030336, ENSMUSG00000017697,…	4390	32	13588	2.03124	0.867645	0.0118252	0.804104
GOTERM_BP_FAT	GO:0043066~negative regulation of apoptosis	103	1.60837	0.000443776	ENSMUSG00000031781, ENSMUSG00000006906, ENSMUSG00000060126, ENSMUSG00000024778, ENSMUSG00000026739, ENSMUSG00000027193, ENSMUSG00000037815, ENSMUSG00000026942, ENSMUSG00000020573, ENSMUSG00000022957, ENSMUSG00000024151, ENSMUSG00000030314, ENSMUSG00000034612, ENSMUSG00000079037, ENSMUSG00000035293, ENSMUSG00000030265, ENSMUSG00000019768, ENSMUSG00000030847, ENSMUSG00000043858, ENSMUSG00000018965,…	4390	239	13588	1.33392	0.878028	0.0122285	0.836453
GOTERM_BP_FAT	GO:0010498~proteasomal protein catabolic process	20	0.312305	0.000466146	ENSMUSG00000039703, ENSMUSG00000061665, ENSMUSG00000016552, ENSMUSG00000028426, ENSMUSG00000020311, ENSMUSG00000040462, ENSMUSG00000025246, ENSMUSG00000030104, ENSMUSG00000031751, ENSMUSG00000027630, ENSMUSG00000004364, ENSMUSG00000055401, ENSMUSG00000009293, ENSMUSG00000036646, ENSMUSG00000078578, ENSMUSG00000020708, ENSMUSG00000017843, ENSMUSG00000020048, ENSMUSG00000022365, ENSMUSG00000018442	4390	30	13588	2.06348	0.890305	0.0127669	0.878441
GOTERM_BP_FAT	GO:0000077~DNA damage checkpoint	20	0.312305	0.000466146	ENSMUSG00000032397, ENSMUSG00000052139, ENSMUSG00000028999, ENSMUSG00000019942, ENSMUSG00000020413, ENSMUSG00000034218, ENSMUSG00000049932, ENSMUSG00000036986, ENSMUSG00000031201, ENSMUSG00000024824, ENSMUSG00000053436, ENSMUSG00000043733, ENSMUSG00000032534, ENSMUSG00000031820, ENSMUSG00000032119, ENSMUSG00000032409, ENSMUSG00000059552, ENSMUSG00000035234, ENSMUSG00000024151, ENSMUSG00000025878	4390	30	13588	2.06348	0.890305	0.0127669	0.878441
GOTERM_BP_FAT	GO:0043161~proteasomal ubiquitin-dependent protein catabolic process	20	0.312305	0.000466146	ENSMUSG00000039703, ENSMUSG00000061665, ENSMUSG00000016552, ENSMUSG00000028426, ENSMUSG00000020311, ENSMUSG00000040462, ENSMUSG00000025246, ENSMUSG00000030104, ENSMUSG00000031751, ENSMUSG00000027630, ENSMUSG00000004364, ENSMUSG00000055401, ENSMUSG00000009293, ENSMUSG00000036646, ENSMUSG00000078578, ENSMUSG00000020708, ENSMUSG00000017843, ENSMUSG00000020048, ENSMUSG00000022365, ENSMUSG00000018442	4390	30	13588	2.06348	0.890305	0.0127669	0.878441
GOTERM_BP_FAT	GO:0042110~T cell activation	56	0.874453	0.000472837	ENSMUSG00000031165, ENSMUSG00000024778, ENSMUSG00000031712, ENSMUSG00000026395, ENSMUSG00000028150, ENSMUSG00000018501, ENSMUSG00000038418, ENSMUSG00000021457, ENSMUSG00000030786, ENSMUSG00000032402, ENSMUSG00000026012, ENSMUSG00000053175, ENSMUSG00000041058, ENSMUSG00000052593, ENSMUSG00000051457, ENSMUSG00000006932, ENSMUSG00000028936, ENSMUSG00000056962, ENSMUSG00000005161, ENSMUSG00000042817,…	4390	116	13588	1.49424	0.893731	0.0128747	0.890996
GOTERM_BP_FAT	GO:0016044~membrane organization	115	1.79575	0.000490396	ENSMUSG00000039361, ENSMUSG00000020476, ENSMUSG00000021079, ENSMUSG00000001847, ENSMUSG00000029512, ENSMUSG00000015053, ENSMUSG00000029020, ENSMUSG00000022957, ENSMUSG00000032440, ENSMUSG00000041112, ENSMUSG00000004317, ENSMUSG00000005069, ENSMUSG00000030314, ENSMUSG00000057948, ENSMUSG00000075415, ENSMUSG00000028063, ENSMUSG00000037902, ENSMUSG00000034940, ENSMUSG00000054342, ENSMUSG00000039959,…	4390	272	13588	1.30864	0.902221	0.0132735	0.923939
GOTERM_BP_FAT	GO:0031669~cellular response to nutrient levels	19	0.29669	0.000505223	ENSMUSG00000020063, ENSMUSG00000033124, ENSMUSG00000007891, ENSMUSG00000030720, ENSMUSG00000026289, ENSMUSG00000025907, ENSMUSG00000038160, ENSMUSG00000020538, ENSMUSG00000027244, ENSMUSG00000052707, ENSMUSG00000032905, ENSMUSG00000002289, ENSMUSG00000009772, ENSMUSG00000019969, ENSMUSG00000006611, ENSMUSG00000005102, ENSMUSG00000059552, ENSMUSG00000015461, ENSMUSG00000026641	4390	28	13588	2.10033	0.90886	0.0135945	0.951747
GOTERM_BP_FAT	GO:0018210~peptidyl-threonine modification	12	0.187383	0.000505595	ENSMUSG00000028991, ENSMUSG00000026034, ENSMUSG00000027177, ENSMUSG00000017376, ENSMUSG00000031529, ENSMUSG00000057329, ENSMUSG00000013629, ENSMUSG00000023050, ENSMUSG00000024858, ENSMUSG00000000532, ENSMUSG00000021936, ENSMUSG00000022033	4390	14	13588	2.65304	0.909021	0.0135277	0.952445
GOTERM_BP_FAT	GO:0018107~peptidyl-threonine phosphorylation	12	0.187383	0.000505595	ENSMUSG00000028991, ENSMUSG00000026034, ENSMUSG00000027177, ENSMUSG00000017376, ENSMUSG00000031529, ENSMUSG00000057329, ENSMUSG00000013629, ENSMUSG00000023050, ENSMUSG00000024858, ENSMUSG00000000532, ENSMUSG00000021936, ENSMUSG00000022033	4390	14	13588	2.65304	0.909021	0.0135277	0.952445
GOTERM_BP_FAT	GO:0001701~in utero embryonic development	113	1.76452	0.00052641	ENSMUSG00000024563, ENSMUSG00000009569, ENSMUSG00000021109, ENSMUSG00000026739, ENSMUSG00000031714, ENSMUSG00000015053, ENSMUSG00000029020, ENSMUSG00000032440, ENSMUSG00000016481, ENSMUSG00000008976, ENSMUSG00000022952, ENSMUSG00000025921, ENSMUSG00000025485, ENSMUSG00000051510, ENSMUSG00000027763, ENSMUSG00000024151, ENSMUSG00000038593, ENSMUSG00000016308, ENSMUSG00000035293, ENSMUSG00000079036,…	4390	267	13588	1.30996	0.917573	0.0140018	0.99147
GOTERM_BP_FAT	GO:0009165~nucleotide biosynthetic process	78	1.21799	0.000601141	ENSMUSG00000041624, ENSMUSG00000060671, ENSMUSG00000031441, ENSMUSG00000031400, ENSMUSG00000019210, ENSMUSG00000020788, ENSMUSG00000024566, ENSMUSG00000027823, ENSMUSG00000026576, ENSMUSG00000020572, ENSMUSG00000015961, ENSMUSG00000036622, ENSMUSG00000033379, ENSMUSG00000015869, ENSMUSG00000011148, ENSMUSG00000026192, ENSMUSG00000005686, ENSMUSG00000020638, ENSMUSG00000060090, ENSMUSG00000005580,…	4390	174	13588	1.38751	0.942171	0.0158852	1.13147
GOTERM_BP_FAT	GO:0006342~chromatin silencing	15	0.234229	0.000608532	ENSMUSG00000020661, ENSMUSG00000025138, ENSMUSG00000020063, ENSMUSG00000027018, ENSMUSG00000035478, ENSMUSG00000054021, ENSMUSG00000027478, ENSMUSG00000020390, ENSMUSG00000015149, ENSMUSG00000039231, ENSMUSG00000025001, ENSMUSG00000040054, ENSMUSG00000029524, ENSMUSG00000025486, ENSMUSG00000032187	4390	20	13588	2.32141	0.944163	0.0159899	1.1453
GOTERM_BP_FAT	GO:0006732~coenzyme metabolic process	66	1.03061	0.000655878	ENSMUSG00000028247, ENSMUSG00000023456, ENSMUSG00000031400, ENSMUSG00000031782, ENSMUSG00000017307, ENSMUSG00000027618, ENSMUSG00000028980, ENSMUSG00000009566, ENSMUSG00000020572, ENSMUSG00000027610, ENSMUSG00000000171, ENSMUSG00000005683, ENSMUSG00000072949, ENSMUSG00000030541, ENSMUSG00000028405, ENSMUSG00000022536, ENSMUSG00000030674, ENSMUSG00000026784, ENSMUSG00000061838, ENSMUSG00000033318,…	4390	143	13588	1.42856	0.955394	0.0171287	1.23389
GOTERM_BP_FAT	GO:0030031~cell projection assembly	37	0.577764	0.000682827	ENSMUSG00000030733, ENSMUSG00000001847, ENSMUSG00000000489, ENSMUSG00000029528, ENSMUSG00000056737, ENSMUSG00000021823, ENSMUSG00000022788, ENSMUSG00000028745, ENSMUSG00000029684, ENSMUSG00000027111, ENSMUSG00000027002, ENSMUSG00000006699, ENSMUSG00000032740, ENSMUSG00000001151, ENSMUSG00000037946, ENSMUSG00000060771, ENSMUSG00000020739, ENSMUSG00000024253, ENSMUSG00000024290, ENSMUSG00000025235,…	4390	70	13588	1.63604	0.960746	0.0177288	1.28428
GOTERM_BP_FAT	GO:0033043~regulation of organelle organization	70	1.09307	0.000745388	ENSMUSG00000031161, ENSMUSG00000064302, ENSMUSG00000020476, ENSMUSG00000001847, ENSMUSG00000018501, ENSMUSG00000030451, ENSMUSG00000021965, ENSMUSG00000026012, ENSMUSG00000028745, ENSMUSG00000025758, ENSMUSG00000020120, ENSMUSG00000032740, ENSMUSG00000006699, ENSMUSG00000055670, ENSMUSG00000032479, ENSMUSG00000015733, ENSMUSG00000035198, ENSMUSG00000058587, ENSMUSG00000029999, ENSMUSG00000026749,…	4390	154	13588	1.40692	0.970825	0.0192327	1.40116
GOTERM_BP_FAT	GO:0046649~lymphocyte activation	84	1.31168	0.00075059	ENSMUSG00000005370, ENSMUSG00000031165, ENSMUSG00000024778, ENSMUSG00000031712, ENSMUSG00000026395, ENSMUSG00000028150, ENSMUSG00000018501, ENSMUSG00000038418, ENSMUSG00000021457, ENSMUSG00000030786, ENSMUSG00000032402, ENSMUSG00000026012, ENSMUSG00000041058, ENSMUSG00000053175, ENSMUSG00000031015, ENSMUSG00000015316, ENSMUSG00000039748, ENSMUSG00000032498, ENSMUSG00000024151, ENSMUSG00000030067,…	4390	191	13588	1.36125	0.971536	0.0192609	1.41087
GOTERM_BP_FAT	GO:0010564~regulation of cell cycle process	38	0.593379	0.000827495	ENSMUSG00000032397, ENSMUSG00000037032, ENSMUSG00000019773, ENSMUSG00000002297, ENSMUSG00000030451, ENSMUSG00000024542, ENSMUSG00000036986, ENSMUSG00000026012, ENSMUSG00000006585, ENSMUSG00000005871, ENSMUSG00000025758, ENSMUSG00000000743, ENSMUSG00000033004, ENSMUSG00000006699, ENSMUSG00000048787, ENSMUSG00000029062, ENSMUSG00000055670, ENSMUSG00000024370, ENSMUSG00000035198, ENSMUSG00000029999,…	4390	73	13588	1.61121	0.980237	0.0211	1.55436
GOTERM_BP_FAT	GO:0006914~autophagy	20	0.312305	0.000840952	ENSMUSG00000021619, ENSMUSG00000019861, ENSMUSG00000002820, ENSMUSG00000046879, ENSMUSG00000026280, ENSMUSG00000033124, ENSMUSG00000007891, ENSMUSG00000002320, ENSMUSG00000030720, ENSMUSG00000026289, ENSMUSG00000025907, ENSMUSG00000038160, ENSMUSG00000027244, ENSMUSG00000032905, ENSMUSG00000034789, ENSMUSG00000019969, ENSMUSG00000031812, ENSMUSG00000022620, ENSMUSG00000030314, ENSMUSG00000028550	4390	31	13588	1.99691	0.981459	0.0213249	1.57945
GOTERM_BP_FAT	GO:0019637~organophosphate metabolic process	78	1.21799	0.000902594	ENSMUSG00000023456, ENSMUSG00000019872, ENSMUSG00000023452, ENSMUSG00000036833, ENSMUSG00000035246, ENSMUSG00000050229, ENSMUSG00000026737, ENSMUSG00000031545, ENSMUSG00000005615, ENSMUSG00000041720, ENSMUSG00000019877, ENSMUSG00000038383, ENSMUSG00000020573, ENSMUSG00000021518, ENSMUSG00000021665, ENSMUSG00000030682, ENSMUSG00000009995, ENSMUSG00000040430, ENSMUSG00000023827, ENSMUSG00000021770,…	4390	176	13588	1.37174	0.98616	0.0227492	1.69429
GOTERM_BP_FAT	GO:0030258~lipid modification	27	0.421611	0.000918295	ENSMUSG00000041720, ENSMUSG00000049922, ENSMUSG00000020573, ENSMUSG00000020283, ENSMUSG00000022973, ENSMUSG00000005069, ENSMUSG00000006731, ENSMUSG00000026457, ENSMUSG00000024132, ENSMUSG00000021884, ENSMUSG00000032594, ENSMUSG00000026664, ENSMUSG00000020777, ENSMUSG00000024507, ENSMUSG00000029916, ENSMUSG00000039936, ENSMUSG00000033628, ENSMUSG00000041417, ENSMUSG00000025745, ENSMUSG00000028167,…	4390	47	13588	1.7781	0.987154	0.0230182	1.72352
GOTERM_BP_FAT	GO:0006888~ER to Golgi vesicle-mediated transport	19	0.29669	0.000931176	ENSMUSG00000029148, ENSMUSG00000034893, ENSMUSG00000028847, ENSMUSG00000032264, ENSMUSG00000039367, ENSMUSG00000036391, ENSMUSG00000027429, ENSMUSG00000030298, ENSMUSG00000039234, ENSMUSG00000041891, ENSMUSG00000027879, ENSMUSG00000030304, ENSMUSG00000001052, ENSMUSG00000005881, ENSMUSG00000010392, ENSMUSG00000051412, ENSMUSG00000029104, ENSMUSG00000002741, ENSMUSG00000020986	4390	29	13588	2.0279	0.987915	0.0232147	1.74749
GOTERM_BP_FAT	GO:0042594~response to starvation	19	0.29669	0.000931176	ENSMUSG00000033124, ENSMUSG00000020063, ENSMUSG00000007891, ENSMUSG00000030720, ENSMUSG00000026289, ENSMUSG00000025907, ENSMUSG00000038160, ENSMUSG00000020538, ENSMUSG00000027244, ENSMUSG00000052707, ENSMUSG00000032905, ENSMUSG00000002289, ENSMUSG00000009772, ENSMUSG00000062908, ENSMUSG00000019969, ENSMUSG00000006611, ENSMUSG00000005102, ENSMUSG00000059552, ENSMUSG00000030314	4390	29	13588	2.0279	0.987915	0.0232147	1.74749
GOTERM_BP_FAT	GO:0006644~phospholipid metabolic process	73	1.13991	0.000944747	ENSMUSG00000019872, ENSMUSG00000023452, ENSMUSG00000036833, ENSMUSG00000035246, ENSMUSG00000050229, ENSMUSG00000026737, ENSMUSG00000031545, ENSMUSG00000005615, ENSMUSG00000041720, ENSMUSG00000019877, ENSMUSG00000038383, ENSMUSG00000020573, ENSMUSG00000021518, ENSMUSG00000021665, ENSMUSG00000030682, ENSMUSG00000009995, ENSMUSG00000040430, ENSMUSG00000023827, ENSMUSG00000021770, ENSMUSG00000026925,…	4390	163	13588	1.3862	0.988669	0.0234261	1.77274
GOTERM_BP_FAT	GO:0007265~Ras protein signal transduction	32	0.499688	0.000992825	ENSMUSG00000021910, ENSMUSG00000028249, ENSMUSG00000022722, ENSMUSG00000020476, ENSMUSG00000041444, ENSMUSG00000027363, ENSMUSG00000029512, ENSMUSG00000010067, ENSMUSG00000024241, ENSMUSG00000022102, ENSMUSG00000055723, ENSMUSG00000036120, ENSMUSG00000020611, ENSMUSG00000041112, ENSMUSG00000034066, ENSMUSG00000042303, ENSMUSG00000006699, ENSMUSG00000020716, ENSMUSG00000020717, ENSMUSG00000030265,…	4390	59	13588	1.67876	0.99098	0.0244761	1.86216
GOTERM_BP_FAT	GO:0006733~oxidoreduction coenzyme metabolic process	23	0.359151	0.000996075	ENSMUSG00000028247, ENSMUSG00000023456, ENSMUSG00000028992, ENSMUSG00000022536, ENSMUSG00000031782, ENSMUSG00000031400, ENSMUSG00000020321, ENSMUSG00000032456, ENSMUSG00000028961, ENSMUSG00000029776, ENSMUSG00000021235, ENSMUSG00000030674, ENSMUSG00000029319, ENSMUSG00000026784, ENSMUSG00000042642, ENSMUSG00000026798, ENSMUSG00000022574, ENSMUSG00000028980, ENSMUSG00000041733, ENSMUSG00000020572,…	4390	38	13588	1.87342	0.991118	0.0244284	1.8682
GOTERM_BP_FAT	GO:0035023~regulation of Rho protein signal transduction	43	0.671455	0.00101319	ENSMUSG00000027699, ENSMUSG00000031133, ENSMUSG00000066406, ENSMUSG00000033542, ENSMUSG00000020745, ENSMUSG00000021662, ENSMUSG00000037509, ENSMUSG00000024241, ENSMUSG00000034801, ENSMUSG00000025265, ENSMUSG00000052921, ENSMUSG00000022957, ENSMUSG00000024013, ENSMUSG00000022788, ENSMUSG00000032714, ENSMUSG00000051517, ENSMUSG00000034066, ENSMUSG00000025195, ENSMUSG00000038167, ENSMUSG00000059495,…	4390	86	13588	1.54761	0.991811	0.0247154	1.90002
GOTERM_BP_FAT	GO:0051168~nuclear export	18	0.281074	0.00102423	ENSMUSG00000022538, ENSMUSG00000000131, ENSMUSG00000069631, ENSMUSG00000051329, ENSMUSG00000022774, ENSMUSG00000028330, ENSMUSG00000024359, ENSMUSG00000001855, ENSMUSG00000022812, ENSMUSG00000010097, ENSMUSG00000027787, ENSMUSG00000040312, ENSMUSG00000009941, ENSMUSG00000046876, ENSMUSG00000039509, ENSMUSG00000026027, ENSMUSG00000019715, ENSMUSG00000020290	4390	27	13588	2.06348	0.992229	0.0248536	1.92053
GOTERM_BP_FAT	GO:0000910~cytokinesis	18	0.281074	0.00102423	ENSMUSG00000024290, ENSMUSG00000029516, ENSMUSG00000038943, ENSMUSG00000020897, ENSMUSG00000017716, ENSMUSG00000029428, ENSMUSG00000026491, ENSMUSG00000020900, ENSMUSG00000041147, ENSMUSG00000022089, ENSMUSG00000002307, ENSMUSG00000005871, ENSMUSG00000020580, ENSMUSG00000032782, ENSMUSG00000028447, ENSMUSG00000027306, ENSMUSG00000032322, ENSMUSG00000015932	4390	27	13588	2.06348	0.992229	0.0248536	1.92053
GOTERM_BP_FAT	GO:0008610~lipid biosynthetic process	118	1.8426	0.00104871	ENSMUSG00000023456, ENSMUSG00000028381, ENSMUSG00000023452, ENSMUSG00000025203, ENSMUSG00000048755, ENSMUSG00000020787, ENSMUSG00000027195, ENSMUSG00000018042, ENSMUSG00000021457, ENSMUSG00000038383, ENSMUSG00000029513, ENSMUSG00000023021, ENSMUSG00000050195, ENSMUSG00000021518, ENSMUSG00000047250, ENSMUSG00000010663, ENSMUSG00000021594, ENSMUSG00000005069, ENSMUSG00000023827, ENSMUSG00000031516,…	4390	285	13588	1.28153	0.993081	0.0253106	1.96599
GOTERM_BP_FAT	GO:0031668~cellular response to extracellular stimulus	26	0.405996	0.00105492	ENSMUSG00000063229, ENSMUSG00000004100, ENSMUSG00000007891, ENSMUSG00000002602, ENSMUSG00000025907, ENSMUSG00000022575, ENSMUSG00000038160, ENSMUSG00000032905, ENSMUSG00000052707, ENSMUSG00000020538, ENSMUSG00000002289, ENSMUSG00000006611, ENSMUSG00000026826, ENSMUSG00000059552, ENSMUSG00000027111, ENSMUSG00000033124, ENSMUSG00000020063, ENSMUSG00000030720, ENSMUSG00000026289, ENSMUSG00000027244,…	4390	45	13588	1.78835	0.993282	0.0253299	1.97753
GOTERM_BP_FAT	GO:0006013~mannose metabolic process	10	0.156152	0.00105611	ENSMUSG00000032295, ENSMUSG00000038886, ENSMUSG00000032306, ENSMUSG00000022711, ENSMUSG00000005142, ENSMUSG00000031387, ENSMUSG00000022474, ENSMUSG00000024085, ENSMUSG00000029119, ENSMUSG00000037306	4390	11	13588	2.81383	0.99332	0.0252304	1.97974
GOTERM_BP_FAT	GO:0006268~DNA unwinding during replication	10	0.156152	0.00105611	ENSMUSG00000022779, ENSMUSG00000002870, ENSMUSG00000070544, ENSMUSG00000000934, ENSMUSG00000029730, ENSMUSG00000022673, ENSMUSG00000027323, ENSMUSG00000025209, ENSMUSG00000026355, ENSMUSG00000002814	4390	11	13588	2.81383	0.99332	0.0252304	1.97974
GOTERM_BP_FAT	GO:0051651~maintenance of location in cell	17	0.265459	0.00111722	ENSMUSG00000031328, ENSMUSG00000040462, ENSMUSG00000069135, ENSMUSG00000002778, ENSMUSG00000026683, ENSMUSG00000039456, ENSMUSG00000025231, ENSMUSG00000002985, ENSMUSG00000045328, ENSMUSG00000033952, ENSMUSG00000036986, ENSMUSG00000010517, ENSMUSG00000052707, ENSMUSG00000028465, ENSMUSG00000037313, ENSMUSG00000079614, ENSMUSG00000032199	4390	25	13588	2.10475	0.995001	0.0265378	2.09314
GOTERM_BP_FAT	GO:0009314~response to radiation	65	1.01499	0.00117573	ENSMUSG00000032397, ENSMUSG00000005370, ENSMUSG00000022545, ENSMUSG00000030254, ENSMUSG00000053907, ENSMUSG00000028702, ENSMUSG00000024019, ENSMUSG00000040681, ENSMUSG00000024824, ENSMUSG00000031644, ENSMUSG00000031820, ENSMUSG00000025485, ENSMUSG00000023067, ENSMUSG00000024151, ENSMUSG00000021871, ENSMUSG00000025076, ENSMUSG00000054051, ENSMUSG00000030265, ENSMUSG00000026648, ENSMUSG00000034485,…	4390	143	13588	1.40692	0.996213	0.02777	2.20162
GOTERM_BP_FAT	GO:0006099~tricarboxylic acid cycle	16	0.249844	0.00120573	ENSMUSG00000026526, ENSMUSG00000022477, ENSMUSG00000028405, ENSMUSG00000020321, ENSMUSG00000021577, ENSMUSG00000061838, ENSMUSG00000002010, ENSMUSG00000032279, ENSMUSG00000022110, ENSMUSG00000000171, ENSMUSG00000004789, ENSMUSG00000005683, ENSMUSG00000025950, ENSMUSG00000010277, ENSMUSG00000030541, ENSMUSG00000027406	4390	23	13588	2.15319	0.996716	0.0283276	2.25718
GOTERM_BP_FAT	GO:0007034~vacuolar transport	16	0.249844	0.00120573	ENSMUSG00000002820, ENSMUSG00000024413, ENSMUSG00000026280, ENSMUSG00000021686, ENSMUSG00000031988, ENSMUSG00000037234, ENSMUSG00000020078, ENSMUSG00000031667, ENSMUSG00000052566, ENSMUSG00000028419, ENSMUSG00000051412, ENSMUSG00000034190, ENSMUSG00000026024, ENSMUSG00000028572, ENSMUSG00000028550, ENSMUSG00000022898	4390	23	13588	2.15319	0.996716	0.0283276	2.25718
GOTERM_BP_FAT	GO:0009168~purine ribonucleoside monophosphate biosynthetic process	11	0.171768	0.00124516	ENSMUSG00000015961, ENSMUSG00000027889, ENSMUSG00000026192, ENSMUSG00000005686, ENSMUSG00000022962, ENSMUSG00000003500, ENSMUSG00000020899, ENSMUSG00000029247, ENSMUSG00000017697, ENSMUSG00000027259, ENSMUSG00000027823	4390	13	13588	2.61903	0.997276	0.029097	2.33018
GOTERM_BP_FAT	GO:0009127~purine nucleoside monophosphate biosynthetic process	11	0.171768	0.00124516	ENSMUSG00000015961, ENSMUSG00000027889, ENSMUSG00000026192, ENSMUSG00000005686, ENSMUSG00000022962, ENSMUSG00000003500, ENSMUSG00000020899, ENSMUSG00000029247, ENSMUSG00000017697, ENSMUSG00000027259, ENSMUSG00000027823	4390	13	13588	2.61903	0.997276	0.029097	2.33018
GOTERM_BP_FAT	GO:0009167~purine ribonucleoside monophosphate metabolic process	12	0.187383	0.00134064	ENSMUSG00000015961, ENSMUSG00000027889, ENSMUSG00000026192, ENSMUSG00000005686, ENSMUSG00000022962, ENSMUSG00000003500, ENSMUSG00000020899, ENSMUSG00000029247, ENSMUSG00000017697, ENSMUSG00000027259, ENSMUSG00000027823, ENSMUSG00000002326	4390	15	13588	2.47617	0.998269	0.0311412	2.50673
GOTERM_BP_FAT	GO:0009126~purine nucleoside monophosphate metabolic process	12	0.187383	0.00134064	ENSMUSG00000015961, ENSMUSG00000027889, ENSMUSG00000026192, ENSMUSG00000005686, ENSMUSG00000022962, ENSMUSG00000003500, ENSMUSG00000020899, ENSMUSG00000029247, ENSMUSG00000017697, ENSMUSG00000027259, ENSMUSG00000027823, ENSMUSG00000002326	4390	15	13588	2.47617	0.998269	0.0311412	2.50673
GOTERM_BP_FAT	GO:0033077~T cell differentiation in the thymus	20	0.312305	0.00144662	ENSMUSG00000052593, ENSMUSG00000051457, ENSMUSG00000006932, ENSMUSG00000056962, ENSMUSG00000037649, ENSMUSG00000024778, ENSMUSG00000028076, ENSMUSG00000020919, ENSMUSG00000028150, ENSMUSG00000026395, ENSMUSG00000021615, ENSMUSG00000008690, ENSMUSG00000026012, ENSMUSG00000004069, ENSMUSG00000005871, ENSMUSG00000024610, ENSMUSG00000057329, ENSMUSG00000059552, ENSMUSG00000020143, ENSMUSG00000004043	4390	32	13588	1.93451	0.998953	0.0333995	2.70232
GOTERM_BP_FAT	GO:0006631~fatty acid metabolic process	80	1.24922	0.00150578	ENSMUSG00000028670, ENSMUSG00000023456, ENSMUSG00000025203, ENSMUSG00000028607, ENSMUSG00000048755, ENSMUSG00000015016, ENSMUSG00000031545, ENSMUSG00000021457, ENSMUSG00000017146, ENSMUSG00000041220, ENSMUSG00000029513, ENSMUSG00000032349, ENSMUSG00000050195, ENSMUSG00000018574, ENSMUSG00000047250, ENSMUSG00000020532, ENSMUSG00000010663, ENSMUSG00000031604, ENSMUSG00000028944, ENSMUSG00000072949,…	4390	184	13588	1.34575	0.999209	0.0345743	2.81135
GOTERM_BP_FAT	GO:0006997~nucleus organization	26	0.405996	0.00160796	ENSMUSG00000020745, ENSMUSG00000020430, ENSMUSG00000043207, ENSMUSG00000036986, ENSMUSG00000078566, ENSMUSG00000031628, ENSMUSG00000022682, ENSMUSG00000047139, ENSMUSG00000015176, ENSMUSG00000019996, ENSMUSG00000019979, ENSMUSG00000029027, ENSMUSG00000036817, ENSMUSG00000036932, ENSMUSG00000022346, ENSMUSG00000019861, ENSMUSG00000071359, ENSMUSG00000028974, ENSMUSG00000028063, ENSMUSG00000027395,…	4390	46	13588	1.74947	0.999513	0.0367011	2.99939
GOTERM_BP_FAT	GO:0051052~regulation of DNA metabolic process	31	0.484072	0.00165211	ENSMUSG00000032397, ENSMUSG00000056216, ENSMUSG00000005370, ENSMUSG00000030254, ENSMUSG00000037032, ENSMUSG00000021149, ENSMUSG00000052139, ENSMUSG00000042489, ENSMUSG00000026395, ENSMUSG00000002147, ENSMUSG00000020413, ENSMUSG00000024019, ENSMUSG00000026012, ENSMUSG00000006585, ENSMUSG00000031820, ENSMUSG00000026803, ENSMUSG00000059552, ENSMUSG00000028560, ENSMUSG00000025878, ENSMUSG00000032498,…	4390	58	13588	1.65434	0.999605	0.0375101	3.08053
GOTERM_BP_FAT	GO:0007243~protein kinase cascade	99	1.54591	0.00167044	ENSMUSG00000009828, ENSMUSG00000024969, ENSMUSG00000019828, ENSMUSG00000031714, ENSMUSG00000026395, ENSMUSG00000034761, ENSMUSG00000046688, ENSMUSG00000021457, ENSMUSG00000059866, ENSMUSG00000028708, ENSMUSG00000022788, ENSMUSG00000025199, ENSMUSG00000020120, ENSMUSG00000024789, ENSMUSG00000029999, ENSMUSG00000042626, ENSMUSG00000010517, ENSMUSG00000026447, ENSMUSG00000020700, ENSMUSG00000031309,…	4390	236	13588	1.29842	0.999638	0.0377381	3.1142
GOTERM_BP_FAT	GO:0045892~negative regulation of transcription, DNA-dependent	125	1.95191	0.00178341	ENSMUSG00000038518, ENSMUSG00000020472, ENSMUSG00000040761, ENSMUSG00000026739, ENSMUSG00000018501, ENSMUSG00000038418, ENSMUSG00000063568, ENSMUSG00000039231, ENSMUSG00000008976, ENSMUSG00000037373, ENSMUSG00000025486, ENSMUSG00000000743, ENSMUSG00000030067, ENSMUSG00000027582, ENSMUSG00000027641, ENSMUSG00000028163, ENSMUSG00000051910, ENSMUSG00000036893, ENSMUSG00000009575, ENSMUSG00000001472,…	4390	308	13588	1.25618	0.999788	0.04005	3.32146
GOTERM_BP_FAT	GO:0016051~carbohydrate biosynthetic process	41	0.640225	0.00181423	ENSMUSG00000023456, ENSMUSG00000033400, ENSMUSG00000031400, ENSMUSG00000034807, ENSMUSG00000028961, ENSMUSG00000053870, ENSMUSG00000022474, ENSMUSG00000032252, ENSMUSG00000034780, ENSMUSG00000036356, ENSMUSG00000019139, ENSMUSG00000003865, ENSMUSG00000040151, ENSMUSG00000001729, ENSMUSG00000050796, ENSMUSG00000054008, ENSMUSG00000026156, ENSMUSG00000040618, ENSMUSG00000026827, ENSMUSG00000034793,…	4390	83	13588	1.52896	0.999817	0.0405366	3.37793
GOTERM_BP_FAT	GO:0000375~RNA splicing, via transesterification reactions	22	0.343535	0.00182475	ENSMUSG00000024268, ENSMUSG00000066148, ENSMUSG00000020409, ENSMUSG00000032580, ENSMUSG00000032469, ENSMUSG00000028809, ENSMUSG00000023110, ENSMUSG00000025024, ENSMUSG00000001767, ENSMUSG00000008373, ENSMUSG00000022019, ENSMUSG00000062604, ENSMUSG00000060098, ENSMUSG00000002455, ENSMUSG00000020850, ENSMUSG00000002129, ENSMUSG00000005506, ENSMUSG00000025982, ENSMUSG00000040621, ENSMUSG00000027763,…	4390	37	13588	1.8404	0.999826	0.0405759	3.39719
GOTERM_BP_FAT	GO:0000377~RNA splicing, via transesterification reactions with bulged adenosine as nucleophile	22	0.343535	0.00182475	ENSMUSG00000024268, ENSMUSG00000066148, ENSMUSG00000020409, ENSMUSG00000032580, ENSMUSG00000032469, ENSMUSG00000028809, ENSMUSG00000023110, ENSMUSG00000025024, ENSMUSG00000001767, ENSMUSG00000008373, ENSMUSG00000022019, ENSMUSG00000062604, ENSMUSG00000060098, ENSMUSG00000002455, ENSMUSG00000020850, ENSMUSG00000002129, ENSMUSG00000005506, ENSMUSG00000025982, ENSMUSG00000040621, ENSMUSG00000027763,…	4390	37	13588	1.8404	0.999826	0.0405759	3.39719
GOTERM_BP_FAT	GO:0000398~nuclear mRNA splicing, via spliceosome	22	0.343535	0.00182475	ENSMUSG00000024268, ENSMUSG00000066148, ENSMUSG00000020409, ENSMUSG00000032580, ENSMUSG00000032469, ENSMUSG00000028809, ENSMUSG00000023110, ENSMUSG00000025024, ENSMUSG00000001767, ENSMUSG00000008373, ENSMUSG00000022019, ENSMUSG00000062604, ENSMUSG00000060098, ENSMUSG00000002455, ENSMUSG00000020850, ENSMUSG00000002129, ENSMUSG00000005506, ENSMUSG00000025982, ENSMUSG00000040621, ENSMUSG00000027763,…	4390	37	13588	1.8404	0.999826	0.0405759	3.39719
GOTERM_BP_FAT	GO:0000082~G1/S transition of mitotic cell cycle	18	0.281074	0.00182634	ENSMUSG00000027552, ENSMUSG00000057469, ENSMUSG00000043866, ENSMUSG00000053819, ENSMUSG00000025809, ENSMUSG00000028161, ENSMUSG00000022105, ENSMUSG00000000184, ENSMUSG00000041238, ENSMUSG00000021959, ENSMUSG00000021820, ENSMUSG00000040957, ENSMUSG00000057329, ENSMUSG00000019982, ENSMUSG00000032119, ENSMUSG00000024791, ENSMUSG00000014859, ENSMUSG00000033016	4390	28	13588	1.98978	0.999827	0.0404211	3.4001
GOTERM_BP_FAT	GO:0034637~cellular carbohydrate biosynthetic process	30	0.468457	0.00191599	ENSMUSG00000023456, ENSMUSG00000033400, ENSMUSG00000031400, ENSMUSG00000034807, ENSMUSG00000028961, ENSMUSG00000053870, ENSMUSG00000022474, ENSMUSG00000036356, ENSMUSG00000019139, ENSMUSG00000003865, ENSMUSG00000040151, ENSMUSG00000001729, ENSMUSG00000040618, ENSMUSG00000026827, ENSMUSG00000034793, ENSMUSG00000042032, ENSMUSG00000019528, ENSMUSG00000006542, ENSMUSG00000026628, ENSMUSG00000022711,…	4390	56	13588	1.65815	0.999887	0.042168	3.56415
GOTERM_BP_FAT	GO:0044093~positive regulation of molecular function	124	1.93629	0.00198351	ENSMUSG00000029433, ENSMUSG00000020787, ENSMUSG00000069631, ENSMUSG00000026395, ENSMUSG00000019828, ENSMUSG00000031714, ENSMUSG00000001847, ENSMUSG00000021457, ENSMUSG00000024639, ENSMUSG00000031392, ENSMUSG00000032440, ENSMUSG00000022788, ENSMUSG00000039942, ENSMUSG00000034108, ENSMUSG00000019979, ENSMUSG00000000276, ENSMUSG00000044199, ENSMUSG00000061393, ENSMUSG00000029916, ENSMUSG00000029999,…	4390	306	13588	1.25427	0.999918	0.0434214	3.68753
GOTERM_BP_FAT	GO:0034976~response to endoplasmic reticulum stress	17	0.265459	0.00203761	ENSMUSG00000024079, ENSMUSG00000040462, ENSMUSG00000046062, ENSMUSG00000020715, ENSMUSG00000025887, ENSMUSG00000022812, ENSMUSG00000026864, ENSMUSG00000078622, ENSMUSG00000021831, ENSMUSG00000005102, ENSMUSG00000015839, ENSMUSG00000031960, ENSMUSG00000027808, ENSMUSG00000059552, ENSMUSG00000040435, ENSMUSG00000022365, ENSMUSG00000018442	4390	26	13588	2.0238	0.999937	0.0443756	3.78629
GOTERM_BP_FAT	GO:0001775~cell activation	102	1.59275	0.00220807	ENSMUSG00000024778, ENSMUSG00000020787, ENSMUSG00000031712, ENSMUSG00000028150, ENSMUSG00000026395, ENSMUSG00000018501, ENSMUSG00000038418, ENSMUSG00000021457, ENSMUSG00000032440, ENSMUSG00000041058, ENSMUSG00000039748, ENSMUSG00000030067, ENSMUSG00000024151, ENSMUSG00000020120, ENSMUSG00000051457, ENSMUSG00000057948, ENSMUSG00000026648, ENSMUSG00000040751, ENSMUSG00000042817, ENSMUSG00000030742,…	4390	246	13588	1.28338	0.999972	0.0477825	4.0968
GOTERM_BP_FAT	GO:0051640~organelle localization	29	0.452842	0.00222268	ENSMUSG00000034593, ENSMUSG00000030761, ENSMUSG00000025733, ENSMUSG00000005907, ENSMUSG00000033952, ENSMUSG00000041241, ENSMUSG00000029020, ENSMUSG00000027787, ENSMUSG00000020283, ENSMUSG00000037313, ENSMUSG00000024791, ENSMUSG00000048799, ENSMUSG00000022607, ENSMUSG00000032498, ENSMUSG00000006699, ENSMUSG00000065954, ENSMUSG00000026490, ENSMUSG00000017716, ENSMUSG00000026605, ENSMUSG00000020900,…	4390	54	13588	1.66225	0.999974	0.047873	4.12337
GOTERM_BP_FAT	GO:0046356~acetyl-CoA catabolic process	16	0.249844	0.00225881	ENSMUSG00000026526, ENSMUSG00000022477, ENSMUSG00000028405, ENSMUSG00000020321, ENSMUSG00000021577, ENSMUSG00000061838, ENSMUSG00000002010, ENSMUSG00000032279, ENSMUSG00000022110, ENSMUSG00000000171, ENSMUSG00000004789, ENSMUSG00000005683, ENSMUSG00000025950, ENSMUSG00000010277, ENSMUSG00000030541, ENSMUSG00000027406	4390	24	13588	2.06348	0.999978	0.0484133	4.18905
GOTERM_BP_FAT	GO:0006357~regulation of transcription from RNA polymerase II promoter	233	3.63835	0.00227061	ENSMUSG00000003575, ENSMUSG00000009569, ENSMUSG00000038518, ENSMUSG00000030543, ENSMUSG00000001517, ENSMUSG00000021109, ENSMUSG00000045954, ENSMUSG00000026739, ENSMUSG00000018501, ENSMUSG00000038418, ENSMUSG00000006058, ENSMUSG00000022952, ENSMUSG00000006392, ENSMUSG00000020114, ENSMUSG00000027641, ENSMUSG00000003662, ENSMUSG00000051224, ENSMUSG00000001911, ENSMUSG00000031103, ENSMUSG00000006456,…	4390	616	13588	1.17076	0.999979	0.0484414	4.21048
GOTERM_BP_FAT	GO:0051253~negative regulation of RNA metabolic process	125	1.95191	0.0023391	ENSMUSG00000038518, ENSMUSG00000020472, ENSMUSG00000040761, ENSMUSG00000026739, ENSMUSG00000018501, ENSMUSG00000038418, ENSMUSG00000063568, ENSMUSG00000039231, ENSMUSG00000008976, ENSMUSG00000037373, ENSMUSG00000025486, ENSMUSG00000000743, ENSMUSG00000030067, ENSMUSG00000027582, ENSMUSG00000027641, ENSMUSG00000028163, ENSMUSG00000051910, ENSMUSG00000036893, ENSMUSG00000009575, ENSMUSG00000001472,…	4390	310	13588	1.24807	0.999985	0.0496442	4.33484
GOTERM_BP_FAT	GO:0046394~carboxylic acid biosynthetic process	63	0.98376	0.00234246	ENSMUSG00000023456, ENSMUSG00000026095, ENSMUSG00000025203, ENSMUSG00000048755, ENSMUSG00000053907, ENSMUSG00000054474, ENSMUSG00000021457, ENSMUSG00000017146, ENSMUSG00000041220, ENSMUSG00000032349, ENSMUSG00000029513, ENSMUSG00000026473, ENSMUSG00000050195, ENSMUSG00000029752, ENSMUSG00000047250, ENSMUSG00000020532, ENSMUSG00000010663, ENSMUSG00000042032, ENSMUSG00000031604, ENSMUSG00000028944,…	4390	141	13588	1.38297	0.999985	0.0494926	4.34094
GOTERM_BP_FAT	GO:0016053~organic acid biosynthetic process	63	0.98376	0.00234246	ENSMUSG00000023456, ENSMUSG00000026095, ENSMUSG00000025203, ENSMUSG00000048755, ENSMUSG00000053907, ENSMUSG00000054474, ENSMUSG00000021457, ENSMUSG00000017146, ENSMUSG00000041220, ENSMUSG00000032349, ENSMUSG00000029513, ENSMUSG00000026473, ENSMUSG00000050195, ENSMUSG00000029752, ENSMUSG00000047250, ENSMUSG00000020532, ENSMUSG00000010663, ENSMUSG00000042032, ENSMUSG00000031604, ENSMUSG00000028944,…	4390	141	13588	1.38297	0.999985	0.0494926	4.34094
GOTERM_BP_FAT	GO:0000956~nuclear-transcribed mRNA catabolic process	20	0.312305	0.00238472	ENSMUSG00000022336, ENSMUSG00000041477, ENSMUSG00000025580, ENSMUSG00000045817, ENSMUSG00000017264, ENSMUSG00000022774, ENSMUSG00000030655, ENSMUSG00000028675, ENSMUSG00000028330, ENSMUSG00000021460, ENSMUSG00000022685, ENSMUSG00000005682, ENSMUSG00000032040, ENSMUSG00000038290, ENSMUSG00000078676, ENSMUSG00000001415, ENSMUSG00000041530, ENSMUSG00000002210, ENSMUSG00000044786, ENSMUSG00000032498	4390	33	13588	1.87589	0.999988	0.0501406	4.41759
GOTERM_BP_FAT	GO:0018105~peptidyl-serine phosphorylation	15	0.234229	0.0024834	ENSMUSG00000017376, ENSMUSG00000031529, ENSMUSG00000026667, ENSMUSG00000063358, ENSMUSG00000039456, ENSMUSG00000022033, ENSMUSG00000022812, ENSMUSG00000026034, ENSMUSG00000001729, ENSMUSG00000027177, ENSMUSG00000057329, ENSMUSG00000023050, ENSMUSG00000024858, ENSMUSG00000027284, ENSMUSG00000028969	4390	22	13588	2.11037	0.999992	0.0519331	4.59635
GOTERM_BP_FAT	GO:0007005~mitochondrion organization	46	0.718301	0.00255192	ENSMUSG00000029198, ENSMUSG00000038084, ENSMUSG00000020630, ENSMUSG00000031155, ENSMUSG00000021079, ENSMUSG00000024580, ENSMUSG00000024085, ENSMUSG00000039176, ENSMUSG00000002984, ENSMUSG00000001729, ENSMUSG00000041241, ENSMUSG00000078566, ENSMUSG00000031628, ENSMUSG00000004748, ENSMUSG00000029020, ENSMUSG00000021666, ENSMUSG00000047139, ENSMUSG00000001100, ENSMUSG00000033792, ENSMUSG00000027076,…	4390	97	13588	1.46783	0.999995	0.0530951	4.72028
GOTERM_BP_FAT	GO:0010604~positive regulation of macromolecule metabolic process	238	3.71643	0.00282986	ENSMUSG00000003575, ENSMUSG00000009569, ENSMUSG00000034430, ENSMUSG00000002658, ENSMUSG00000030543, ENSMUSG00000001517, ENSMUSG00000021109, ENSMUSG00000025616, ENSMUSG00000045954, ENSMUSG00000026395, ENSMUSG00000018501, ENSMUSG00000038418, ENSMUSG00000033373, ENSMUSG00000053483, ENSMUSG00000022952, ENSMUSG00000001016, ENSMUSG00000042303, ENSMUSG00000051457, ENSMUSG00000024789, ENSMUSG00000020115,…	4390	633	13588	1.16376	0.999999	0.0584574	5.22145
GOTERM_BP_FAT	GO:0006417~regulation of translation	47	0.733916	0.00283294	ENSMUSG00000020091, ENSMUSG00000062078, ENSMUSG00000024423, ENSMUSG00000026254, ENSMUSG00000040385, ENSMUSG00000029173, ENSMUSG00000045896, ENSMUSG00000028842, ENSMUSG00000028156, ENSMUSG00000005610, ENSMUSG00000032293, ENSMUSG00000020743, ENSMUSG00000001729, ENSMUSG00000052707, ENSMUSG00000020459, ENSMUSG00000028760, ENSMUSG00000028708, ENSMUSG00000025364, ENSMUSG00000039782, ENSMUSG00000027808,…	4390	100	13588	1.45475	0.999999	0.0582657	5.22699
GOTERM_BP_FAT	GO:0006413~translational initiation	22	0.343535	0.00284841	ENSMUSG00000022336, ENSMUSG00000030738, ENSMUSG00000026254, ENSMUSG00000028683, ENSMUSG00000003235, ENSMUSG00000070319, ENSMUSG00000067194, ENSMUSG00000024991, ENSMUSG00000016554, ENSMUSG00000029145, ENSMUSG00000028156, ENSMUSG00000074656, ENSMUSG00000020459, ENSMUSG00000028271, ENSMUSG00000057561, ENSMUSG00000011158, ENSMUSG00000026427, ENSMUSG00000033047, ENSMUSG00000004788, ENSMUSG00000021282,…	4390	38	13588	1.79197	0.999999	0.0583221	5.2548
GOTERM_BP_FAT	GO:0043968~histone H2A acetylation	10	0.156152	0.00300835	ENSMUSG00000029670, ENSMUSG00000003868, ENSMUSG00000003778, ENSMUSG00000020171, ENSMUSG00000029505, ENSMUSG00000027671, ENSMUSG00000009640, ENSMUSG00000045482, ENSMUSG00000024240, ENSMUSG00000030079	4390	12	13588	2.57935	0.999999	0.0612355	5.54198
GOTERM_BP_FAT	GO:0030071~regulation of mitotic metaphase/anaphase transition	12	0.187383	0.00303775	ENSMUSG00000055670, ENSMUSG00000024370, ENSMUSG00000024537, ENSMUSG00000005871, ENSMUSG00000026749, ENSMUSG00000034218, ENSMUSG00000038545, ENSMUSG00000033004, ENSMUSG00000024542, ENSMUSG00000030451, ENSMUSG00000029910, ENSMUSG00000045328	4390	16	13588	2.32141	0.999999	0.0615522	5.59467
GOTERM_BP_FAT	GO:0006904~vesicle docking during exocytosis	12	0.187383	0.00303775	ENSMUSG00000030534, ENSMUSG00000033769, ENSMUSG00000020952, ENSMUSG00000053799, ENSMUSG00000027882, ENSMUSG00000004626, ENSMUSG00000029434, ENSMUSG00000029763, ENSMUSG00000005804, ENSMUSG00000015747, ENSMUSG00000002741, ENSMUSG00000020120	4390	16	13588	2.32141	0.999999	0.0615522	5.59467
GOTERM_BP_FAT	GO:0030032~lamellipodium assembly	12	0.187383	0.00303775	ENSMUSG00000027002, ENSMUSG00000032740, ENSMUSG00000029528, ENSMUSG00000030447, ENSMUSG00000021823, ENSMUSG00000022788, ENSMUSG00000028745, ENSMUSG00000020739, ENSMUSG00000033721, ENSMUSG00000030733, ENSMUSG00000001847, ENSMUSG00000032475	4390	16	13588	2.32141	0.999999	0.0615522	5.59467
GOTERM_BP_FAT	GO:0010324~membrane invagination	80	1.24922	0.00305874	ENSMUSG00000039361, ENSMUSG00000020476, ENSMUSG00000001847, ENSMUSG00000029512, ENSMUSG00000026980, ENSMUSG00000024924, ENSMUSG00000015053, ENSMUSG00000066151, ENSMUSG00000017670, ENSMUSG00000022957, ENSMUSG00000032440, ENSMUSG00000041112, ENSMUSG00000051412, ENSMUSG00000004317, ENSMUSG00000009090, ENSMUSG00000052298, ENSMUSG00000035151, ENSMUSG00000057948, ENSMUSG00000024413, ENSMUSG00000056962,…	4390	188	13588	1.31711	1	0.0617013	5.63227
GOTERM_BP_FAT	GO:0006897~endocytosis	80	1.24922	0.00305874	ENSMUSG00000039361, ENSMUSG00000020476, ENSMUSG00000001847, ENSMUSG00000029512, ENSMUSG00000026980, ENSMUSG00000024924, ENSMUSG00000015053, ENSMUSG00000066151, ENSMUSG00000017670, ENSMUSG00000022957, ENSMUSG00000032440, ENSMUSG00000041112, ENSMUSG00000051412, ENSMUSG00000004317, ENSMUSG00000009090, ENSMUSG00000052298, ENSMUSG00000035151, ENSMUSG00000057948, ENSMUSG00000024413, ENSMUSG00000056962,…	4390	188	13588	1.31711	1	0.0617013	5.63227
GOTERM_BP_FAT	GO:0051084~'de novo' posttranslational protein folding	11	0.171768	0.00309408	ENSMUSG00000037649, ENSMUSG00000024610, ENSMUSG00000037062, ENSMUSG00000037072, ENSMUSG00000059555, ENSMUSG00000079547, ENSMUSG00000026849, ENSMUSG00000026848, ENSMUSG00000029657, ENSMUSG00000060519, ENSMUSG00000005483	4390	14	13588	2.43196	1	0.0621288	5.69555
GOTERM_BP_FAT	GO:0006458~'de novo' protein folding	11	0.171768	0.00309408	ENSMUSG00000037649, ENSMUSG00000024610, ENSMUSG00000037062, ENSMUSG00000037072, ENSMUSG00000059555, ENSMUSG00000079547, ENSMUSG00000026849, ENSMUSG00000026848, ENSMUSG00000029657, ENSMUSG00000060519, ENSMUSG00000005483	4390	14	13588	2.43196	1	0.0621288	5.69555
GOTERM_BP_FAT	GO:0006401~RNA catabolic process	26	0.405996	0.00347703	ENSMUSG00000045817, ENSMUSG00000017264, ENSMUSG00000028675, ENSMUSG00000028842, ENSMUSG00000031683, ENSMUSG00000022685, ENSMUSG00000005682, ENSMUSG00000032040, ENSMUSG00000038290, ENSMUSG00000032498, ENSMUSG00000022336, ENSMUSG00000041477, ENSMUSG00000036875, ENSMUSG00000025580, ENSMUSG00000020464, ENSMUSG00000030655, ENSMUSG00000022774, ENSMUSG00000028330, ENSMUSG00000032690, ENSMUSG00000021460,…	4390	48	13588	1.67658	1	0.0692662	6.37873
GOTERM_BP_FAT	GO:0006470~protein amino acid dephosphorylation	52	0.811993	0.00355862	ENSMUSG00000043154, ENSMUSG00000027698, ENSMUSG00000013236, ENSMUSG00000004455, ENSMUSG00000040385, ENSMUSG00000031506, ENSMUSG00000026395, ENSMUSG00000034573, ENSMUSG00000032290, ENSMUSG00000004266, ENSMUSG00000028909, ENSMUSG00000043733, ENSMUSG00000033502, ENSMUSG00000037826, ENSMUSG00000038042, ENSMUSG00000034613, ENSMUSG00000025314, ENSMUSG00000024190, ENSMUSG00000034616, ENSMUSG00000038764,…	4390	114	13588	1.41185	1	0.0705398	6.52368
GOTERM_BP_FAT	GO:0031399~regulation of protein modification process	71	1.10868	0.00385848	ENSMUSG00000024423, ENSMUSG00000019773, ENSMUSG00000026395, ENSMUSG00000031714, ENSMUSG00000018501, ENSMUSG00000021457, ENSMUSG00000000489, ENSMUSG00000004266, ENSMUSG00000031392, ENSMUSG00000028019, ENSMUSG00000073617, ENSMUSG00000022788, ENSMUSG00000032405, ENSMUSG00000066551, ENSMUSG00000049044, ENSMUSG00000030314, ENSMUSG00000032740, ENSMUSG00000054051, ENSMUSG00000067336, ENSMUSG00000024789,…	4390	165	13588	1.33188	1	0.0759464	7.05456
GOTERM_BP_FAT	GO:0070646~protein modification by small protein removal	16	0.249844	0.00397121	ENSMUSG00000042506, ENSMUSG00000021901, ENSMUSG00000025616, ENSMUSG00000025437, ENSMUSG00000032512, ENSMUSG00000062627, ENSMUSG00000038495, ENSMUSG00000033075, ENSMUSG00000031010, ENSMUSG00000031201, ENSMUSG00000054814, ENSMUSG00000022855, ENSMUSG00000053483, ENSMUSG00000031820, ENSMUSG00000028560, ENSMUSG00000025878	4390	25	13588	1.98094	1	0.0777588	7.2534
GOTERM_BP_FAT	GO:0009262~deoxyribonucleotide metabolic process	15	0.234229	0.0044709	ENSMUSG00000021871, ENSMUSG00000030225, ENSMUSG00000071359, ENSMUSG00000032615, ENSMUSG00000027203, ENSMUSG00000035824, ENSMUSG00000026281, ENSMUSG00000036639, ENSMUSG00000039197, ENSMUSG00000040658, ENSMUSG00000025747, ENSMUSG00000030978, ENSMUSG00000020638, ENSMUSG00000017697, ENSMUSG00000020649	4390	23	13588	2.01862	1	0.0867699	8.12996
GOTERM_BP_FAT	GO:0051338~regulation of transferase activity	83	1.29606	0.00484223	ENSMUSG00000020227, ENSMUSG00000020170, ENSMUSG00000069631, ENSMUSG00000026395, ENSMUSG00000019828, ENSMUSG00000031714, ENSMUSG00000001847, ENSMUSG00000021457, ENSMUSG00000024924, ENSMUSG00000019877, ENSMUSG00000004266, ENSMUSG00000027487, ENSMUSG00000040687, ENSMUSG00000031392, ENSMUSG00000028019, ENSMUSG00000043733, ENSMUSG00000032440, ENSMUSG00000022788, ENSMUSG00000002496, ENSMUSG00000023067,…	4390	199	13588	1.29097	1	0.0932658	8.77625
GOTERM_BP_FAT	GO:0046165~alcohol biosynthetic process	21	0.32792	0.00499975	ENSMUSG00000022711, ENSMUSG00000023456, ENSMUSG00000026628, ENSMUSG00000042505, ENSMUSG00000031400, ENSMUSG00000053870, ENSMUSG00000028961, ENSMUSG00000022474, ENSMUSG00000075419, ENSMUSG00000069805, ENSMUSG00000030282, ENSMUSG00000019139, ENSMUSG00000056131, ENSMUSG00000025190, ENSMUSG00000036427, ENSMUSG00000030930, ENSMUSG00000040618, ENSMUSG00000034793, ENSMUSG00000026827, ENSMUSG00000052102,…	4390	37	13588	1.75674	1	0.0957691	9.04911
GOTERM_BP_FAT	GO:0006352~transcription initiation	21	0.32792	0.00499975	ENSMUSG00000002658, ENSMUSG00000071359, ENSMUSG00000038369, ENSMUSG00000019302, ENSMUSG00000043866, ENSMUSG00000022828, ENSMUSG00000036980, ENSMUSG00000013833, ENSMUSG00000054321, ENSMUSG00000028271, ENSMUSG00000022682, ENSMUSG00000011158, ENSMUSG00000047242, ENSMUSG00000014767, ENSMUSG00000026803, ENSMUSG00000031314, ENSMUSG00000020962, ENSMUSG00000027304, ENSMUSG00000022346, ENSMUSG00000004044,…	4390	37	13588	1.75674	1	0.0957691	9.04911
GOTERM_BP_FAT	GO:0018108~peptidyl-tyrosine phosphorylation	21	0.32792	0.00499975	ENSMUSG00000032316, ENSMUSG00000026842, ENSMUSG00000024789, ENSMUSG00000028530, ENSMUSG00000026782, ENSMUSG00000016526, ENSMUSG00000019843, ENSMUSG00000020385, ENSMUSG00000021457, ENSMUSG00000005534, ENSMUSG00000005672, ENSMUSG00000026034, ENSMUSG00000029528, ENSMUSG00000058835, ENSMUSG00000026596, ENSMUSG00000031805, ENSMUSG00000042228, ENSMUSG00000000127, ENSMUSG00000004043, ENSMUSG00000022897,…	4390	37	13588	1.75674	1	0.0957691	9.04911
GOTERM_BP_FAT	GO:0018212~peptidyl-tyrosine modification	21	0.32792	0.00499975	ENSMUSG00000032316, ENSMUSG00000026842, ENSMUSG00000024789, ENSMUSG00000028530, ENSMUSG00000026782, ENSMUSG00000016526, ENSMUSG00000019843, ENSMUSG00000020385, ENSMUSG00000021457, ENSMUSG00000005534, ENSMUSG00000005672, ENSMUSG00000026034, ENSMUSG00000029528, ENSMUSG00000058835, ENSMUSG00000026596, ENSMUSG00000031805, ENSMUSG00000042228, ENSMUSG00000000127, ENSMUSG00000004043, ENSMUSG00000022897,…	4390	37	13588	1.75674	1	0.0957691	9.04911
GOTERM_BP_FAT	GO:0032507~maintenance of protein location in cell	14	0.218613	0.00500398	ENSMUSG00000031328, ENSMUSG00000040462, ENSMUSG00000069135, ENSMUSG00000002778, ENSMUSG00000026683, ENSMUSG00000039456, ENSMUSG00000025231, ENSMUSG00000045328, ENSMUSG00000036986, ENSMUSG00000010517, ENSMUSG00000052707, ENSMUSG00000028465, ENSMUSG00000037313, ENSMUSG00000079614	4390	21	13588	2.06348	1	0.095462	9.05644
GOTERM_BP_FAT	GO:0048872~homeostasis of number of cells	51	0.796377	0.00505673	ENSMUSG00000032114, ENSMUSG00000031400, ENSMUSG00000027387, ENSMUSG00000079509, ENSMUSG00000020128, ENSMUSG00000024778, ENSMUSG00000018501, ENSMUSG00000010142, ENSMUSG00000032293, ENSMUSG00000022682, ENSMUSG00000032218, ENSMUSG00000056962, ENSMUSG00000022831, ENSMUSG00000005161, ENSMUSG00000051910, ENSMUSG00000030707, ENSMUSG00000031101, ENSMUSG00000027684, ENSMUSG00000079562, ENSMUSG00000027109,…	4390	113	13588	1.39696	1	0.0960354	9.14762
GOTERM_BP_FAT	GO:0006402~mRNA catabolic process	23	0.359151	0.00545845	ENSMUSG00000022336, ENSMUSG00000041477, ENSMUSG00000025580, ENSMUSG00000045817, ENSMUSG00000017264, ENSMUSG00000020464, ENSMUSG00000022774, ENSMUSG00000030655, ENSMUSG00000028675, ENSMUSG00000028330, ENSMUSG00000028842, ENSMUSG00000021460, ENSMUSG00000031683, ENSMUSG00000022685, ENSMUSG00000005682, ENSMUSG00000032040, ENSMUSG00000038290, ENSMUSG00000078676, ENSMUSG00000001415, ENSMUSG00000041530,…	4390	42	13588	1.695	1	0.102868	9.83928
GOTERM_BP_FAT	GO:0046638~positive regulation of alpha-beta T cell differentiation	13	0.202998	0.00555662	ENSMUSG00000021871, ENSMUSG00000037104, ENSMUSG00000020198, ENSMUSG00000021686, ENSMUSG00000030748, ENSMUSG00000028076, ENSMUSG00000021457, ENSMUSG00000031101, ENSMUSG00000018654, ENSMUSG00000032440, ENSMUSG00000041135, ENSMUSG00000031304, ENSMUSG00000017697	4390	19	13588	2.11778	1	0.10421	10.0076
GOTERM_BP_FAT	GO:0007076~mitotic chromosome condensation	7	0.109307	0.00573757	ENSMUSG00000035024, ENSMUSG00000034349, ENSMUSG00000024045, ENSMUSG00000000743, ENSMUSG00000027306, ENSMUSG00000024791, ENSMUSG00000015461	4390	7	13588	3.09522	1	0.107003	10.3169
GOTERM_BP_FAT	GO:0032880~regulation of protein localization	42	0.65584	0.00574189	ENSMUSG00000074513, ENSMUSG00000017950, ENSMUSG00000029276, ENSMUSG00000026867, ENSMUSG00000024542, ENSMUSG00000026942, ENSMUSG00000001729, ENSMUSG00000043733, ENSMUSG00000005871, ENSMUSG00000037313, ENSMUSG00000033004, ENSMUSG00000048799, ENSMUSG00000019970, ENSMUSG00000028969, ENSMUSG00000027002, ENSMUSG00000036968, ENSMUSG00000020716, ENSMUSG00000031328, ENSMUSG00000026667, ENSMUSG00000021905,…	4390	90	13588	1.44443	1	0.106661	10.3243
GOTERM_BP_FAT	GO:0043068~positive regulation of programmed cell death	101	1.57714	0.00582403	ENSMUSG00000004071, ENSMUSG00000027387, ENSMUSG00000032580, ENSMUSG00000029433, ENSMUSG00000024778, ENSMUSG00000020074, ENSMUSG00000026395, ENSMUSG00000024824, ENSMUSG00000019979, ENSMUSG00000039745, ENSMUSG00000036931, ENSMUSG00000051457, ENSMUSG00000057948, ENSMUSG00000028974, ENSMUSG00000031511, ENSMUSG00000025076, ENSMUSG00000025887, ENSMUSG00000010517, ENSMUSG00000025888, ENSMUSG00000023034,…	4390	250	13588	1.25047	1	0.107685	10.4644
GOTERM_BP_FAT	GO:0043549~regulation of kinase activity	80	1.24922	0.00585746	ENSMUSG00000020227, ENSMUSG00000020170, ENSMUSG00000069631, ENSMUSG00000026395, ENSMUSG00000019828, ENSMUSG00000031714, ENSMUSG00000001847, ENSMUSG00000021457, ENSMUSG00000024924, ENSMUSG00000004266, ENSMUSG00000027487, ENSMUSG00000040687, ENSMUSG00000031392, ENSMUSG00000028019, ENSMUSG00000043733, ENSMUSG00000032440, ENSMUSG00000022788, ENSMUSG00000002496, ENSMUSG00000023067, ENSMUSG00000027582,…	4390	192	13588	1.28967	1	0.107852	10.5213
GOTERM_BP_FAT	GO:0045454~cell redox homeostasis	31	0.484072	0.0059768	ENSMUSG00000021072, ENSMUSG00000020844, ENSMUSG00000026820, ENSMUSG00000018196, ENSMUSG00000022844, ENSMUSG00000024614, ENSMUSG00000005354, ENSMUSG00000025823, ENSMUSG00000022498, ENSMUSG00000024997, ENSMUSG00000058709, ENSMUSG00000028567, ENSMUSG00000020571, ENSMUSG00000036932, ENSMUSG00000050043, ENSMUSG00000034723, ENSMUSG00000000811, ENSMUSG00000005161, ENSMUSG00000027006, ENSMUSG00000025130,…	4390	62	13588	1.54761	1	0.109507	10.7244
GOTERM_BP_FAT	GO:0006282~regulation of DNA repair	12	0.187383	0.00610351	ENSMUSG00000031201, ENSMUSG00000021871, ENSMUSG00000056216, ENSMUSG00000037032, ENSMUSG00000052139, ENSMUSG00000031820, ENSMUSG00000028560, ENSMUSG00000038685, ENSMUSG00000025932, ENSMUSG00000035234, ENSMUSG00000025878, ENSMUSG00000024019	4390	17	13588	2.18486	1	0.111273	10.9395
GOTERM_BP_FAT	GO:0048278~vesicle docking	12	0.187383	0.00610351	ENSMUSG00000030534, ENSMUSG00000033769, ENSMUSG00000020952, ENSMUSG00000053799, ENSMUSG00000027882, ENSMUSG00000004626, ENSMUSG00000029434, ENSMUSG00000029763, ENSMUSG00000005804, ENSMUSG00000015747, ENSMUSG00000002741, ENSMUSG00000020120	4390	17	13588	2.18486	1	0.111273	10.9395
GOTERM_BP_FAT	GO:0022406~membrane docking	12	0.187383	0.00610351	ENSMUSG00000030534, ENSMUSG00000033769, ENSMUSG00000020952, ENSMUSG00000053799, ENSMUSG00000027882, ENSMUSG00000004626, ENSMUSG00000029434, ENSMUSG00000029763, ENSMUSG00000005804, ENSMUSG00000015747, ENSMUSG00000002741, ENSMUSG00000020120	4390	17	13588	2.18486	1	0.111273	10.9395
GOTERM_BP_FAT	GO:0080135~regulation of cellular response to stress	36	0.562149	0.00648113	ENSMUSG00000056216, ENSMUSG00000024588, ENSMUSG00000037032, ENSMUSG00000052139, ENSMUSG00000031714, ENSMUSG00000021457, ENSMUSG00000026942, ENSMUSG00000024019, ENSMUSG00000031392, ENSMUSG00000041241, ENSMUSG00000061436, ENSMUSG00000027177, ENSMUSG00000041135, ENSMUSG00000022788, ENSMUSG00000031820, ENSMUSG00000004054, ENSMUSG00000028560, ENSMUSG00000030336, ENSMUSG00000025878, ENSMUSG00000028991,…	4390	75	13588	1.4857	1	0.117308	11.5776
GOTERM_BP_FAT	GO:0042325~regulation of phosphorylation	115	1.79575	0.0064982	ENSMUSG00000069631, ENSMUSG00000026395, ENSMUSG00000019828, ENSMUSG00000031714, ENSMUSG00000001847, ENSMUSG00000021457, ENSMUSG00000000489, ENSMUSG00000031392, ENSMUSG00000032440, ENSMUSG00000022788, ENSMUSG00000027582, ENSMUSG00000049044, ENSMUSG00000000276, ENSMUSG00000061393, ENSMUSG00000024789, ENSMUSG00000029916, ENSMUSG00000021738, ENSMUSG00000022831, ENSMUSG00000029999, ENSMUSG00000042626,…	4390	290	13588	1.22741	1	0.117154	11.6064
GOTERM_BP_FAT	GO:0009081~branched chain family amino acid metabolic process	11	0.171768	0.00660094	ENSMUSG00000021460, ENSMUSG00000022536, ENSMUSG00000060376, ENSMUSG00000030826, ENSMUSG00000029776, ENSMUSG00000020919, ENSMUSG00000032263, ENSMUSG00000055737, ENSMUSG00000021238, ENSMUSG00000041426, ENSMUSG00000004043	4390	15	13588	2.26983	1	0.11845	11.7792
GOTERM_BP_FAT	GO:0046635~positive regulation of alpha-beta T cell activation	16	0.249844	0.00660792	ENSMUSG00000021871, ENSMUSG00000037104, ENSMUSG00000020198, ENSMUSG00000021686, ENSMUSG00000030748, ENSMUSG00000028076, ENSMUSG00000026395, ENSMUSG00000021457, ENSMUSG00000031101, ENSMUSG00000018654, ENSMUSG00000032440, ENSMUSG00000026012, ENSMUSG00000047139, ENSMUSG00000041135, ENSMUSG00000031304, ENSMUSG00000017697	4390	26	13588	1.90475	1	0.118122	11.7909
GOTERM_BP_FAT	GO:0006650~glycerophospholipid metabolic process	41	0.640225	0.00661304	ENSMUSG00000027533, ENSMUSG00000024843, ENSMUSG00000036833, ENSMUSG00000050229, ENSMUSG00000026737, ENSMUSG00000026698, ENSMUSG00000021703, ENSMUSG00000005615, ENSMUSG00000041720, ENSMUSG00000019877, ENSMUSG00000038383, ENSMUSG00000020573, ENSMUSG00000037706, ENSMUSG00000021518, ENSMUSG00000022973, ENSMUSG00000030990, ENSMUSG00000022561, ENSMUSG00000009995, ENSMUSG00000040430, ENSMUSG00000032594,…	4390	88	13588	1.44209	1	0.117767	11.7996
GOTERM_BP_FAT	GO:0030099~myeloid cell differentiation	44	0.687071	0.00686707	ENSMUSG00000001280, ENSMUSG00000056216, ENSMUSG00000038369, ENSMUSG00000019302, ENSMUSG00000029254, ENSMUSG00000024588, ENSMUSG00000031400, ENSMUSG00000029434, ENSMUSG00000032369, ENSMUSG00000018501, ENSMUSG00000024997, ENSMUSG00000036986, ENSMUSG00000002983, ENSMUSG00000002326, ENSMUSG00000005672, ENSMUSG00000022105, ENSMUSG00000029004, ENSMUSG00000032440, ENSMUSG00000031540, ENSMUSG00000042228,…	4390	96	13588	1.41864	1	0.121564	12.2254
GOTERM_BP_FAT	GO:0051249~regulation of lymphocyte activation	62	0.968145	0.00691971	ENSMUSG00000027387, ENSMUSG00000024778, ENSMUSG00000029276, ENSMUSG00000031712, ENSMUSG00000026395, ENSMUSG00000002147, ENSMUSG00000026739, ENSMUSG00000010142, ENSMUSG00000021457, ENSMUSG00000026778, ENSMUSG00000004266, ENSMUSG00000032440, ENSMUSG00000026012, ENSMUSG00000036931, ENSMUSG00000023067, ENSMUSG00000021871, ENSMUSG00000051457, ENSMUSG00000029084, ENSMUSG00000019726, ENSMUSG00000030748,…	4390	144	13588	1.33266	1	0.121986	12.3134
GOTERM_BP_FAT	GO:0016236~macroautophagy	9	0.140537	0.00710623	ENSMUSG00000038160, ENSMUSG00000032905, ENSMUSG00000027244, ENSMUSG00000019969, ENSMUSG00000033124, ENSMUSG00000007891, ENSMUSG00000030720, ENSMUSG00000026289, ENSMUSG00000025907	4390	11	13588	2.53245	1	0.12461	12.6245
GOTERM_BP_FAT	GO:0016575~histone deacetylation	9	0.140537	0.00710623	ENSMUSG00000067567, ENSMUSG00000028800, ENSMUSG00000006456, ENSMUSG00000040054, ENSMUSG00000020063, ENSMUSG00000062906, ENSMUSG00000029913, ENSMUSG00000019777, ENSMUSG00000024454	4390	11	13588	2.53245	1	0.12461	12.6245
GOTERM_BP_FAT	GO:0009100~glycoprotein metabolic process	63	0.98376	0.00729051	ENSMUSG00000056999, ENSMUSG00000033207, ENSMUSG00000039037, ENSMUSG00000021109, ENSMUSG00000032252, ENSMUSG00000028700, ENSMUSG00000028538, ENSMUSG00000071650, ENSMUSG00000032086, ENSMUSG00000037470, ENSMUSG00000050796, ENSMUSG00000042104, ENSMUSG00000049001, ENSMUSG00000045216, ENSMUSG00000022686, ENSMUSG00000031169, ENSMUSG00000031749, ENSMUSG00000030062, ENSMUSG00000073792, ENSMUSG00000035704,…	4390	147	13588	1.32652	1	0.12717	12.9309
GOTERM_BP_FAT	GO:0051493~regulation of cytoskeleton organization	45	0.702686	0.00745217	ENSMUSG00000031161, ENSMUSG00000020492, ENSMUSG00000064302, ENSMUSG00000020476, ENSMUSG00000001847, ENSMUSG00000024542, ENSMUSG00000038775, ENSMUSG00000026341, ENSMUSG00000021965, ENSMUSG00000056737, ENSMUSG00000057738, ENSMUSG00000044042, ENSMUSG00000028745, ENSMUSG00000052727, ENSMUSG00000005871, ENSMUSG00000025758, ENSMUSG00000020315, ENSMUSG00000033004, ENSMUSG00000024300, ENSMUSG00000026131,…	4390	99	13588	1.40692	1	0.129335	13.1988
GOTERM_BP_FAT	GO:0007093~mitotic cell cycle checkpoint	15	0.234229	0.00756782	ENSMUSG00000032264, ENSMUSG00000019942, ENSMUSG00000020413, ENSMUSG00000034218, ENSMUSG00000024542, ENSMUSG00000045328, ENSMUSG00000036986, ENSMUSG00000043991, ENSMUSG00000024537, ENSMUSG00000005871, ENSMUSG00000059552, ENSMUSG00000014668, ENSMUSG00000022601, ENSMUSG00000045482, ENSMUSG00000029910	4390	24	13588	1.93451	1	0.130736	13.39
GOTERM_BP_FAT	GO:0019395~fatty acid oxidation	15	0.234229	0.00756782	ENSMUSG00000026664, ENSMUSG00000020777, ENSMUSG00000024507, ENSMUSG00000025745, ENSMUSG00000028167, ENSMUSG00000053436, ENSMUSG00000020283, ENSMUSG00000062908, ENSMUSG00000059447, ENSMUSG00000029098, ENSMUSG00000005069, ENSMUSG00000030168, ENSMUSG00000026457, ENSMUSG00000024132, ENSMUSG00000021884	4390	24	13588	1.93451	1	0.130736	13.39
GOTERM_BP_FAT	GO:0034440~lipid oxidation	15	0.234229	0.00756782	ENSMUSG00000026664, ENSMUSG00000020777, ENSMUSG00000024507, ENSMUSG00000025745, ENSMUSG00000028167, ENSMUSG00000053436, ENSMUSG00000020283, ENSMUSG00000062908, ENSMUSG00000059447, ENSMUSG00000029098, ENSMUSG00000005069, ENSMUSG00000030168, ENSMUSG00000026457, ENSMUSG00000024132, ENSMUSG00000021884	4390	24	13588	1.93451	1	0.130736	13.39
GOTERM_BP_FAT	GO:0010942~positive regulation of cell death	101	1.57714	0.00759136	ENSMUSG00000004071, ENSMUSG00000027387, ENSMUSG00000032580, ENSMUSG00000029433, ENSMUSG00000024778, ENSMUSG00000020074, ENSMUSG00000026395, ENSMUSG00000024824, ENSMUSG00000019979, ENSMUSG00000039745, ENSMUSG00000036931, ENSMUSG00000051457, ENSMUSG00000057948, ENSMUSG00000028974, ENSMUSG00000031511, ENSMUSG00000025076, ENSMUSG00000025887, ENSMUSG00000010517, ENSMUSG00000025888, ENSMUSG00000023034,…	4390	252	13588	1.24054	1	0.130643	13.4289
GOTERM_BP_FAT	GO:0018209~peptidyl-serine modification	18	0.281074	0.00779414	ENSMUSG00000017376, ENSMUSG00000031529, ENSMUSG00000026667, ENSMUSG00000033207, ENSMUSG00000063358, ENSMUSG00000039456, ENSMUSG00000022033, ENSMUSG00000022812, ENSMUSG00000026034, ENSMUSG00000001729, ENSMUSG00000031375, ENSMUSG00000027177, ENSMUSG00000049001, ENSMUSG00000057329, ENSMUSG00000023050, ENSMUSG00000024858, ENSMUSG00000027284, ENSMUSG00000028969	4390	31	13588	1.79722	1	0.13342	13.763
GOTERM_BP_FAT	GO:0006084~acetyl-CoA metabolic process	18	0.281074	0.00779414	ENSMUSG00000026526, ENSMUSG00000022477, ENSMUSG00000028405, ENSMUSG00000020321, ENSMUSG00000021577, ENSMUSG00000061838, ENSMUSG00000002010, ENSMUSG00000032279, ENSMUSG00000020917, ENSMUSG00000022110, ENSMUSG00000000171, ENSMUSG00000004789, ENSMUSG00000005683, ENSMUSG00000010277, ENSMUSG00000025950, ENSMUSG00000000168, ENSMUSG00000030541, ENSMUSG00000027406	4390	31	13588	1.79722	1	0.13342	13.763
GOTERM_BP_FAT	GO:0001889~liver development	23	0.359151	0.00781335	ENSMUSG00000001280, ENSMUSG00000009569, ENSMUSG00000056216, ENSMUSG00000038518, ENSMUSG00000020716, ENSMUSG00000001517, ENSMUSG00000043866, ENSMUSG00000028864, ENSMUSG00000029287, ENSMUSG00000024927, ENSMUSG00000024085, ENSMUSG00000025907, ENSMUSG00000021650, ENSMUSG00000032402, ENSMUSG00000027109, ENSMUSG00000044147, ENSMUSG00000062908, ENSMUSG00000025533, ENSMUSG00000022952, ENSMUSG00000039910,…	4390	43	13588	1.65558	1	0.133248	13.7946
GOTERM_BP_FAT	GO:0045859~regulation of protein kinase activity	77	1.20237	0.00825874	ENSMUSG00000020227, ENSMUSG00000020170, ENSMUSG00000069631, ENSMUSG00000026395, ENSMUSG00000019828, ENSMUSG00000031714, ENSMUSG00000021457, ENSMUSG00000024924, ENSMUSG00000004266, ENSMUSG00000027487, ENSMUSG00000040687, ENSMUSG00000031392, ENSMUSG00000028019, ENSMUSG00000043733, ENSMUSG00000032440, ENSMUSG00000022788, ENSMUSG00000002496, ENSMUSG00000023067, ENSMUSG00000027582, ENSMUSG00000024427,…	4390	186	13588	1.28135	1	0.139816	14.5239
GOTERM_BP_FAT	GO:0007088~regulation of mitosis	20	0.312305	0.00860576	ENSMUSG00000006699, ENSMUSG00000055670, ENSMUSG00000029062, ENSMUSG00000024370, ENSMUSG00000035198, ENSMUSG00000029999, ENSMUSG00000026749, ENSMUSG00000019768, ENSMUSG00000034218, ENSMUSG00000024542, ENSMUSG00000030451, ENSMUSG00000018965, ENSMUSG00000045328, ENSMUSG00000026012, ENSMUSG00000024537, ENSMUSG00000005871, ENSMUSG00000027306, ENSMUSG00000038545, ENSMUSG00000033004, ENSMUSG00000029910	4390	36	13588	1.71956	1	0.144754	15.0882
GOTERM_BP_FAT	GO:0051783~regulation of nuclear division	20	0.312305	0.00860576	ENSMUSG00000006699, ENSMUSG00000055670, ENSMUSG00000029062, ENSMUSG00000024370, ENSMUSG00000035198, ENSMUSG00000029999, ENSMUSG00000026749, ENSMUSG00000019768, ENSMUSG00000034218, ENSMUSG00000024542, ENSMUSG00000030451, ENSMUSG00000018965, ENSMUSG00000045328, ENSMUSG00000026012, ENSMUSG00000024537, ENSMUSG00000005871, ENSMUSG00000027306, ENSMUSG00000038545, ENSMUSG00000033004, ENSMUSG00000029910	4390	36	13588	1.71956	1	0.144754	15.0882
GOTERM_BP_FAT	GO:0046637~regulation of alpha-beta T cell differentiation	14	0.218613	0.00864482	ENSMUSG00000021871, ENSMUSG00000037104, ENSMUSG00000020198, ENSMUSG00000040423, ENSMUSG00000021686, ENSMUSG00000030748, ENSMUSG00000028076, ENSMUSG00000021457, ENSMUSG00000031101, ENSMUSG00000018654, ENSMUSG00000032440, ENSMUSG00000041135, ENSMUSG00000031304, ENSMUSG00000017697	4390	22	13588	1.96968	1	0.144853	15.1515
GOTERM_BP_FAT	GO:0006006~glucose metabolic process	60	0.936914	0.00886847	ENSMUSG00000023456, ENSMUSG00000032294, ENSMUSG00000004455, ENSMUSG00000032114, ENSMUSG00000048583, ENSMUSG00000033400, ENSMUSG00000031400, ENSMUSG00000040385, ENSMUSG00000038967, ENSMUSG00000017390, ENSMUSG00000032648, ENSMUSG00000025791, ENSMUSG00000004267, ENSMUSG00000033065, ENSMUSG00000028980, ENSMUSG00000019528, ENSMUSG00000006494, ENSMUSG00000022536, ENSMUSG00000000628, ENSMUSG00000060600,…	4390	140	13588	1.32652	1	0.147805	15.513
GOTERM_BP_FAT	GO:0009109~coenzyme catabolic process	17	0.265459	0.00903767	ENSMUSG00000026526, ENSMUSG00000022477, ENSMUSG00000028405, ENSMUSG00000020321, ENSMUSG00000021577, ENSMUSG00000061838, ENSMUSG00000002010, ENSMUSG00000032279, ENSMUSG00000022110, ENSMUSG00000000171, ENSMUSG00000004789, ENSMUSG00000026480, ENSMUSG00000005683, ENSMUSG00000010277, ENSMUSG00000025950, ENSMUSG00000030541, ENSMUSG00000027406	4390	29	13588	1.81444	1	0.14989	15.7855
GOTERM_BP_FAT	GO:0050863~regulation of T cell activation	48	0.749532	0.00928058	ENSMUSG00000020198, ENSMUSG00000037649, ENSMUSG00000027387, ENSMUSG00000021686, ENSMUSG00000029276, ENSMUSG00000028076, ENSMUSG00000031712, ENSMUSG00000020919, ENSMUSG00000002981, ENSMUSG00000026395, ENSMUSG00000026739, ENSMUSG00000021457, ENSMUSG00000026778, ENSMUSG00000004266, ENSMUSG00000018654, ENSMUSG00000036594, ENSMUSG00000031628, ENSMUSG00000032440, ENSMUSG00000026012, ENSMUSG00000041135,…	4390	108	13588	1.37565	1	0.153079	16.1753
GOTERM_BP_FAT	GO:0043065~positive regulation of apoptosis	99	1.54591	0.00932394	ENSMUSG00000004071, ENSMUSG00000027387, ENSMUSG00000032580, ENSMUSG00000029433, ENSMUSG00000024778, ENSMUSG00000020074, ENSMUSG00000026395, ENSMUSG00000024824, ENSMUSG00000019979, ENSMUSG00000036931, ENSMUSG00000051457, ENSMUSG00000057948, ENSMUSG00000028974, ENSMUSG00000031511, ENSMUSG00000025076, ENSMUSG00000025887, ENSMUSG00000010517, ENSMUSG00000025888, ENSMUSG00000023034, ENSMUSG00000027649,…	4390	248	13588	1.23559	1	0.15321	16.2447
GOTERM_BP_FAT	GO:0019221~cytokine-mediated signaling pathway	28	0.437227	0.00938447	ENSMUSG00000004071, ENSMUSG00000020227, ENSMUSG00000059883, ENSMUSG00000028530, ENSMUSG00000020919, ENSMUSG00000031714, ENSMUSG00000026104, ENSMUSG00000004266, ENSMUSG00000005672, ENSMUSG00000031392, ENSMUSG00000026174, ENSMUSG00000031805, ENSMUSG00000000078, ENSMUSG00000062939, ENSMUSG00000026072, ENSMUSG00000037104, ENSMUSG00000024789, ENSMUSG00000030341, ENSMUSG00000021756, ENSMUSG00000020739,…	4390	56	13588	1.54761	1	0.1536	16.3414
GOTERM_BP_FAT	GO:0006366~transcription from RNA polymerase II promoter	35	0.546533	0.00963834	ENSMUSG00000002658, ENSMUSG00000043962, ENSMUSG00000038369, ENSMUSG00000019302, ENSMUSG00000036376, ENSMUSG00000022828, ENSMUSG00000029250, ENSMUSG00000038489, ENSMUSG00000013833, ENSMUSG00000019256, ENSMUSG00000005198, ENSMUSG00000058886, ENSMUSG00000015882, ENSMUSG00000025019, ENSMUSG00000032402, ENSMUSG00000028668, ENSMUSG00000020962, ENSMUSG00000022346, ENSMUSG00000038611, ENSMUSG00000004667,…	4390	74	13588	1.46395	1	0.156891	16.7462
GOTERM_BP_FAT	GO:0046634~regulation of alpha-beta T cell activation	19	0.29669	0.0100272	ENSMUSG00000021871, ENSMUSG00000037104, ENSMUSG00000020198, ENSMUSG00000040423, ENSMUSG00000021686, ENSMUSG00000030748, ENSMUSG00000028076, ENSMUSG00000026395, ENSMUSG00000021457, ENSMUSG00000031101, ENSMUSG00000018654, ENSMUSG00000027598, ENSMUSG00000032440, ENSMUSG00000026012, ENSMUSG00000041135, ENSMUSG00000047139, ENSMUSG00000042333, ENSMUSG00000031304, ENSMUSG00000017697	4390	34	13588	1.72968	1	0.162154	17.3626
GOTERM_BP_FAT	GO:0022411~cellular component disassembly	21	0.32792	0.0106294	ENSMUSG00000056216, ENSMUSG00000028974, ENSMUSG00000024360, ENSMUSG00000018858, ENSMUSG00000020745, ENSMUSG00000033222, ENSMUSG00000078566, ENSMUSG00000031628, ENSMUSG00000021666, ENSMUSG00000028657, ENSMUSG00000022973, ENSMUSG00000027433, ENSMUSG00000019988, ENSMUSG00000019979, ENSMUSG00000029027, ENSMUSG00000026803, ENSMUSG00000036932, ENSMUSG00000022346, ENSMUSG00000004044, ENSMUSG00000026478,…	4390	39	13588	1.66665	1	0.170483	18.3087
GOTERM_BP_FAT	GO:0006986~response to unfolded protein	27	0.421611	0.0109175	ENSMUSG00000040482, ENSMUSG00000024807, ENSMUSG00000055401, ENSMUSG00000036572, ENSMUSG00000007039, ENSMUSG00000008429, ENSMUSG00000025757, ENSMUSG00000043241, ENSMUSG00000027808, ENSMUSG00000022365, ENSMUSG00000007036, ENSMUSG00000031770, ENSMUSG00000038398, ENSMUSG00000022136, ENSMUSG00000024079, ENSMUSG00000030104, ENSMUSG00000020715, ENSMUSG00000025887, ENSMUSG00000021831, ENSMUSG00000007029,…	4390	54	13588	1.54761	1	0.174115	18.7578
GOTERM_BP_FAT	GO:0002709~regulation of T cell mediated immunity	12	0.187383	0.011147	ENSMUSG00000021871, ENSMUSG00000051457, ENSMUSG00000028076, ENSMUSG00000026395, ENSMUSG00000024339, ENSMUSG00000031101, ENSMUSG00000055413, ENSMUSG00000061232, ENSMUSG00000026605, ENSMUSG00000047139, ENSMUSG00000016206, ENSMUSG00000021816, ENSMUSG00000073409	4390	18	13588	2.06348	1	0.17686	19.1138
GOTERM_BP_FAT	GO:0045935~positive regulation of nucleobase, nucleoside, nucleotide and nucleic acid metabolic process	190	2.9669	0.011491	ENSMUSG00000003575, ENSMUSG00000009569, ENSMUSG00000034430, ENSMUSG00000024563, ENSMUSG00000002658, ENSMUSG00000030543, ENSMUSG00000001517, ENSMUSG00000021109, ENSMUSG00000025616, ENSMUSG00000045954, ENSMUSG00000026395, ENSMUSG00000002147, ENSMUSG00000019256, ENSMUSG00000038418, ENSMUSG00000015053, ENSMUSG00000033373, ENSMUSG00000029238, ENSMUSG00000055148, ENSMUSG00000053483, ENSMUSG00000022952,…	4390	510	13588	1.15312	1	0.181217	19.6445
GOTERM_BP_FAT	GO:0043085~positive regulation of catalytic activity	103	1.60837	0.0116003	ENSMUSG00000029433, ENSMUSG00000020787, ENSMUSG00000069631, ENSMUSG00000026395, ENSMUSG00000019828, ENSMUSG00000031714, ENSMUSG00000001847, ENSMUSG00000021457, ENSMUSG00000024639, ENSMUSG00000031392, ENSMUSG00000032440, ENSMUSG00000022788, ENSMUSG00000039942, ENSMUSG00000034108, ENSMUSG00000019979, ENSMUSG00000000276, ENSMUSG00000044199, ENSMUSG00000061393, ENSMUSG00000029916, ENSMUSG00000029999,…	4390	261	13588	1.22148	1	0.182183	19.8126
GOTERM_BP_FAT	GO:0010876~lipid localization	55	0.858838	0.0116176	ENSMUSG00000000440, ENSMUSG00000031441, ENSMUSG00000060671, ENSMUSG00000029073, ENSMUSG00000024566, ENSMUSG00000022807, ENSMUSG00000024924, ENSMUSG00000021665, ENSMUSG00000042759, ENSMUSG00000040447, ENSMUSG00000034088, ENSMUSG00000009907, ENSMUSG00000040430, ENSMUSG00000024413, ENSMUSG00000020189, ENSMUSG00000052395, ENSMUSG00000054342, ENSMUSG00000030741, ENSMUSG00000039477, ENSMUSG00000003623,…	4390	128	13588	1.32998	1	0.181832	19.839
GOTERM_BP_FAT	GO:0006289~nucleotide-excision repair	15	0.234229	0.0121453	ENSMUSG00000025077, ENSMUSG00000039396, ENSMUSG00000041429, ENSMUSG00000054051, ENSMUSG00000022545, ENSMUSG00000032298, ENSMUSG00000025060, ENSMUSG00000028426, ENSMUSG00000021694, ENSMUSG00000019470, ENSMUSG00000027845, ENSMUSG00000040681, ENSMUSG00000025218, ENSMUSG00000059552, ENSMUSG00000026048	4390	25	13588	1.85713	1	0.188688	20.6451
GOTERM_BP_FAT	GO:0019220~regulation of phosphate metabolic process	117	1.82698	0.0121572	ENSMUSG00000069631, ENSMUSG00000026395, ENSMUSG00000019828, ENSMUSG00000031714, ENSMUSG00000001847, ENSMUSG00000021457, ENSMUSG00000000489, ENSMUSG00000031392, ENSMUSG00000032440, ENSMUSG00000022788, ENSMUSG00000027582, ENSMUSG00000049044, ENSMUSG00000000276, ENSMUSG00000061393, ENSMUSG00000024789, ENSMUSG00000029916, ENSMUSG00000021738, ENSMUSG00000022831, ENSMUSG00000029999, ENSMUSG00000042626,…	4390	301	13588	1.20312	1	0.188243	20.6632
GOTERM_BP_FAT	GO:0051174~regulation of phosphorus metabolic process	117	1.82698	0.0121572	ENSMUSG00000069631, ENSMUSG00000026395, ENSMUSG00000019828, ENSMUSG00000031714, ENSMUSG00000001847, ENSMUSG00000021457, ENSMUSG00000000489, ENSMUSG00000031392, ENSMUSG00000032440, ENSMUSG00000022788, ENSMUSG00000027582, ENSMUSG00000049044, ENSMUSG00000000276, ENSMUSG00000061393, ENSMUSG00000024789, ENSMUSG00000029916, ENSMUSG00000021738, ENSMUSG00000022831, ENSMUSG00000029999, ENSMUSG00000042626,…	4390	301	13588	1.20312	1	0.188243	20.6632
GOTERM_BP_FAT	GO:0007050~cell cycle arrest	28	0.437227	0.0124361	ENSMUSG00000037032, ENSMUSG00000010067, ENSMUSG00000030641, ENSMUSG00000036986, ENSMUSG00000024947, ENSMUSG00000028649, ENSMUSG00000029020, ENSMUSG00000022105, ENSMUSG00000029004, ENSMUSG00000029161, ENSMUSG00000032855, ENSMUSG00000005871, ENSMUSG00000038332, ENSMUSG00000023067, ENSMUSG00000042303, ENSMUSG00000026131, ENSMUSG00000024151, ENSMUSG00000028211, ENSMUSG00000003068, ENSMUSG00000032009,…	4390	57	13588	1.52046	1	0.191525	21.086
GOTERM_BP_FAT	GO:0006917~induction of apoptosis	69	1.07745	0.0130575	ENSMUSG00000026094, ENSMUSG00000007613, ENSMUSG00000005370, ENSMUSG00000004071, ENSMUSG00000037820, ENSMUSG00000029433, ENSMUSG00000024778, ENSMUSG00000008730, ENSMUSG00000004266, ENSMUSG00000017146, ENSMUSG00000022221, ENSMUSG00000028282, ENSMUSG00000026012, ENSMUSG00000053175, ENSMUSG00000019979, ENSMUSG00000032498, ENSMUSG00000051413, ENSMUSG00000025647, ENSMUSG00000051457, ENSMUSG00000057948,…	4390	167	13588	1.27886	1	0.199486	22.0204
GOTERM_BP_FAT	GO:0012502~induction of programmed cell death	69	1.07745	0.0130575	ENSMUSG00000026094, ENSMUSG00000007613, ENSMUSG00000005370, ENSMUSG00000004071, ENSMUSG00000037820, ENSMUSG00000029433, ENSMUSG00000024778, ENSMUSG00000008730, ENSMUSG00000004266, ENSMUSG00000017146, ENSMUSG00000022221, ENSMUSG00000028282, ENSMUSG00000026012, ENSMUSG00000053175, ENSMUSG00000019979, ENSMUSG00000032498, ENSMUSG00000051413, ENSMUSG00000025647, ENSMUSG00000051457, ENSMUSG00000057948,…	4390	167	13588	1.27886	1	0.199486	22.0204
GOTERM_BP_FAT	GO:0043254~regulation of protein complex assembly	31	0.484072	0.0134557	ENSMUSG00000020476, ENSMUSG00000019256, ENSMUSG00000001847, ENSMUSG00000038775, ENSMUSG00000026341, ENSMUSG00000056737, ENSMUSG00000047139, ENSMUSG00000057738, ENSMUSG00000028745, ENSMUSG00000044042, ENSMUSG00000005871, ENSMUSG00000020315, ENSMUSG00000020120, ENSMUSG00000028991, ENSMUSG00000015733, ENSMUSG00000029622, ENSMUSG00000029621, ENSMUSG00000020114, ENSMUSG00000058587, ENSMUSG00000070372,…	4390	65	13588	1.47618	1	0.204287	22.6136
GOTERM_BP_FAT	GO:0000271~polysaccharide biosynthetic process	17	0.265459	0.0136393	ENSMUSG00000034612, ENSMUSG00000033400, ENSMUSG00000034807, ENSMUSG00000032252, ENSMUSG00000036356, ENSMUSG00000030282, ENSMUSG00000003865, ENSMUSG00000040151, ENSMUSG00000001729, ENSMUSG00000028479, ENSMUSG00000050796, ENSMUSG00000054008, ENSMUSG00000042032, ENSMUSG00000036599, ENSMUSG00000019528, ENSMUSG00000006542, ENSMUSG00000074916	4390	30	13588	1.75396	1	0.206129	22.8856
GOTERM_BP_FAT	GO:0002260~lymphocyte homeostasis	17	0.265459	0.0136393	ENSMUSG00000027387, ENSMUSG00000024778, ENSMUSG00000027660, ENSMUSG00000020919, ENSMUSG00000039936, ENSMUSG00000010142, ENSMUSG00000031537, ENSMUSG00000030707, ENSMUSG00000001729, ENSMUSG00000031628, ENSMUSG00000005057, ENSMUSG00000032218, ENSMUSG00000004069, ENSMUSG00000057329, ENSMUSG00000021816, ENSMUSG00000004221, ENSMUSG00000004043	4390	30	13588	1.75396	1	0.206129	22.8856
GOTERM_BP_FAT	GO:0045739~positive regulation of DNA repair	10	0.156152	0.0139622	ENSMUSG00000031201, ENSMUSG00000021871, ENSMUSG00000056216, ENSMUSG00000037032, ENSMUSG00000052139, ENSMUSG00000031820, ENSMUSG00000025932, ENSMUSG00000035234, ENSMUSG00000025878, ENSMUSG00000024019	4390	14	13588	2.21087	1	0.209826	23.3619
GOTERM_BP_FAT	GO:0009062~fatty acid catabolic process	14	0.218613	0.0140709	ENSMUSG00000028937, ENSMUSG00000026664, ENSMUSG00000020777, ENSMUSG00000024507, ENSMUSG00000025745, ENSMUSG00000028167, ENSMUSG00000034171, ENSMUSG00000020283, ENSMUSG00000062908, ENSMUSG00000059447, ENSMUSG00000029098, ENSMUSG00000005069, ENSMUSG00000024132, ENSMUSG00000021884	4390	23	13588	1.88404	1	0.210625	23.5217
GOTERM_BP_FAT	GO:0016579~protein deubiquitination	14	0.218613	0.0140709	ENSMUSG00000042506, ENSMUSG00000021901, ENSMUSG00000025437, ENSMUSG00000025616, ENSMUSG00000032512, ENSMUSG00000062627, ENSMUSG00000038495, ENSMUSG00000031010, ENSMUSG00000031201, ENSMUSG00000054814, ENSMUSG00000053483, ENSMUSG00000031820, ENSMUSG00000028560, ENSMUSG00000025878	4390	23	13588	1.88404	1	0.210625	23.5217
GOTERM_BP_FAT	GO:0008630~DNA damage response, signal transduction resulting in induction of apoptosis	14	0.218613	0.0140709	ENSMUSG00000005370, ENSMUSG00000004071, ENSMUSG00000054051, ENSMUSG00000008730, ENSMUSG00000034485, ENSMUSG00000034218, ENSMUSG00000017146, ENSMUSG00000036986, ENSMUSG00000061436, ENSMUSG00000041147, ENSMUSG00000053175, ENSMUSG00000059552, ENSMUSG00000032498, ENSMUSG00000030609	4390	23	13588	1.88404	1	0.210625	23.5217
GOTERM_BP_FAT	GO:0008629~induction of apoptosis by intracellular signals	19	0.29669	0.0145064	ENSMUSG00000005370, ENSMUSG00000004071, ENSMUSG00000054051, ENSMUSG00000029433, ENSMUSG00000008730, ENSMUSG00000068329, ENSMUSG00000034485, ENSMUSG00000034218, ENSMUSG00000036986, ENSMUSG00000017146, ENSMUSG00000061436, ENSMUSG00000031628, ENSMUSG00000041147, ENSMUSG00000050965, ENSMUSG00000053175, ENSMUSG00000059552, ENSMUSG00000022346, ENSMUSG00000032498, ENSMUSG00000030609	4390	35	13588	1.68026	1	0.215754	24.1585
GOTERM_BP_FAT	GO:0043281~regulation of caspase activity	25	0.390381	0.0147995	ENSMUSG00000029433, ENSMUSG00000020787, ENSMUSG00000036986, ENSMUSG00000024947, ENSMUSG00000041241, ENSMUSG00000028282, ENSMUSG00000029547, ENSMUSG00000026031, ENSMUSG00000024012, ENSMUSG00000019979, ENSMUSG00000059552, ENSMUSG00000021576, ENSMUSG00000022346, ENSMUSG00000032965, ENSMUSG00000025860, ENSMUSG00000028914, ENSMUSG00000034485, ENSMUSG00000039959, ENSMUSG00000062203, ENSMUSG00000017716,…	4390	50	13588	1.54761	1	0.218947	24.5842
GOTERM_BP_FAT	GO:0052548~regulation of endopeptidase activity	25	0.390381	0.0147995	ENSMUSG00000029433, ENSMUSG00000020787, ENSMUSG00000036986, ENSMUSG00000024947, ENSMUSG00000041241, ENSMUSG00000028282, ENSMUSG00000029547, ENSMUSG00000026031, ENSMUSG00000024012, ENSMUSG00000019979, ENSMUSG00000059552, ENSMUSG00000021576, ENSMUSG00000022346, ENSMUSG00000032965, ENSMUSG00000025860, ENSMUSG00000028914, ENSMUSG00000034485, ENSMUSG00000039959, ENSMUSG00000062203, ENSMUSG00000017716,…	4390	50	13588	1.54761	1	0.218947	24.5842
GOTERM_BP_FAT	GO:0051347~positive regulation of transferase activity	57	0.890069	0.0151529	ENSMUSG00000020170, ENSMUSG00000069631, ENSMUSG00000026395, ENSMUSG00000031714, ENSMUSG00000019828, ENSMUSG00000001847, ENSMUSG00000019877, ENSMUSG00000024924, ENSMUSG00000021457, ENSMUSG00000040687, ENSMUSG00000031392, ENSMUSG00000028019, ENSMUSG00000043733, ENSMUSG00000032440, ENSMUSG00000022788, ENSMUSG00000006699, ENSMUSG00000000276, ENSMUSG00000032740, ENSMUSG00000054051, ENSMUSG00000061393,…	4390	135	13588	1.30687	1	0.222892	25.0944
GOTERM_BP_FAT	GO:0043966~histone H3 acetylation	9	0.140537	0.015302	ENSMUSG00000030330, ENSMUSG00000031540, ENSMUSG00000025764, ENSMUSG00000038909, ENSMUSG00000026283, ENSMUSG00000020387, ENSMUSG00000020918, ENSMUSG00000037315, ENSMUSG00000020167	4390	12	13588	2.32141	1	0.224147	25.3087
GOTERM_BP_FAT	GO:0051085~chaperone mediated protein folding requiring cofactor	9	0.140537	0.015302	ENSMUSG00000037649, ENSMUSG00000024610, ENSMUSG00000059555, ENSMUSG00000079547, ENSMUSG00000026849, ENSMUSG00000026848, ENSMUSG00000029657, ENSMUSG00000060519, ENSMUSG00000005483	4390	12	13588	2.32141	1	0.224147	25.3087
GOTERM_BP_FAT	GO:0006298~mismatch repair	9	0.140537	0.015302	ENSMUSG00000005370, ENSMUSG00000026098, ENSMUSG00000014850, ENSMUSG00000055204, ENSMUSG00000021245, ENSMUSG00000039748, ENSMUSG00000024151, ENSMUSG00000032498, ENSMUSG00000079109	4390	12	13588	2.32141	1	0.224147	25.3087
GOTERM_BP_FAT	GO:0006573~valine metabolic process	6	0.0936914	0.0153982	ENSMUSG00000022536, ENSMUSG00000029776, ENSMUSG00000020919, ENSMUSG00000055737, ENSMUSG00000021238, ENSMUSG00000004043	4390	6	13588	3.09522	1	0.224709	25.4467
GOTERM_BP_FAT	GO:0030384~phosphoinositide metabolic process	30	0.468457	0.0155817	ENSMUSG00000050229, ENSMUSG00000026737, ENSMUSG00000026698, ENSMUSG00000041720, ENSMUSG00000038383, ENSMUSG00000020573, ENSMUSG00000037706, ENSMUSG00000022973, ENSMUSG00000030990, ENSMUSG00000022561, ENSMUSG00000040430, ENSMUSG00000032594, ENSMUSG00000026925, ENSMUSG00000033628, ENSMUSG00000039936, ENSMUSG00000041417, ENSMUSG00000023791, ENSMUSG00000001173, ENSMUSG00000026447, ENSMUSG00000028454,…	4390	63	13588	1.47391	1	0.226388	25.7091
GOTERM_BP_FAT	GO:0043405~regulation of MAP kinase activity	38	0.593379	0.0157166	ENSMUSG00000018932, ENSMUSG00000020227, ENSMUSG00000020170, ENSMUSG00000028864, ENSMUSG00000026395, ENSMUSG00000019828, ENSMUSG00000031714, ENSMUSG00000021457, ENSMUSG00000004266, ENSMUSG00000071369, ENSMUSG00000040687, ENSMUSG00000005672, ENSMUSG00000031392, ENSMUSG00000041241, ENSMUSG00000043733, ENSMUSG00000027177, ENSMUSG00000029528, ENSMUSG00000037706, ENSMUSG00000050965, ENSMUSG00000047139,…	4390	84	13588	1.40022	1	0.227433	25.9017
GOTERM_BP_FAT	GO:0019884~antigen processing and presentation of exogenous antigen	16	0.249844	0.015924	ENSMUSG00000037649, ENSMUSG00000020198, ENSMUSG00000024308, ENSMUSG00000021686, ENSMUSG00000026656, ENSMUSG00000028076, ENSMUSG00000079547, ENSMUSG00000004552, ENSMUSG00000024339, ENSMUSG00000061232, ENSMUSG00000060586, ENSMUSG00000024334, ENSMUSG00000036594, ENSMUSG00000027164, ENSMUSG00000016206, ENSMUSG00000024610	4390	28	13588	1.7687	1	0.22939	26.1965
GOTERM_BP_FAT	GO:0007051~spindle organization	16	0.249844	0.015924	ENSMUSG00000001525, ENSMUSG00000001151, ENSMUSG00000035198, ENSMUSG00000019773, ENSMUSG00000058290, ENSMUSG00000027469, ENSMUSG00000079555, ENSMUSG00000031371, ENSMUSG00000032534, ENSMUSG00000022177, ENSMUSG00000027285, ENSMUSG00000037313, ENSMUSG00000048799, ENSMUSG00000032498, ENSMUSG00000035439, ENSMUSG00000024974	4390	28	13588	1.7687	1	0.22939	26.1965
GOTERM_BP_FAT	GO:0031023~microtubule organizing center organization	13	0.202998	0.0162892	ENSMUSG00000025235, ENSMUSG00000012443, ENSMUSG00000001134, ENSMUSG00000022678, ENSMUSG00000017146, ENSMUSG00000074749, ENSMUSG00000079555, ENSMUSG00000031371, ENSMUSG00000040549, ENSMUSG00000022177, ENSMUSG00000032782, ENSMUSG00000027285, ENSMUSG00000035439	4390	21	13588	1.91609	1	0.233321	26.7131
GOTERM_BP_FAT	GO:0030518~steroid hormone receptor signaling pathway	13	0.202998	0.0162892	ENSMUSG00000033863, ENSMUSG00000033565, ENSMUSG00000030357, ENSMUSG00000013833, ENSMUSG00000024431, ENSMUSG00000018965, ENSMUSG00000028410, ENSMUSG00000046532, ENSMUSG00000005886, ENSMUSG00000002307, ENSMUSG00000025326, ENSMUSG00000032185, ENSMUSG00000037487	4390	21	13588	1.91609	1	0.233321	26.7131
GOTERM_BP_FAT	GO:0006446~regulation of translational initiation	13	0.202998	0.0162892	ENSMUSG00000020091, ENSMUSG00000021116, ENSMUSG00000024423, ENSMUSG00000036698, ENSMUSG00000003235, ENSMUSG00000046062, ENSMUSG00000045896, ENSMUSG00000022774, ENSMUSG00000028330, ENSMUSG00000005610, ENSMUSG00000020459, ENSMUSG00000005102, ENSMUSG00000024483	4390	21	13588	1.91609	1	0.233321	26.7131
GOTERM_BP_FAT	GO:0016180~snRNA processing	8	0.124922	0.0163402	ENSMUSG00000040738, ENSMUSG00000025133, ENSMUSG00000029547, ENSMUSG00000028016, ENSMUSG00000029034, ENSMUSG00000037461, ENSMUSG00000027933, ENSMUSG00000018068	4390	10	13588	2.47617	1	0.23327	26.785
GOTERM_BP_FAT	GO:0016073~snRNA metabolic process	8	0.124922	0.0163402	ENSMUSG00000040738, ENSMUSG00000025133, ENSMUSG00000029547, ENSMUSG00000028016, ENSMUSG00000029034, ENSMUSG00000037461, ENSMUSG00000027933, ENSMUSG00000018068	4390	10	13588	2.47617	1	0.23327	26.785
GOTERM_BP_FAT	GO:0035162~embryonic hemopoiesis	8	0.124922	0.0163402	ENSMUSG00000002028, ENSMUSG00000052534, ENSMUSG00000032440, ENSMUSG00000031540, ENSMUSG00000022952, ENSMUSG00000021109, ENSMUSG00000042594, ENSMUSG00000018160	4390	10	13588	2.47617	1	0.23327	26.785
GOTERM_BP_FAT	GO:0060216~definitive hemopoiesis	8	0.124922	0.0163402	ENSMUSG00000001280, ENSMUSG00000027109, ENSMUSG00000020160, ENSMUSG00000031885, ENSMUSG00000038227, ENSMUSG00000022952, ENSMUSG00000029287, ENSMUSG00000018501	4390	10	13588	2.47617	1	0.23327	26.785
GOTERM_BP_FAT	GO:0006611~protein export from nucleus	8	0.124922	0.0163402	ENSMUSG00000000131, ENSMUSG00000040312, ENSMUSG00000069631, ENSMUSG00000026027, ENSMUSG00000024359, ENSMUSG00000001855, ENSMUSG00000020290, ENSMUSG00000022812	4390	10	13588	2.47617	1	0.23327	26.785
GOTERM_BP_FAT	GO:0000045~autophagic vacuole formation	8	0.124922	0.0163402	ENSMUSG00000038160, ENSMUSG00000032905, ENSMUSG00000027244, ENSMUSG00000019969, ENSMUSG00000033124, ENSMUSG00000007891, ENSMUSG00000026289, ENSMUSG00000025907	4390	10	13588	2.47617	1	0.23327	26.785
GOTERM_BP_FAT	GO:0051173~positive regulation of nitrogen compound metabolic process	194	3.02936	0.0164986	ENSMUSG00000009569, ENSMUSG00000034430, ENSMUSG00000002658, ENSMUSG00000003575, ENSMUSG00000030543, ENSMUSG00000001517, ENSMUSG00000021109, ENSMUSG00000025616, ENSMUSG00000045954, ENSMUSG00000026395, ENSMUSG00000038418, ENSMUSG00000033373, ENSMUSG00000053483, ENSMUSG00000022952, ENSMUSG00000001016, ENSMUSG00000020114, ENSMUSG00000013089, ENSMUSG00000043858, ENSMUSG00000001911, ENSMUSG00000031103,…	4390	526	13588	1.14158	1	0.234563	27.0078
GOTERM_BP_FAT	GO:0045839~negative regulation of mitosis	7	0.109307	0.0166523	ENSMUSG00000024537, ENSMUSG00000005871, ENSMUSG00000019768, ENSMUSG00000034218, ENSMUSG00000024542, ENSMUSG00000029910, ENSMUSG00000045328	4390	8	13588	2.70831	1	0.235786	27.2233
GOTERM_BP_FAT	GO:0031577~spindle checkpoint	7	0.109307	0.0166523	ENSMUSG00000024537, ENSMUSG00000005871, ENSMUSG00000034218, ENSMUSG00000024542, ENSMUSG00000029910, ENSMUSG00000017716, ENSMUSG00000045328	4390	8	13588	2.70831	1	0.235786	27.2233
GOTERM_BP_FAT	GO:0009263~deoxyribonucleotide biosynthetic process	7	0.109307	0.0166523	ENSMUSG00000071359, ENSMUSG00000026281, ENSMUSG00000025747, ENSMUSG00000030978, ENSMUSG00000020638, ENSMUSG00000039197, ENSMUSG00000020649	4390	8	13588	2.70831	1	0.235786	27.2233
GOTERM_BP_FAT	GO:0051784~negative regulation of nuclear division	7	0.109307	0.0166523	ENSMUSG00000024537, ENSMUSG00000005871, ENSMUSG00000019768, ENSMUSG00000034218, ENSMUSG00000024542, ENSMUSG00000029910, ENSMUSG00000045328	4390	8	13588	2.70831	1	0.235786	27.2233
GOTERM_BP_FAT	GO:0009791~post-embryonic development	39	0.608994	0.0168917	ENSMUSG00000046985, ENSMUSG00000024563, ENSMUSG00000007613, ENSMUSG00000032114, ENSMUSG00000040943, ENSMUSG00000079509, ENSMUSG00000003032, ENSMUSG00000030761, ENSMUSG00000066324, ENSMUSG00000019947, ENSMUSG00000020097, ENSMUSG00000032293, ENSMUSG00000078622, ENSMUSG00000024639, ENSMUSG00000040681, ENSMUSG00000039233, ENSMUSG00000034640, ENSMUSG00000025533, ENSMUSG00000026826, ENSMUSG00000027808,…	4390	87	13588	1.38751	1	0.23806	27.5579
GOTERM_BP_FAT	GO:0051235~maintenance of location	18	0.281074	0.0169704	ENSMUSG00000031328, ENSMUSG00000040374, ENSMUSG00000040462, ENSMUSG00000069135, ENSMUSG00000002778, ENSMUSG00000026683, ENSMUSG00000039456, ENSMUSG00000025231, ENSMUSG00000002985, ENSMUSG00000036986, ENSMUSG00000045328, ENSMUSG00000033952, ENSMUSG00000010517, ENSMUSG00000052707, ENSMUSG00000028465, ENSMUSG00000037313, ENSMUSG00000079614, ENSMUSG00000032199	4390	33	13588	1.6883	1	0.238335	27.6676
GOTERM_BP_FAT	GO:0009064~glutamine family amino acid metabolic process	22	0.343535	0.0174846	ENSMUSG00000003526, ENSMUSG00000026095, ENSMUSG00000053398, ENSMUSG00000026520, ENSMUSG00000022571, ENSMUSG00000013629, ENSMUSG00000020899, ENSMUSG00000026103, ENSMUSG00000025190, ENSMUSG00000030630, ENSMUSG00000027823, ENSMUSG00000026473, ENSMUSG00000029752, ENSMUSG00000025007, ENSMUSG00000032350, ENSMUSG00000028124, ENSMUSG00000007039, ENSMUSG00000025533, ENSMUSG00000019987, ENSMUSG00000031360,…	4390	43	13588	1.5836	1	0.243939	28.3802
GOTERM_BP_FAT	GO:0045786~negative regulation of cell cycle	22	0.343535	0.0174846	ENSMUSG00000048787, ENSMUSG00000037032, ENSMUSG00000017950, ENSMUSG00000019768, ENSMUSG00000024542, ENSMUSG00000034218, ENSMUSG00000040021, ENSMUSG00000070691, ENSMUSG00000027487, ENSMUSG00000045328, ENSMUSG00000031628, ENSMUSG00000022105, ENSMUSG00000021959, ENSMUSG00000024537, ENSMUSG00000005871, ENSMUSG00000057329, ENSMUSG00000023067, ENSMUSG00000000743, ENSMUSG00000048878, ENSMUSG00000029910,…	4390	43	13588	1.5836	1	0.243939	28.3802
GOTERM_BP_FAT	GO:0009259~ribonucleotide metabolic process	53	0.827608	0.0176548	ENSMUSG00000025968, ENSMUSG00000031441, ENSMUSG00000060671, ENSMUSG00000019210, ENSMUSG00000020788, ENSMUSG00000024566, ENSMUSG00000027823, ENSMUSG00000015961, ENSMUSG00000026576, ENSMUSG00000036622, ENSMUSG00000026192, ENSMUSG00000033379, ENSMUSG00000005686, ENSMUSG00000060090, ENSMUSG00000027259, ENSMUSG00000021871, ENSMUSG00000029467, ENSMUSG00000022295, ENSMUSG00000052459, ENSMUSG00000033161,…	4390	125	13588	1.31237	1	0.245302	28.6145
GOTERM_BP_FAT	GO:0051101~regulation of DNA binding	34	0.530918	0.0177609	ENSMUSG00000056216, ENSMUSG00000020227, ENSMUSG00000043866, ENSMUSG00000017950, ENSMUSG00000036980, ENSMUSG00000008730, ENSMUSG00000024927, ENSMUSG00000026778, ENSMUSG00000031392, ENSMUSG00000061436, ENSMUSG00000027177, ENSMUSG00000041135, ENSMUSG00000022521, ENSMUSG00000036931, ENSMUSG00000063065, ENSMUSG00000021690, ENSMUSG00000031328, ENSMUSG00000024789, ENSMUSG00000005161, ENSMUSG00000029287,…	4390	74	13588	1.42213	1	0.24588	28.7604
GOTERM_BP_FAT	GO:0015980~energy derivation by oxidation of organic compounds	43	0.671455	0.0179368	ENSMUSG00000025968, ENSMUSG00000027010, ENSMUSG00000022477, ENSMUSG00000004455, ENSMUSG00000032114, ENSMUSG00000033400, ENSMUSG00000021577, ENSMUSG00000040385, ENSMUSG00000040463, ENSMUSG00000032648, ENSMUSG00000032279, ENSMUSG00000003865, ENSMUSG00000025579, ENSMUSG00000001729, ENSMUSG00000064367, ENSMUSG00000031902, ENSMUSG00000000171, ENSMUSG00000004789, ENSMUSG00000005683, ENSMUSG00000025651,…	4390	98	13588	1.35811	1	0.247293	29.0013
GOTERM_BP_FAT	GO:0009101~glycoprotein biosynthetic process	50	0.780762	0.0181779	ENSMUSG00000039037, ENSMUSG00000032252, ENSMUSG00000028700, ENSMUSG00000028538, ENSMUSG00000071650, ENSMUSG00000037470, ENSMUSG00000050796, ENSMUSG00000042104, ENSMUSG00000045216, ENSMUSG00000022686, ENSMUSG00000031749, ENSMUSG00000030062, ENSMUSG00000073792, ENSMUSG00000035704, ENSMUSG00000032116, ENSMUSG00000034612, ENSMUSG00000032038, ENSMUSG00000032123, ENSMUSG00000032437, ENSMUSG00000027642,…	4390	117	13588	1.32274	1	0.249476	29.3305
GOTERM_BP_FAT	GO:0000184~nuclear-transcribed mRNA catabolic process, nonsense-mediated decay	15	0.234229	0.0186056	ENSMUSG00000022336, ENSMUSG00000041477, ENSMUSG00000025580, ENSMUSG00000017264, ENSMUSG00000022774, ENSMUSG00000030655, ENSMUSG00000028675, ENSMUSG00000028330, ENSMUSG00000022685, ENSMUSG00000005682, ENSMUSG00000032040, ENSMUSG00000038290, ENSMUSG00000001415, ENSMUSG00000078676, ENSMUSG00000002210	4390	26	13588	1.7857	1	0.253854	29.9108
GOTERM_BP_FAT	GO:0006541~glutamine metabolic process	12	0.187383	0.0188339	ENSMUSG00000026473, ENSMUSG00000029752, ENSMUSG00000026095, ENSMUSG00000025533, ENSMUSG00000053398, ENSMUSG00000031360, ENSMUSG00000028633, ENSMUSG00000073987, ENSMUSG00000013629, ENSMUSG00000020899, ENSMUSG00000026103, ENSMUSG00000027823	4390	19	13588	1.95487	1	0.255832	30.2187
GOTERM_BP_FAT	GO:0030832~regulation of actin filament length	25	0.390381	0.0195561	ENSMUSG00000020476, ENSMUSG00000001847, ENSMUSG00000038775, ENSMUSG00000026341, ENSMUSG00000056737, ENSMUSG00000057738, ENSMUSG00000028745, ENSMUSG00000044042, ENSMUSG00000020315, ENSMUSG00000020120, ENSMUSG00000028991, ENSMUSG00000015733, ENSMUSG00000029622, ENSMUSG00000029621, ENSMUSG00000058587, ENSMUSG00000070372, ENSMUSG00000008475, ENSMUSG00000040021, ENSMUSG00000030707, ENSMUSG00000026950,…	4390	51	13588	1.51726	1	0.263561	31.1843
GOTERM_BP_FAT	GO:0018130~heterocycle biosynthetic process	25	0.390381	0.0195561	ENSMUSG00000015536, ENSMUSG00000024588, ENSMUSG00000029199, ENSMUSG00000062729, ENSMUSG00000022571, ENSMUSG00000027618, ENSMUSG00000039197, ENSMUSG00000032293, ENSMUSG00000032067, ENSMUSG00000033735, ENSMUSG00000029735, ENSMUSG00000042148, ENSMUSG00000015806, ENSMUSG00000032786, ENSMUSG00000028684, ENSMUSG00000025270, ENSMUSG00000026520, ENSMUSG00000042642, ENSMUSG00000021048, ENSMUSG00000047454,…	4390	51	13588	1.51726	1	0.263561	31.1843
GOTERM_BP_FAT	GO:0052547~regulation of peptidase activity	25	0.390381	0.0195561	ENSMUSG00000029433, ENSMUSG00000020787, ENSMUSG00000036986, ENSMUSG00000024947, ENSMUSG00000041241, ENSMUSG00000028282, ENSMUSG00000029547, ENSMUSG00000026031, ENSMUSG00000024012, ENSMUSG00000019979, ENSMUSG00000059552, ENSMUSG00000021576, ENSMUSG00000022346, ENSMUSG00000032965, ENSMUSG00000025860, ENSMUSG00000028914, ENSMUSG00000034485, ENSMUSG00000039959, ENSMUSG00000062203, ENSMUSG00000017716,…	4390	51	13588	1.51726	1	0.263561	31.1843
GOTERM_BP_FAT	GO:0046364~monosaccharide biosynthetic process	17	0.265459	0.0198741	ENSMUSG00000022711, ENSMUSG00000023456, ENSMUSG00000026628, ENSMUSG00000042505, ENSMUSG00000031400, ENSMUSG00000053870, ENSMUSG00000028961, ENSMUSG00000022474, ENSMUSG00000069805, ENSMUSG00000030282, ENSMUSG00000056131, ENSMUSG00000036427, ENSMUSG00000030930, ENSMUSG00000040618, ENSMUSG00000034793, ENSMUSG00000026827, ENSMUSG00000052102	4390	31	13588	1.69738	1	0.26651	31.6054
GOTERM_BP_FAT	GO:0002263~cell activation during immune response	17	0.265459	0.0198741	ENSMUSG00000057948, ENSMUSG00000040751, ENSMUSG00000030742, ENSMUSG00000002983, ENSMUSG00000053175, ENSMUSG00000016206, ENSMUSG00000019969, ENSMUSG00000033792, ENSMUSG00000035673, ENSMUSG00000021998, ENSMUSG00000051412, ENSMUSG00000059552, ENSMUSG00000024300, ENSMUSG00000025867, ENSMUSG00000017697, ENSMUSG00000016024, ENSMUSG00000034330	4390	31	13588	1.69738	1	0.26651	31.6054
GOTERM_BP_FAT	GO:0002366~leukocyte activation during immune response	17	0.265459	0.0198741	ENSMUSG00000057948, ENSMUSG00000040751, ENSMUSG00000030742, ENSMUSG00000002983, ENSMUSG00000053175, ENSMUSG00000016206, ENSMUSG00000019969, ENSMUSG00000033792, ENSMUSG00000035673, ENSMUSG00000021998, ENSMUSG00000051412, ENSMUSG00000059552, ENSMUSG00000024300, ENSMUSG00000025867, ENSMUSG00000017697, ENSMUSG00000016024, ENSMUSG00000034330	4390	31	13588	1.69738	1	0.26651	31.6054
GOTERM_BP_FAT	GO:0010952~positive regulation of peptidase activity	19	0.29669	0.0204071	ENSMUSG00000032965, ENSMUSG00000029433, ENSMUSG00000028914, ENSMUSG00000020787, ENSMUSG00000034485, ENSMUSG00000062203, ENSMUSG00000039959, ENSMUSG00000036986, ENSMUSG00000024947, ENSMUSG00000041241, ENSMUSG00000028191, ENSMUSG00000028452, ENSMUSG00000028282, ENSMUSG00000038058, ENSMUSG00000019979, ENSMUSG00000024012, ENSMUSG00000059552, ENSMUSG00000021576, ENSMUSG00000022346	4390	36	13588	1.63359	1	0.271892	32.3059
GOTERM_BP_FAT	GO:0043280~positive regulation of caspase activity	19	0.29669	0.0204071	ENSMUSG00000032965, ENSMUSG00000029433, ENSMUSG00000028914, ENSMUSG00000020787, ENSMUSG00000034485, ENSMUSG00000062203, ENSMUSG00000039959, ENSMUSG00000036986, ENSMUSG00000024947, ENSMUSG00000041241, ENSMUSG00000028191, ENSMUSG00000028452, ENSMUSG00000028282, ENSMUSG00000038058, ENSMUSG00000019979, ENSMUSG00000024012, ENSMUSG00000059552, ENSMUSG00000021576, ENSMUSG00000022346	4390	36	13588	1.63359	1	0.271892	32.3059
GOTERM_BP_FAT	GO:0043406~positive regulation of MAP kinase activity	28	0.437227	0.0209081	ENSMUSG00000018932, ENSMUSG00000020170, ENSMUSG00000028864, ENSMUSG00000019828, ENSMUSG00000031714, ENSMUSG00000026395, ENSMUSG00000021457, ENSMUSG00000071369, ENSMUSG00000040687, ENSMUSG00000005672, ENSMUSG00000031392, ENSMUSG00000041241, ENSMUSG00000043733, ENSMUSG00000029528, ENSMUSG00000037706, ENSMUSG00000047139, ENSMUSG00000022788, ENSMUSG00000024610, ENSMUSG00000054051, ENSMUSG00000029999,…	4390	59	13588	1.46892	1	0.276841	32.958
GOTERM_BP_FAT	GO:0000209~protein polyubiquitination	11	0.171768	0.021734	ENSMUSG00000027598, ENSMUSG00000031161, ENSMUSG00000025261, ENSMUSG00000035293, ENSMUSG00000057329, ENSMUSG00000028960, ENSMUSG00000059890, ENSMUSG00000014668, ENSMUSG00000022771, ENSMUSG00000027300, ENSMUSG00000022517	4390	17	13588	2.00279	1	0.285365	34.0201
GOTERM_BP_FAT	GO:0034620~cellular response to unfolded protein	11	0.171768	0.021734	ENSMUSG00000021831, ENSMUSG00000024079, ENSMUSG00000005102, ENSMUSG00000015839, ENSMUSG00000031960, ENSMUSG00000027808, ENSMUSG00000040435, ENSMUSG00000022365, ENSMUSG00000020715, ENSMUSG00000018442, ENSMUSG00000025887	4390	17	13588	2.00279	1	0.285365	34.0201
GOTERM_BP_FAT	GO:0030968~endoplasmic reticulum unfolded protein response	11	0.171768	0.021734	ENSMUSG00000021831, ENSMUSG00000024079, ENSMUSG00000005102, ENSMUSG00000015839, ENSMUSG00000031960, ENSMUSG00000027808, ENSMUSG00000040435, ENSMUSG00000022365, ENSMUSG00000020715, ENSMUSG00000018442, ENSMUSG00000025887	4390	17	13588	2.00279	1	0.285365	34.0201
GOTERM_BP_FAT	GO:0016441~posttranscriptional gene silencing	11	0.171768	0.021734	ENSMUSG00000052707, ENSMUSG00000001424, ENSMUSG00000027079, ENSMUSG00000036698, ENSMUSG00000022718, ENSMUSG00000037364, ENSMUSG00000041530, ENSMUSG00000023051, ENSMUSG00000028842, ENSMUSG00000002731, ENSMUSG00000034610	4390	17	13588	2.00279	1	0.285365	34.0201
GOTERM_BP_FAT	GO:0035194~posttranscriptional gene silencing by RNA	11	0.171768	0.021734	ENSMUSG00000052707, ENSMUSG00000001424, ENSMUSG00000027079, ENSMUSG00000036698, ENSMUSG00000022718, ENSMUSG00000037364, ENSMUSG00000041530, ENSMUSG00000023051, ENSMUSG00000028842, ENSMUSG00000002731, ENSMUSG00000034610	4390	17	13588	2.00279	1	0.285365	34.0201
GOTERM_BP_FAT	GO:0006887~exocytosis	47	0.733916	0.0222126	ENSMUSG00000053841, ENSMUSG00000034593, ENSMUSG00000070425, ENSMUSG00000028860, ENSMUSG00000001018, ENSMUSG00000019790, ENSMUSG00000020787, ENSMUSG00000053799, ENSMUSG00000029434, ENSMUSG00000036435, ENSMUSG00000029763, ENSMUSG00000030766, ENSMUSG00000021357, ENSMUSG00000022973, ENSMUSG00000023393, ENSMUSG00000004626, ENSMUSG00000021687, ENSMUSG00000027882, ENSMUSG00000051412, ENSMUSG00000031255,…	4390	110	13588	1.3225	1	0.289909	34.6283
GOTERM_BP_FAT	GO:0002237~response to molecule of bacterial origin	24	0.374766	0.022764	ENSMUSG00000022556, ENSMUSG00000020227, ENSMUSG00000029199, ENSMUSG00000005161, ENSMUSG00000063358, ENSMUSG00000024927, ENSMUSG00000027995, ENSMUSG00000028291, ENSMUSG00000024339, ENSMUSG00000026104, ENSMUSG00000020167, ENSMUSG00000024997, ENSMUSG00000031392, ENSMUSG00000028191, ENSMUSG00000053436, ENSMUSG00000041135, ENSMUSG00000047139, ENSMUSG00000016206, ENSMUSG00000003184, ENSMUSG00000074743,…	4390	49	13588	1.51602	1	0.295195	35.3224
GOTERM_BP_FAT	GO:0006790~sulfur metabolic process	41	0.640225	0.0232861	ENSMUSG00000015536, ENSMUSG00000031400, ENSMUSG00000029199, ENSMUSG00000033207, ENSMUSG00000020053, ENSMUSG00000020919, ENSMUSG00000032252, ENSMUSG00000053907, ENSMUSG00000027618, ENSMUSG00000066324, ENSMUSG00000036356, ENSMUSG00000040151, ENSMUSG00000008540, ENSMUSG00000031375, ENSMUSG00000027610, ENSMUSG00000005043, ENSMUSG00000049001, ENSMUSG00000054008, ENSMUSG00000045216, ENSMUSG00000029009,…	4390	94	13588	1.35004	1	0.300095	35.9732
GOTERM_BP_FAT	GO:0008652~cellular amino acid biosynthetic process	22	0.343535	0.0234673	ENSMUSG00000003526, ENSMUSG00000026095, ENSMUSG00000048550, ENSMUSG00000021707, ENSMUSG00000030826, ENSMUSG00000053398, ENSMUSG00000029446, ENSMUSG00000026520, ENSMUSG00000022571, ENSMUSG00000053907, ENSMUSG00000054474, ENSMUSG00000029326, ENSMUSG00000025190, ENSMUSG00000021048, ENSMUSG00000026473, ENSMUSG00000029752, ENSMUSG00000025007, ENSMUSG00000024640, ENSMUSG00000025533, ENSMUSG00000029009,…	4390	44	13588	1.54761	1	0.301259	36.1976
GOTERM_BP_FAT	GO:0051248~negative regulation of protein metabolic process	35	0.546533	0.0237211	ENSMUSG00000052684, ENSMUSG00000020091, ENSMUSG00000024423, ENSMUSG00000020227, ENSMUSG00000039515, ENSMUSG00000021149, ENSMUSG00000017950, ENSMUSG00000019773, ENSMUSG00000045896, ENSMUSG00000024927, ENSMUSG00000026395, ENSMUSG00000028842, ENSMUSG00000004266, ENSMUSG00000038160, ENSMUSG00000052707, ENSMUSG00000004768, ENSMUSG00000050965, ENSMUSG00000016481, ENSMUSG00000021948, ENSMUSG00000024483,…	4390	78	13588	1.38888	1	0.303194	36.5107
GOTERM_BP_FAT	GO:0001776~leukocyte homeostasis	20	0.312305	0.0238986	ENSMUSG00000032114, ENSMUSG00000027387, ENSMUSG00000024778, ENSMUSG00000027660, ENSMUSG00000020919, ENSMUSG00000039936, ENSMUSG00000010142, ENSMUSG00000031537, ENSMUSG00000030707, ENSMUSG00000027684, ENSMUSG00000024947, ENSMUSG00000001729, ENSMUSG00000031628, ENSMUSG00000005057, ENSMUSG00000032218, ENSMUSG00000004069, ENSMUSG00000057329, ENSMUSG00000021816, ENSMUSG00000004221, ENSMUSG00000004043	4390	39	13588	1.58729	1	0.304296	36.7287
GOTERM_BP_FAT	GO:0006767~water-soluble vitamin metabolic process	18	0.281074	0.0239136	ENSMUSG00000028992, ENSMUSG00000031400, ENSMUSG00000028692, ENSMUSG00000032456, ENSMUSG00000026687, ENSMUSG00000032788, ENSMUSG00000030674, ENSMUSG00000042642, ENSMUSG00000018659, ENSMUSG00000022574, ENSMUSG00000020572, ENSMUSG00000029575, ENSMUSG00000032350, ENSMUSG00000062908, ENSMUSG00000026480, ENSMUSG00000031090, ENSMUSG00000029735, ENSMUSG00000037847	4390	34	13588	1.63864	1	0.30366	36.7472
GOTERM_BP_FAT	GO:0051656~establishment of organelle localization	18	0.281074	0.0239136	ENSMUSG00000006699, ENSMUSG00000034593, ENSMUSG00000030761, ENSMUSG00000026490, ENSMUSG00000025733, ENSMUSG00000017716, ENSMUSG00000026605, ENSMUSG00000020900, ENSMUSG00000027787, ENSMUSG00000019969, ENSMUSG00000027306, ENSMUSG00000017686, ENSMUSG00000063077, ENSMUSG00000024791, ENSMUSG00000079614, ENSMUSG00000022607, ENSMUSG00000032498, ENSMUSG00000002741	4390	34	13588	1.63864	1	0.30366	36.7472
GOTERM_BP_FAT	GO:0051225~spindle assembly	10	0.156152	0.025004	ENSMUSG00000001525, ENSMUSG00000079555, ENSMUSG00000031371, ENSMUSG00000019773, ENSMUSG00000032534, ENSMUSG00000022177, ENSMUSG00000027285, ENSMUSG00000027469, ENSMUSG00000032498, ENSMUSG00000035439	4390	15	13588	2.06348	1	0.314385	38.071
GOTERM_BP_FAT	GO:0000245~spliceosome assembly	10	0.156152	0.025004	ENSMUSG00000020409, ENSMUSG00000001767, ENSMUSG00000024268, ENSMUSG00000025024, ENSMUSG00000022019, ENSMUSG00000062604, ENSMUSG00000032580, ENSMUSG00000005506, ENSMUSG00000002107, ENSMUSG00000027763	4390	15	13588	2.06348	1	0.314385	38.071
GOTERM_BP_FAT	GO:0033674~positive regulation of kinase activity	54	0.843223	0.0253601	ENSMUSG00000020170, ENSMUSG00000069631, ENSMUSG00000031714, ENSMUSG00000019828, ENSMUSG00000026395, ENSMUSG00000001847, ENSMUSG00000024924, ENSMUSG00000021457, ENSMUSG00000040687, ENSMUSG00000031392, ENSMUSG00000028019, ENSMUSG00000043733, ENSMUSG00000032440, ENSMUSG00000022788, ENSMUSG00000006699, ENSMUSG00000000276, ENSMUSG00000032740, ENSMUSG00000054051, ENSMUSG00000061393, ENSMUSG00000029916,…	4390	130	13588	1.28571	1	0.31729	38.4976
GOTERM_BP_FAT	GO:0042364~water-soluble vitamin biosynthetic process	13	0.202998	0.0254624	ENSMUSG00000028992, ENSMUSG00000031400, ENSMUSG00000028692, ENSMUSG00000032788, ENSMUSG00000032456, ENSMUSG00000030674, ENSMUSG00000018659, ENSMUSG00000022574, ENSMUSG00000020572, ENSMUSG00000029575, ENSMUSG00000031090, ENSMUSG00000037847, ENSMUSG00000029735	4390	22	13588	1.82899	1	0.317537	38.6197
GOTERM_BP_FAT	GO:0030261~chromosome condensation	13	0.202998	0.0254624	ENSMUSG00000038252, ENSMUSG00000028312, ENSMUSG00000034349, ENSMUSG00000042029, ENSMUSG00000020914, ENSMUSG00000008690, ENSMUSG00000035024, ENSMUSG00000024045, ENSMUSG00000036932, ENSMUSG00000000743, ENSMUSG00000027306, ENSMUSG00000024791, ENSMUSG00000015461	4390	22	13588	1.82899	1	0.317537	38.6197
GOTERM_BP_FAT	GO:0010627~regulation of protein kinase cascade	63	0.98376	0.0255474	ENSMUSG00000037820, ENSMUSG00000031155, ENSMUSG00000026395, ENSMUSG00000031714, ENSMUSG00000019828, ENSMUSG00000018501, ENSMUSG00000021457, ENSMUSG00000004266, ENSMUSG00000026942, ENSMUSG00000031392, ENSMUSG00000022957, ENSMUSG00000022500, ENSMUSG00000022788, ENSMUSG00000025199, ENSMUSG00000036931, ENSMUSG00000002496, ENSMUSG00000006932, ENSMUSG00000003068, ENSMUSG00000054051, ENSMUSG00000024789,…	4390	155	13588	1.25806	1	0.317603	38.7209
GOTERM_BP_FAT	GO:0009260~ribonucleotide biosynthetic process	47	0.733916	0.0263139	ENSMUSG00000019302, ENSMUSG00000031441, ENSMUSG00000060671, ENSMUSG00000019210, ENSMUSG00000037685, ENSMUSG00000020788, ENSMUSG00000024566, ENSMUSG00000027823, ENSMUSG00000015961, ENSMUSG00000026576, ENSMUSG00000027889, ENSMUSG00000019087, ENSMUSG00000036622, ENSMUSG00000025428, ENSMUSG00000033379, ENSMUSG00000026192, ENSMUSG00000033793, ENSMUSG00000006273, ENSMUSG00000033792, ENSMUSG00000005686,…	4390	111	13588	1.31059	1	0.324662	39.6267
GOTERM_BP_FAT	GO:0032956~regulation of actin cytoskeleton organization	28	0.437227	0.0265652	ENSMUSG00000020476, ENSMUSG00000001847, ENSMUSG00000038775, ENSMUSG00000026341, ENSMUSG00000056737, ENSMUSG00000057738, ENSMUSG00000028745, ENSMUSG00000044042, ENSMUSG00000020315, ENSMUSG00000024300, ENSMUSG00000020120, ENSMUSG00000028991, ENSMUSG00000032740, ENSMUSG00000015733, ENSMUSG00000029622, ENSMUSG00000029621, ENSMUSG00000058587, ENSMUSG00000070372, ENSMUSG00000008475, ENSMUSG00000040021,…	4390	60	13588	1.44443	1	0.326397	39.9208
GOTERM_BP_FAT	GO:0044275~cellular carbohydrate catabolic process	28	0.437227	0.0265652	ENSMUSG00000021748, ENSMUSG00000032294, ENSMUSG00000023456, ENSMUSG00000028961, ENSMUSG00000017390, ENSMUSG00000063229, ENSMUSG00000032648, ENSMUSG00000004267, ENSMUSG00000033065, ENSMUSG00000028980, ENSMUSG00000025579, ENSMUSG00000020456, ENSMUSG00000022536, ENSMUSG00000020321, ENSMUSG00000000628, ENSMUSG00000029776, ENSMUSG00000031299, ENSMUSG00000025815, ENSMUSG00000020277, ENSMUSG00000036427,…	4390	60	13588	1.44443	1	0.326397	39.9208
GOTERM_BP_FAT	GO:0051187~cofactor catabolic process	17	0.265459	0.0280575	ENSMUSG00000026526, ENSMUSG00000022477, ENSMUSG00000028405, ENSMUSG00000020321, ENSMUSG00000021577, ENSMUSG00000061838, ENSMUSG00000002010, ENSMUSG00000032279, ENSMUSG00000022110, ENSMUSG00000000171, ENSMUSG00000004789, ENSMUSG00000026480, ENSMUSG00000005683, ENSMUSG00000010277, ENSMUSG00000025950, ENSMUSG00000030541, ENSMUSG00000027406	4390	32	13588	1.64433	1	0.340543	41.64
GOTERM_BP_FAT	GO:0042158~lipoprotein biosynthetic process	26	0.405996	0.0280821	ENSMUSG00000050229, ENSMUSG00000039199, ENSMUSG00000026698, ENSMUSG00000002985, ENSMUSG00000038383, ENSMUSG00000031823, ENSMUSG00000040613, ENSMUSG00000030990, ENSMUSG00000022561, ENSMUSG00000042148, ENSMUSG00000030314, ENSMUSG00000025786, ENSMUSG00000021619, ENSMUSG00000039470, ENSMUSG00000023791, ENSMUSG00000033906, ENSMUSG00000028454, ENSMUSG00000032059, ENSMUSG00000038208, ENSMUSG00000031381,…	4390	55	13588	1.46319	1	0.339942	41.6679
GOTERM_BP_FAT	GO:0051789~response to protein stimulus	38	0.593379	0.0285823	ENSMUSG00000040785, ENSMUSG00000024778, ENSMUSG00000040482, ENSMUSG00000038418, ENSMUSG00000022884, ENSMUSG00000024807, ENSMUSG00000055401, ENSMUSG00000036572, ENSMUSG00000007039, ENSMUSG00000044791, ENSMUSG00000008429, ENSMUSG00000025757, ENSMUSG00000043241, ENSMUSG00000026826, ENSMUSG00000027808, ENSMUSG00000022365, ENSMUSG00000007036, ENSMUSG00000031770, ENSMUSG00000038398, ENSMUSG00000022136,…	4390	87	13588	1.35193	1	0.344028	42.2334
GOTERM_BP_FAT	GO:0006783~heme biosynthetic process	9	0.140537	0.0286243	ENSMUSG00000024588, ENSMUSG00000032786, ENSMUSG00000028684, ENSMUSG00000025270, ENSMUSG00000062729, ENSMUSG00000028393, ENSMUSG00000042148, ENSMUSG00000032293, ENSMUSG00000032126	4390	13	13588	2.14284	1	0.343594	42.2807
GOTERM_BP_FAT	GO:0002711~positive regulation of T cell mediated immunity	9	0.140537	0.0286243	ENSMUSG00000021871, ENSMUSG00000047139, ENSMUSG00000016206, ENSMUSG00000028076, ENSMUSG00000073409, ENSMUSG00000026395, ENSMUSG00000024339, ENSMUSG00000055413, ENSMUSG00000031101, ENSMUSG00000061232	4390	13	13588	2.14284	1	0.343594	42.2807
GOTERM_BP_FAT	GO:0001522~pseudouridine synthesis	9	0.140537	0.0286243	ENSMUSG00000057541, ENSMUSG00000051557, ENSMUSG00000033356, ENSMUSG00000041199, ENSMUSG00000039826, ENSMUSG00000031403, ENSMUSG00000029507, ENSMUSG00000032044, ENSMUSG00000025086	4390	13	13588	2.14284	1	0.343594	42.2807
GOTERM_BP_FAT	GO:0010165~response to X-ray	9	0.140537	0.0286243	ENSMUSG00000031201, ENSMUSG00000054051, ENSMUSG00000041147, ENSMUSG00000021694, ENSMUSG00000074743, ENSMUSG00000059552, ENSMUSG00000021615, ENSMUSG00000024151, ENSMUSG00000028933	4390	13	13588	2.14284	1	0.343594	42.2807
GOTERM_BP_FAT	GO:0050865~regulation of cell activation	63	0.98376	0.0293252	ENSMUSG00000027387, ENSMUSG00000024778, ENSMUSG00000029276, ENSMUSG00000031712, ENSMUSG00000026395, ENSMUSG00000002147, ENSMUSG00000026739, ENSMUSG00000010142, ENSMUSG00000021457, ENSMUSG00000026778, ENSMUSG00000004266, ENSMUSG00000032440, ENSMUSG00000026012, ENSMUSG00000036931, ENSMUSG00000023067, ENSMUSG00000020120, ENSMUSG00000021871, ENSMUSG00000051457, ENSMUSG00000029084, ENSMUSG00000019726,…	4390	156	13588	1.24999	1	0.34957	43.0637
GOTERM_BP_FAT	GO:0006497~protein amino acid lipidation	24	0.374766	0.0295485	ENSMUSG00000025786, ENSMUSG00000021619, ENSMUSG00000039470, ENSMUSG00000050229, ENSMUSG00000039199, ENSMUSG00000026698, ENSMUSG00000023791, ENSMUSG00000033906, ENSMUSG00000038383, ENSMUSG00000031823, ENSMUSG00000028454, ENSMUSG00000038208, ENSMUSG00000032059, ENSMUSG00000031381, ENSMUSG00000025728, ENSMUSG00000039047, ENSMUSG00000015994, ENSMUSG00000015243, ENSMUSG00000022561, ENSMUSG00000030990,…	4390	50	13588	1.4857	1	0.350875	43.3111
GOTERM_BP_FAT	GO:0008064~regulation of actin polymerization or depolymerization	24	0.374766	0.0295485	ENSMUSG00000028991, ENSMUSG00000015733, ENSMUSG00000029622, ENSMUSG00000020476, ENSMUSG00000029621, ENSMUSG00000058587, ENSMUSG00000070372, ENSMUSG00000001847, ENSMUSG00000008475, ENSMUSG00000040021, ENSMUSG00000030707, ENSMUSG00000021549, ENSMUSG00000038775, ENSMUSG00000050310, ENSMUSG00000026341, ENSMUSG00000056737, ENSMUSG00000056367, ENSMUSG00000057738, ENSMUSG00000028745, ENSMUSG00000044042,…	4390	50	13588	1.4857	1	0.350875	43.3111
GOTERM_BP_FAT	GO:0051053~negative regulation of DNA metabolic process	12	0.187383	0.0298258	ENSMUSG00000032397, ENSMUSG00000005370, ENSMUSG00000041147, ENSMUSG00000030254, ENSMUSG00000021149, ENSMUSG00000006585, ENSMUSG00000026803, ENSMUSG00000042489, ENSMUSG00000059552, ENSMUSG00000020413, ENSMUSG00000024151, ENSMUSG00000032498	4390	20	13588	1.85713	1	0.352687	43.6168
GOTERM_BP_FAT	GO:0051321~meiotic cell cycle	39	0.608994	0.030178	ENSMUSG00000013787, ENSMUSG00000079470, ENSMUSG00000036196, ENSMUSG00000040385, ENSMUSG00000019773, ENSMUSG00000023977, ENSMUSG00000041133, ENSMUSG00000002324, ENSMUSG00000034023, ENSMUSG00000079109, ENSMUSG00000031928, ENSMUSG00000066306, ENSMUSG00000027330, ENSMUSG00000021245, ENSMUSG00000025487, ENSMUSG00000039748, ENSMUSG00000026039, ENSMUSG00000032815, ENSMUSG00000032498, ENSMUSG00000036840,…	4390	90	13588	1.34126	1	0.355197	44.0029
GOTERM_BP_FAT	GO:0032886~regulation of microtubule-based process	22	0.343535	0.0308983	ENSMUSG00000031161, ENSMUSG00000032479, ENSMUSG00000020492, ENSMUSG00000064302, ENSMUSG00000015733, ENSMUSG00000025235, ENSMUSG00000065954, ENSMUSG00000027479, ENSMUSG00000024542, ENSMUSG00000068744, ENSMUSG00000045328, ENSMUSG00000026605, ENSMUSG00000021965, ENSMUSG00000052727, ENSMUSG00000005871, ENSMUSG00000025758, ENSMUSG00000020580, ENSMUSG00000037313, ENSMUSG00000048799, ENSMUSG00000026131,…	4390	45	13588	1.51322	1	0.361157	44.7847
GOTERM_BP_FAT	GO:0030833~regulation of actin filament polymerization	22	0.343535	0.0308983	ENSMUSG00000028991, ENSMUSG00000015733, ENSMUSG00000029622, ENSMUSG00000020476, ENSMUSG00000029621, ENSMUSG00000058587, ENSMUSG00000070372, ENSMUSG00000001847, ENSMUSG00000008475, ENSMUSG00000040021, ENSMUSG00000030707, ENSMUSG00000021549, ENSMUSG00000038775, ENSMUSG00000050310, ENSMUSG00000026341, ENSMUSG00000056737, ENSMUSG00000056367, ENSMUSG00000057738, ENSMUSG00000028745, ENSMUSG00000044042,…	4390	45	13588	1.51322	1	0.361157	44.7847
GOTERM_BP_FAT	GO:0050870~positive regulation of T cell activation	30	0.468457	0.0311956	ENSMUSG00000020198, ENSMUSG00000037649, ENSMUSG00000021686, ENSMUSG00000028076, ENSMUSG00000020919, ENSMUSG00000031712, ENSMUSG00000026739, ENSMUSG00000026395, ENSMUSG00000021457, ENSMUSG00000026778, ENSMUSG00000018654, ENSMUSG00000036594, ENSMUSG00000032440, ENSMUSG00000026012, ENSMUSG00000041135, ENSMUSG00000047139, ENSMUSG00000024610, ENSMUSG00000030336, ENSMUSG00000017697, ENSMUSG00000037104,…	4390	66	13588	1.40692	1	0.363085	45.1044
GOTERM_BP_FAT	GO:0008156~negative regulation of DNA replication	8	0.124922	0.0324996	ENSMUSG00000032397, ENSMUSG00000041147, ENSMUSG00000021149, ENSMUSG00000006585, ENSMUSG00000026803, ENSMUSG00000042489, ENSMUSG00000059552, ENSMUSG00000020413	4390	11	13588	2.25107	1	0.374299	46.4859
GOTERM_BP_FAT	GO:0043393~regulation of protein binding	8	0.124922	0.0324996	ENSMUSG00000028949, ENSMUSG00000031667, ENSMUSG00000042901, ENSMUSG00000021149, ENSMUSG00000019969, ENSMUSG00000032409, ENSMUSG00000045730, ENSMUSG00000022346	4390	11	13588	2.25107	1	0.374299	46.4859
GOTERM_BP_FAT	GO:0001914~regulation of T cell mediated cytotoxicity	8	0.124922	0.0324996	ENSMUSG00000021871, ENSMUSG00000016206, ENSMUSG00000028076, ENSMUSG00000021816, ENSMUSG00000073409, ENSMUSG00000026395, ENSMUSG00000024339, ENSMUSG00000055413, ENSMUSG00000061232	4390	11	13588	2.25107	1	0.374299	46.4859
GOTERM_BP_FAT	GO:0002694~regulation of leukocyte activation	62	0.968145	0.0326582	ENSMUSG00000027387, ENSMUSG00000024778, ENSMUSG00000029276, ENSMUSG00000031712, ENSMUSG00000026395, ENSMUSG00000002147, ENSMUSG00000026739, ENSMUSG00000010142, ENSMUSG00000021457, ENSMUSG00000026778, ENSMUSG00000004266, ENSMUSG00000032440, ENSMUSG00000026012, ENSMUSG00000036931, ENSMUSG00000023067, ENSMUSG00000021871, ENSMUSG00000051457, ENSMUSG00000029084, ENSMUSG00000019726, ENSMUSG00000030748,…	4390	154	13588	1.24613	1	0.374875	46.6516
GOTERM_BP_FAT	GO:0006338~chromatin remodeling	18	0.281074	0.0327982	ENSMUSG00000053754, ENSMUSG00000002748, ENSMUSG00000056216, ENSMUSG00000027671, ENSMUSG00000046791, ENSMUSG00000040481, ENSMUSG00000024947, ENSMUSG00000078566, ENSMUSG00000057236, ENSMUSG00000025001, ENSMUSG00000026803, ENSMUSG00000026646, ENSMUSG00000035021, ENSMUSG00000071646, ENSMUSG00000000902, ENSMUSG00000031353, ENSMUSG00000023852, ENSMUSG00000044783	4390	35	13588	1.59183	1	0.375277	46.7976
GOTERM_BP_FAT	GO:0048002~antigen processing and presentation of peptide antigen	18	0.281074	0.0327982	ENSMUSG00000037649, ENSMUSG00000024308, ENSMUSG00000026656, ENSMUSG00000067212, ENSMUSG00000079547, ENSMUSG00000004552, ENSMUSG00000024339, ENSMUSG00000055413, ENSMUSG00000061232, ENSMUSG00000060586, ENSMUSG00000024334, ENSMUSG00000036594, ENSMUSG00000038213, ENSMUSG00000026471, ENSMUSG00000027164, ENSMUSG00000016206, ENSMUSG00000006611, ENSMUSG00000024610, ENSMUSG00000073409	4390	35	13588	1.59183	1	0.375277	46.7976
GOTERM_BP_FAT	GO:0046486~glycerolipid metabolic process	53	0.827608	0.0330816	ENSMUSG00000032114, ENSMUSG00000036833, ENSMUSG00000050229, ENSMUSG00000026737, ENSMUSG00000031545, ENSMUSG00000041720, ENSMUSG00000005615, ENSMUSG00000019877, ENSMUSG00000038383, ENSMUSG00000020573, ENSMUSG00000043733, ENSMUSG00000021518, ENSMUSG00000042759, ENSMUSG00000009995, ENSMUSG00000040430, ENSMUSG00000025509, ENSMUSG00000026925, ENSMUSG00000033628, ENSMUSG00000023791, ENSMUSG00000027187,…	4390	129	13588	1.27168	1	0.376977	47.0918
GOTERM_BP_FAT	GO:0032970~regulation of actin filament-based process	28	0.437227	0.0333294	ENSMUSG00000020476, ENSMUSG00000001847, ENSMUSG00000038775, ENSMUSG00000026341, ENSMUSG00000056737, ENSMUSG00000057738, ENSMUSG00000028745, ENSMUSG00000044042, ENSMUSG00000020315, ENSMUSG00000024300, ENSMUSG00000020120, ENSMUSG00000028991, ENSMUSG00000032740, ENSMUSG00000015733, ENSMUSG00000029622, ENSMUSG00000029621, ENSMUSG00000058587, ENSMUSG00000070372, ENSMUSG00000008475, ENSMUSG00000040021,…	4390	61	13588	1.42076	1	0.378343	47.3478
GOTERM_BP_FAT	GO:0051297~centrosome organization	11	0.171768	0.0349676	ENSMUSG00000079555, ENSMUSG00000031371, ENSMUSG00000012443, ENSMUSG00000025235, ENSMUSG00000022177, ENSMUSG00000032782, ENSMUSG00000027285, ENSMUSG00000022678, ENSMUSG00000001134, ENSMUSG00000017146, ENSMUSG00000035439	4390	18	13588	1.89152	1	0.392061	49.011
GOTERM_BP_FAT	GO:0010948~negative regulation of cell cycle process	11	0.171768	0.0349676	ENSMUSG00000048787, ENSMUSG00000037032, ENSMUSG00000024537, ENSMUSG00000005871, ENSMUSG00000019768, ENSMUSG00000000743, ENSMUSG00000034218, ENSMUSG00000024542, ENSMUSG00000029910, ENSMUSG00000045328, ENSMUSG00000015461	4390	18	13588	1.89152	1	0.392061	49.011
GOTERM_BP_FAT	GO:0043029~T cell homeostasis	11	0.171768	0.0349676	ENSMUSG00000001729, ENSMUSG00000031628, ENSMUSG00000027387, ENSMUSG00000032218, ENSMUSG00000004069, ENSMUSG00000024778, ENSMUSG00000020919, ENSMUSG00000057329, ENSMUSG00000021816, ENSMUSG00000030707, ENSMUSG00000004043	4390	18	13588	1.89152	1	0.392061	49.011
GOTERM_BP_FAT	GO:0016447~somatic recombination of immunoglobulin gene segments	11	0.171768	0.0349676	ENSMUSG00000005370, ENSMUSG00000029591, ENSMUSG00000014850, ENSMUSG00000031015, ENSMUSG00000039748, ENSMUSG00000021615, ENSMUSG00000020167, ENSMUSG00000024151, ENSMUSG00000032498, ENSMUSG00000079109, ENSMUSG00000030067	4390	18	13588	1.89152	1	0.392061	49.011
GOTERM_BP_FAT	GO:0032269~negative regulation of cellular protein metabolic process	32	0.499688	0.0357247	ENSMUSG00000052684, ENSMUSG00000020091, ENSMUSG00000024423, ENSMUSG00000039515, ENSMUSG00000021149, ENSMUSG00000017950, ENSMUSG00000019773, ENSMUSG00000045896, ENSMUSG00000026395, ENSMUSG00000028842, ENSMUSG00000004266, ENSMUSG00000038160, ENSMUSG00000052707, ENSMUSG00000004768, ENSMUSG00000050965, ENSMUSG00000016481, ENSMUSG00000021948, ENSMUSG00000024483, ENSMUSG00000028969, ENSMUSG00000036698,…	4390	72	13588	1.37565	1	0.397795	49.7626
GOTERM_BP_FAT	GO:0045860~positive regulation of protein kinase activity	51	0.796377	0.0358768	ENSMUSG00000020170, ENSMUSG00000069631, ENSMUSG00000031714, ENSMUSG00000019828, ENSMUSG00000026395, ENSMUSG00000024924, ENSMUSG00000021457, ENSMUSG00000040687, ENSMUSG00000031392, ENSMUSG00000028019, ENSMUSG00000043733, ENSMUSG00000032440, ENSMUSG00000022788, ENSMUSG00000000276, ENSMUSG00000032740, ENSMUSG00000054051, ENSMUSG00000061393, ENSMUSG00000029916, ENSMUSG00000029999, ENSMUSG00000005161,…	4390	124	13588	1.27303	1	0.39822	49.9124
GOTERM_BP_FAT	GO:0044264~cellular polysaccharide metabolic process	21	0.32792	0.0360325	ENSMUSG00000004455, ENSMUSG00000033400, ENSMUSG00000032114, ENSMUSG00000034807, ENSMUSG00000040385, ENSMUSG00000021756, ENSMUSG00000032648, ENSMUSG00000031295, ENSMUSG00000036356, ENSMUSG00000030282, ENSMUSG00000003865, ENSMUSG00000040151, ENSMUSG00000025579, ENSMUSG00000001729, ENSMUSG00000028479, ENSMUSG00000014956, ENSMUSG00000033059, ENSMUSG00000042032, ENSMUSG00000019528, ENSMUSG00000036879,…	4390	43	13588	1.51162	1	0.398674	50.0652
GOTERM_BP_FAT	GO:0006743~ubiquinone metabolic process	7	0.109307	0.0363642	ENSMUSG00000028247, ENSMUSG00000031782, ENSMUSG00000029319, ENSMUSG00000021235, ENSMUSG00000026784, ENSMUSG00000026798, ENSMUSG00000041733	4390	9	13588	2.40739	1	0.400638	50.3893
GOTERM_BP_FAT	GO:0002566~somatic diversification of immune receptors via somatic mutation	7	0.109307	0.0363642	ENSMUSG00000005370, ENSMUSG00000029591, ENSMUSG00000014850, ENSMUSG00000039748, ENSMUSG00000024151, ENSMUSG00000032498, ENSMUSG00000079109	4390	9	13588	2.40739	1	0.400638	50.3893
GOTERM_BP_FAT	GO:0006744~ubiquinone biosynthetic process	7	0.109307	0.0363642	ENSMUSG00000028247, ENSMUSG00000031782, ENSMUSG00000029319, ENSMUSG00000021235, ENSMUSG00000026784, ENSMUSG00000026798, ENSMUSG00000041733	4390	9	13588	2.40739	1	0.400638	50.3893
GOTERM_BP_FAT	GO:0048009~insulin-like growth factor receptor signaling pathway	7	0.109307	0.0363642	ENSMUSG00000001729, ENSMUSG00000029714, ENSMUSG00000020053, ENSMUSG00000020176, ENSMUSG00000041417, ENSMUSG00000002496, ENSMUSG00000005533	4390	9	13588	2.40739	1	0.400638	50.3893
GOTERM_BP_FAT	GO:0016446~somatic hypermutation of immunoglobulin genes	7	0.109307	0.0363642	ENSMUSG00000005370, ENSMUSG00000029591, ENSMUSG00000014850, ENSMUSG00000039748, ENSMUSG00000024151, ENSMUSG00000032498, ENSMUSG00000079109	4390	9	13588	2.40739	1	0.400638	50.3893
GOTERM_BP_FAT	GO:0001916~positive regulation of T cell mediated cytotoxicity	7	0.109307	0.0363642	ENSMUSG00000021871, ENSMUSG00000016206, ENSMUSG00000028076, ENSMUSG00000073409, ENSMUSG00000026395, ENSMUSG00000024339, ENSMUSG00000055413, ENSMUSG00000061232	4390	9	13588	2.40739	1	0.400638	50.3893
GOTERM_BP_FAT	GO:0045736~negative regulation of cyclin-dependent protein kinase activity	7	0.109307	0.0363642	ENSMUSG00000031628, ENSMUSG00000021959, ENSMUSG00000005871, ENSMUSG00000023067, ENSMUSG00000048878, ENSMUSG00000040021, ENSMUSG00000027487	4390	9	13588	2.40739	1	0.400638	50.3893
GOTERM_BP_FAT	GO:0045941~positive regulation of transcription	173	2.70144	0.0364292	ENSMUSG00000003575, ENSMUSG00000009569, ENSMUSG00000034430, ENSMUSG00000024563, ENSMUSG00000002658, ENSMUSG00000030543, ENSMUSG00000001517, ENSMUSG00000021109, ENSMUSG00000025616, ENSMUSG00000045954, ENSMUSG00000002147, ENSMUSG00000019256, ENSMUSG00000038418, ENSMUSG00000015053, ENSMUSG00000033373, ENSMUSG00000029238, ENSMUSG00000055148, ENSMUSG00000053483, ENSMUSG00000022952, ENSMUSG00000002455,…	4390	475	13588	1.12731	1	0.400304	50.4527
GOTERM_BP_FAT	GO:0060249~anatomical structure homeostasis	36	0.562149	0.0371112	ENSMUSG00000025925, ENSMUSG00000020128, ENSMUSG00000031337, ENSMUSG00000021109, ENSMUSG00000004383, ENSMUSG00000006281, ENSMUSG00000001847, ENSMUSG00000031583, ENSMUSG00000025579, ENSMUSG00000038000, ENSMUSG00000020532, ENSMUSG00000005871, ENSMUSG00000038290, ENSMUSG00000054509, ENSMUSG00000045730, ENSMUSG00000026526, ENSMUSG00000006932, ENSMUSG00000003068, ENSMUSG00000026648, ENSMUSG00000025235,…	4390	83	13588	1.3425	1	0.405228	51.1121
GOTERM_BP_FAT	GO:0045637~regulation of myeloid cell differentiation	24	0.374766	0.0377566	ENSMUSG00000034274, ENSMUSG00000020716, ENSMUSG00000006932, ENSMUSG00000024778, ENSMUSG00000021109, ENSMUSG00000035158, ENSMUSG00000020919, ENSMUSG00000041417, ENSMUSG00000028717, ENSMUSG00000026288, ENSMUSG00000022015, ENSMUSG00000018654, ENSMUSG00000053436, ENSMUSG00000022105, ENSMUSG00000048546, ENSMUSG00000032698, ENSMUSG00000022952, ENSMUSG00000005871, ENSMUSG00000037465, ENSMUSG00000039410,…	4390	51	13588	1.45657	1	0.409781	51.7285
GOTERM_BP_FAT	GO:0002478~antigen processing and presentation of exogenous peptide antigen	13	0.202998	0.0378895	ENSMUSG00000037649, ENSMUSG00000024308, ENSMUSG00000026656, ENSMUSG00000079547, ENSMUSG00000024339, ENSMUSG00000004552, ENSMUSG00000060586, ENSMUSG00000061232, ENSMUSG00000024334, ENSMUSG00000036594, ENSMUSG00000027164, ENSMUSG00000016206, ENSMUSG00000024610	4390	23	13588	1.74947	1	0.409997	51.8544
GOTERM_BP_FAT	GO:0046631~alpha-beta T cell activation	13	0.202998	0.0378895	ENSMUSG00000028936, ENSMUSG00000031712, ENSMUSG00000028150, ENSMUSG00000018501, ENSMUSG00000021457, ENSMUSG00000002983, ENSMUSG00000031103, ENSMUSG00000053175, ENSMUSG00000016206, ENSMUSG00000033792, ENSMUSG00000057329, ENSMUSG00000020143, ENSMUSG00000018899	4390	23	13588	1.74947	1	0.409997	51.8544
GOTERM_BP_FAT	GO:0051090~regulation of transcription factor activity	27	0.421611	0.0384499	ENSMUSG00000056216, ENSMUSG00000020227, ENSMUSG00000017950, ENSMUSG00000036980, ENSMUSG00000024927, ENSMUSG00000026778, ENSMUSG00000031392, ENSMUSG00000041135, ENSMUSG00000022521, ENSMUSG00000036931, ENSMUSG00000063065, ENSMUSG00000031328, ENSMUSG00000021690, ENSMUSG00000005161, ENSMUSG00000029287, ENSMUSG00000063358, ENSMUSG00000031537, ENSMUSG00000027995, ENSMUSG00000027187, ENSMUSG00000000290,…	4390	59	13588	1.41645	1	0.413773	52.3824
GOTERM_BP_FAT	GO:0045333~cellular respiration	27	0.421611	0.0384499	ENSMUSG00000025968, ENSMUSG00000027010, ENSMUSG00000022477, ENSMUSG00000021577, ENSMUSG00000040463, ENSMUSG00000032279, ENSMUSG00000064367, ENSMUSG00000000171, ENSMUSG00000031902, ENSMUSG00000004789, ENSMUSG00000005683, ENSMUSG00000025651, ENSMUSG00000042148, ENSMUSG00000030541, ENSMUSG00000026526, ENSMUSG00000028405, ENSMUSG00000020321, ENSMUSG00000064351, ENSMUSG00000061838, ENSMUSG00000002010,…	4390	59	13588	1.41645	1	0.413773	52.3824
GOTERM_BP_FAT	GO:0006919~activation of caspase activity	17	0.265459	0.0384923	ENSMUSG00000032965, ENSMUSG00000029433, ENSMUSG00000028914, ENSMUSG00000020787, ENSMUSG00000062203, ENSMUSG00000039959, ENSMUSG00000036986, ENSMUSG00000041241, ENSMUSG00000028191, ENSMUSG00000028452, ENSMUSG00000028282, ENSMUSG00000038058, ENSMUSG00000024012, ENSMUSG00000019979, ENSMUSG00000059552, ENSMUSG00000021576, ENSMUSG00000022346	4390	33	13588	1.59451	1	0.413227	52.4222
GOTERM_BP_FAT	GO:0045185~maintenance of protein location	15	0.234229	0.0387923	ENSMUSG00000031328, ENSMUSG00000040374, ENSMUSG00000040462, ENSMUSG00000069135, ENSMUSG00000002778, ENSMUSG00000026683, ENSMUSG00000039456, ENSMUSG00000025231, ENSMUSG00000045328, ENSMUSG00000036986, ENSMUSG00000010517, ENSMUSG00000052707, ENSMUSG00000028465, ENSMUSG00000037313, ENSMUSG00000079614	4390	28	13588	1.65815	1	0.414811	52.7022
GOTERM_BP_FAT	GO:0019362~pyridine nucleotide metabolic process	15	0.234229	0.0387923	ENSMUSG00000023456, ENSMUSG00000028992, ENSMUSG00000020321, ENSMUSG00000031400, ENSMUSG00000022536, ENSMUSG00000032456, ENSMUSG00000028961, ENSMUSG00000029776, ENSMUSG00000030674, ENSMUSG00000022574, ENSMUSG00000028980, ENSMUSG00000020572, ENSMUSG00000026480, ENSMUSG00000031090, ENSMUSG00000037847	4390	28	13588	1.65815	1	0.414811	52.7022
GOTERM_BP_FAT	GO:0009150~purine ribonucleotide metabolic process	49	0.765147	0.0389243	ENSMUSG00000025968, ENSMUSG00000031441, ENSMUSG00000060671, ENSMUSG00000019210, ENSMUSG00000020788, ENSMUSG00000024566, ENSMUSG00000027823, ENSMUSG00000015961, ENSMUSG00000026576, ENSMUSG00000036622, ENSMUSG00000026192, ENSMUSG00000033379, ENSMUSG00000005686, ENSMUSG00000060090, ENSMUSG00000027259, ENSMUSG00000021871, ENSMUSG00000029467, ENSMUSG00000022295, ENSMUSG00000052459, ENSMUSG00000033161,…	4390	119	13588	1.2745	1	0.415003	52.8251
GOTERM_BP_FAT	GO:0006869~lipid transport	49	0.765147	0.0389243	ENSMUSG00000000440, ENSMUSG00000031441, ENSMUSG00000060671, ENSMUSG00000029073, ENSMUSG00000024566, ENSMUSG00000022807, ENSMUSG00000024924, ENSMUSG00000042759, ENSMUSG00000040447, ENSMUSG00000034088, ENSMUSG00000009907, ENSMUSG00000040430, ENSMUSG00000024413, ENSMUSG00000020189, ENSMUSG00000052395, ENSMUSG00000054342, ENSMUSG00000030741, ENSMUSG00000039477, ENSMUSG00000003623, ENSMUSG00000015243,…	4390	119	13588	1.2745	1	0.415003	52.8251
GOTERM_BP_FAT	GO:0045841~negative regulation of mitotic metaphase/anaphase transition	6	0.0936914	0.0395498	ENSMUSG00000024537, ENSMUSG00000005871, ENSMUSG00000034218, ENSMUSG00000024542, ENSMUSG00000029910, ENSMUSG00000045328	4390	7	13588	2.65304	1	0.419225	53.4027
GOTERM_BP_FAT	GO:0006265~DNA topological change	6	0.0936914	0.0395498	ENSMUSG00000022779, ENSMUSG00000070544, ENSMUSG00000000934, ENSMUSG00000017485, ENSMUSG00000002814, ENSMUSG00000020914	4390	7	13588	2.65304	1	0.419225	53.4027
GOTERM_BP_FAT	GO:0043983~histone H4-K12 acetylation	6	0.0936914	0.0395498	ENSMUSG00000030330, ENSMUSG00000025764, ENSMUSG00000038909, ENSMUSG00000020387, ENSMUSG00000020918, ENSMUSG00000037315	4390	7	13588	2.65304	1	0.419225	53.4027
GOTERM_BP_FAT	GO:0002475~antigen processing and presentation via MHC class Ib	6	0.0936914	0.0395498	ENSMUSG00000020198, ENSMUSG00000016206, ENSMUSG00000021686, ENSMUSG00000028076, ENSMUSG00000073409, ENSMUSG00000024339, ENSMUSG00000055413	4390	7	13588	2.65304	1	0.419225	53.4027
GOTERM_BP_FAT	GO:0030521~androgen receptor signaling pathway	6	0.0936914	0.0395498	ENSMUSG00000046532, ENSMUSG00000030357, ENSMUSG00000002307, ENSMUSG00000013833, ENSMUSG00000025326, ENSMUSG00000028410	4390	7	13588	2.65304	1	0.419225	53.4027
GOTERM_BP_FAT	GO:0007094~mitotic cell cycle spindle assembly checkpoint	6	0.0936914	0.0395498	ENSMUSG00000024537, ENSMUSG00000005871, ENSMUSG00000034218, ENSMUSG00000024542, ENSMUSG00000029910, ENSMUSG00000045328	4390	7	13588	2.65304	1	0.419225	53.4027
GOTERM_BP_FAT	GO:0006264~mitochondrial DNA replication	6	0.0936914	0.0395498	ENSMUSG00000035824, ENSMUSG00000036875, ENSMUSG00000020630, ENSMUSG00000004069, ENSMUSG00000025209, ENSMUSG00000039176	4390	7	13588	2.65304	1	0.419225	53.4027
[truncated: 142 more rows]

## Sheet: Bcl11a-- GO
Category	Term	Count	%	PValue	Genes	List Total	Pop Hits	Pop Total	Fold Enrichment	Bonferroni	Benjamini	FDR
[truncated: 612 more rows]

## Sheet: sBcl11a++ GO
Category	Term	Count	%	PValue	Genes	List Total	Pop Hits	Pop Total	Fold Enrichment	Bonferroni	Benjamini	FDR
[truncated: 666 more rows]
