# Supplementary material for: Single-cell transcriptomic reconstruction reveals cell cycle and multi-lineage differentiation defects in Bcl11a-deficient hematopoietic stem cells
Source: Genome Biol. 2015 Sep 21;16:178. doi: 10.1186/s13059-015-0739-5 (PMC4576406; doi:10.1186/s13059-015-0739-5)
Supplement: Additional file 3: Table S3. — The list of annotated cell cycle genes and hematopoietic regulators used for PCA and the gene sets used for GSEA in this study. (XLSX 126 kb) [file 13059_2015_739_MOESM3_ESM.xlsx]

## Sheet: Lineage gene set
preGM	preCFU-E	MkP	CLP	preMegE
1110067D22Rik	0610007P22Rik	2310007J06Rik	1110003E01Rik	2410006H16Rik
1500032L24Rik	1110004E09Rik	4833414E09Rik	1190002H23Rik	2410076I21Rik
1700025G04Rik	1110007L15Rik	5430407P10Rik	1200014J11Rik	2410129H14Rik
2010111I01Rik	1110065P20Rik	8430408G22Rik	1600014C10Rik	2610034M16Rik
2310047K21Rik	1300001I01Rik	A930033H14Rik	1700017B05Rik	2900052L18Rik
2700094K13Rik	1500001M20Rik	Abca4	1810062O18Rik	4933407A17Rik
4632428N05Rik	1600012F09Rik	Ache	2010001M09Rik	A730054J21Rik
6720457D02Rik	1700020C11Rik	Actn1	2010300C02Rik	Adrbk2
9030418K01Rik	1700086O06Rik	Adarb1	2310014D11Rik	Apoe
Aagab	1810055G02Rik	Aebp1	2310050P20Rik	Arap3
Aars	2010305A19Rik	Aif1l	2610319H10Rik	Arhgap12
Abcb1b	2010317E24Rik	Alox5	2700038G22Rik	B3gnt2
Abcd2	2210016F16Rik	Ankrd29	2810040C05Rik	BC051142
Acot11	2210411K11Rik	Ankrd33b	2810417H13Rik	Cd59a
Acot7	2310008H09Rik	Arhgap29	2900026A02Rik	Cdc14a
Acpl2	2410003K15Rik	Arhgap6	2900056M20Rik	Chst1
Actn1	2610029I01Rik	Armc8	4833403J16Rik	Clec4d
Acvr1	2610201A13Rik	Asap2	4833423F13Rik	Col1a2
Acvr1b	2610318N02Rik	Atp2a3	4930420K17Rik	Colec11
Adam17	3110056O03Rik	BC020535	4930427A07Rik	Crim1
Adam9	4632434I11Rik	BC049807	4930448K20Rik	Csrp3
Adssl1	4930534B04Rik	Bgn	4930539E08Rik	D18Ertd232e
Afp	4933403F05Rik	Bmp2k	5031439G07Rik	Ddit4
Ahr	4933411D12Rik	Bmpr1a	5033423O07Rik	Dnahc12
AI447881	5730469M10Rik	C1galt1	5230400M03Rik	Galnt6
Alas1	6330578E17Rik	Calm3	5330403D14Rik	Glul
Alox5ap	8430419L09Rik	Capn3	5730601F06Rik	Gnb4
Als2	A130022J15Rik	Cc2d2a	5830407E08Rik	H2-Oa
Als2cl	A730089K16Rik	Ccdc22	5830427D02Rik	Hmga2-ps1
Amot	AA408650	Ccnd3	5830474E16Rik	Iigp1
Anxa1	Aasdhppt	Cd180	5930436O19Rik	Lpin2
Anxa2	Abca3	Cd9	6430510B20Rik	Mfsd2b
Anxa3	Abcb6	Cdcp1	6820431F20Rik	Muc13
Anxa6	Abcb7	Cited2	8030497I03Rik	Olfm1
Ap1s2	Abcg2	Ckap2l	8430408G22Rik	Optn
App	Abcg4	Clec1b	9430029E18Rik	Pank1
Arhgap11a	Acaa2	Commd5	9430081I23Rik	Pcmtd2
Arhgap15	Acot6	Cpd	9530053H05Rik	Pfn2
Arhgap31	Acsl1	Cryl1	9630023C09Rik	Pitpnc1
Arhgef4	Acsl4	Csdc2	9930017N22Rik	Rab37
Armcx2	Acsl6	Csgalnact1	A130001G05Rik	Rab40b
Armcx3	Adat2	Ctdspl	A130009E19Rik	Rapgef3
Armcx4	Add2	Ctnnal1	A130038J17Rik	Rnd2
Arpc1b	Agap1	Cttn	A130040G06Rik	Rnf125
As3mt	Agrn	Cuedc1	A130040M12Rik	S100a10
Asah1	Agxt2l2	D3Ertd34e	A130071D04Rik	Scin
Atad1	Ahctf1	D630039A03Rik	A230062I15Rik	2008-09-01
Atg16l2	Ahsp	Diras2	A430081F14Rik	Siglec5
Atp10a	AI661323	Dlg3	A630001G21Rik	Slamf1
Atp2b1	Ak3	Dnajc21	A930013F10Rik	Slc18a2
Atrnl1	Akap1	Dock1	AA407331	Slc22a3
Atxn7l1	Akr7a5	Dusp3	AA467197	Spred1
Aurkb	Aldh1a7	E2f5	AB124611	St8sia6
AW112010	Alg10b	E2f7	Abi2	Stx3
B230118H07Rik	Amigo2	Ear11	Ablim1	Tbc1d2b
B3gnt5	Ammecr1	Egfbp2	Actl6a	Tcrb-V8.2
B4galt4	Ampd3	Ehd3	Actr1a	Tmod3
Bace1	Ank1	Eif5a2	Actr1b	Topors
BC005764	Ankle1	Endod1	Adamts10	Trib2
BC013529	Anln	Esam	Agpat3	Tsc22d3
BC055324	Ap2b1	Exoc3l2	Agpat9	Tspan32
Bcl2	Api5	F10	Ahctf1	Tuft1
Bcl6	Aplp2	F2rl2	AI451458	Txnip
Bex1	Aqp11	F5	AI480526	Ugcg
Bmpr2	Arfrp1	Fam110c	AI661453	Vamp5
Bphl	Arhgap12	Fam125b	Aif1l	Xist
Bpil2	Armc6	Fam64a	Aire	Zfp874
Btbd3	Asb17	Fhl1	Akap12
Bub1	Asna1	Fkbp1b	AL023008
Bzrap1	Asns	Fkbp9	Alcam
C3	Atic	Fli1	Ankrd11
Cadps2	Atl3	Fstl1	Ankrd6
Calr	Atp4a	Fyb	Ap1s3
Cap1	Bag2	Fyn	Ap2a2
Capn2	BC003965	Gas2l3	Ar
Cask	BC021614	Gda	Arglu1
Casp1	BC057079	Ghr	Arhgap30
Casp12	Bex4	Gm10419	Arhgap4
Cav2	Blvrb	Gnaz	Arhgef1
Ccbl2	Bola3	Gng11	Arhgef10
Ccdc50	Bop1	Gp1ba	Arpp21
Ccdc91	Brix1	Gp1bb	Atp1b1
Ccl9	Bysl	Gp5	Atp1b3
Ccnyl1	C1qbp	Gp9	Atp2a2
Ccr2	C730029A08Rik	Gpr64	Atp2b4
Cct3	Cachd1	Grtp1	AU014973
Cd300lb	Cad	Gstt1	AU015680
Cd34	Camsap1l1	Gucy1a3	AU020206
Cd48	Casp3	Gucy1b3	AU022434
Cd68	Ccbl1	H2-Ea	Auts2
Cdca7	Ccdc23	Hdgfrp2	AW555355
Cds1	Ccdc86	Hipk2	AY512938
Cdt1	Ccne1	Hoxa5	B230214O09Rik
Cebpa	Cct4	Ica1	B830007D08Rik
Cebpd	Cd24a	Igf2bp2	Bach2
Cfp	Cd2bp2	Igfbp5	Baiap3
Chek1	Cdc6	Inf2	Bank1
Chn2	Cdk5rap1	Itga2b	BB163080
Ckap4	Cdr2	Itga6	BC004004
Clec10a	Cds2	Itgb3	BC031353
Clec4e	Cela1	Itsn1	Bcl2
Clec7a	Cenpa	Kalrn	Bcl2l11
Col4a1	Cenpi	Kcnj5	Bcl9l
Col4a2	Cenpo	Kdr	Bcr
Coro1a	Cenpp	Kif11	Bdh1
Cpd	Cenpv	Kif18b	Bfsp2
Cpne3	Chek1	Klf6	Bhlha15
Crispld1	Chtf18	Klf7	Blk
Cryab	Cinp	Lasp1	Blnk
Crybg3	Cirh1a	Leprel1	Bmf
Csf1r	Cisd1	Lhfp	Bmp2k
Csf2rb	Clca1	Lims1	Btla
Csf3r	Cldn13	Lphn1	C030013G03Rik
Csrp2	Clpb	Mansc1	C030043A13Rik
Cst3	Clstn1	Map3k12	C230081A13Rik
Ctsb	Clybl	Mef2c	C230085N15Rik
Ctsc	Col5a1	Meis1	C80012
Ctsg	Comtd1	Mfap3l	C81615
Ctsh	Coq3	Mink1	Camk1d
Ctsz	Coq5	Mmrn1	Camsap1l1
Cybb	Coq7	Mpdz	Card6
Cyp11a1	Cox11	Mpl	Cass4
Cyp4v3	Cox6b2	Mrvi1	Cblb
Dhdh	Cpox	Mycn	Cbx2
Dhrs7	Cpsf2	Mylk	Ccdc88c
Dhx58	Crip2	Myom1	Ccr9
Diap2	Cs	Nbea	Cd163
Dmxl2	Csnk1d	Ncoa3	Cd247
Dnajc3	Csnk2b	Ncrna00081	Cd33
Dock9	Cyb561	Ndn	Cd37
Dpp8	Cyc1	Npas3	Cd6
Dpy19l3	Cyth3	Nrgn	Cd93
Dram1	Cytsb	Nrip2	Cdk19
Dtnbp1	D10Ertd610e	P2rx1	Cdkn1a
Ebi3	D17Wsu104e	Pbx1	Cdv3
Ebp	D5Wsu178e	Pbx3	Cep110
Edem1	Daam1	Pdcd4	Chchd10
Edem2	Ddx21	Pde10a	Chd8
EG240055	Ddx39	Pear1	Chst15
Egln3	Ddx56	Pf4	Cish
Ehd4	Dhrs4	Pign	Clcf1
Eif1ay	Dhx37	Pik3cd	Clcn3
Elane	Dis3	Pitpnm1	Clcn5
Eltd1	Dlat	Plagl1	Clec2i
Emb	Dnaja3	Plcb1	Clnk
Eme1	Dnaja4	Plek	Cmah
Emilin1	Dnajc11	Plxnb2	Cnn3
Epb4.1l3	Dnajc19	Pnmt	Cntrob
Epha7	Dnajc2	Ppbp	Cobll1
Eps8	Dpp7	Ppic	Col19a1
Epsti1	Dtymk	Prkca	Commd5
Erap1	Dus1l	Prkd1	Coro7
Ercc6l	Dus2l	Prkg1	Cox6a2
Evi5	Dut	Pros1	Cpsf6
F13a1	Ecsit	Prr11	Crip1
Fam102b	Ehhadh	Psd3	Crispld2
Fam107b	Eif4e2	Pstpip2	Cryl1
Fam111a	Elac2	Ptbp1	Csrnp1
Fam118a	Elp4	Ptger3	Ctr9
Fam129a	Endog	Ptgs1	Ctsw
Fam26f	Enpp1	Ptn	Cugbp2
Fam49a	Epdr1	R3hdm1	Cux1
Fam84b	Ephx2	Rab11a	Cxcr4
Fbp1	Eps15	Rab27b	Cybasc3
Fcer1g	Ercc8	Rab6b	Cyfip2
Fcgr2b	Eri2	Rabgap1l	D030041H20Rik
Fcgr3	Ermap	Rai2	D130023J23Rik
Fes	Etf1	Rap1b	D130051D11Rik
Fgd4	Exoc3	Rbpms2	D130062J21Rik
Fgd5	Exosc8	Rhobtb3	D16Ertd472e
Fgl2	Fam120a	Rhof	D2Ertd612e
Fkbp9	Fam132a	Robo3	D3Ertd34e
Flnb	Fam158a	Runx1	D430013B06Rik
Fndc3b	Fam188a	Sdpr	D430033H22Rik
Fus	Fam195a	Selp	D5Ertd255e
Fut11	Fam55b	Sema3f	D7Ertd183e
Fut7	Fam55d	Sema6c	D8Ertd82e
Gab2	Fam59a	Serpina3g	D9Wsu90e
Galc	Fancd2	Serpine2	Dcaf12
Gapdh	Farp2	Sgce	Dcun1d1
Gas2l3	Fastkd2	Shh	Ddx3y
Gbp3	Fbxw2	Shroom4	Ddx50
Gcnt2	Fech	Sla	Dennd1b
Gdi2	Fkbp4	Slc14a1	Dkkl1
Gins1	Foxo3	Slc22a15	Dnaja2
Gla	Fpgs	Slc35a5	Dnajc13
Glipr1	Ftsj2	Slc35d3	Dnajc21
Glt25d1	Fxc1	Slc6a15	Dntt
Glud1	Fxn	Slc7a4	Doc2a
Gm11428	Gars	Socs2	Dock10
Gmds	Gart	Spaca3	Dtl
Gng2	Gatm	Spnb1	Dtx1
Gnptab	Gdf3	Src	Dtx4
Got1	Gemin5	Srd5a3	Dusp2
Gpr160	Gemin6	Srgap3	Dusp5
Gpr177	Gfer	Srr	Dusp6
Gpr56	Gfm1	Stap2	Dync2h1
Gpr65	Ggct	Stx11	Dzip1
Gria3	Gja1	Tanc1	E030037K03Rik
Grn	Glg1	Tbxa2r	E130304F04Rik
Gspt2	Glo1	Tbxas1	E2f5
Gstm1	Glrx5	Tgm2	E330018D03Rik
Gusb	Gm3932	Thbd	Ebf1
Gxylt1	Gmfb	Tie1	Efhd1
Hadh	Gnb1l	Timp3	Eif2s3y
Hdac5	Gorasp2	Tmem158	Eif4g3
Hdc	Gpc4	Tmem38b	Elf1
Hells	Gpr155	Tmem40	Emp1
Hexa	Gpr89	Tmsb4x	Endou
Hfe	Gpx4	Tnfaip8l1	Epb4.1l4b
Hist1h2bc	Grwd1	Tnrc6a	Epha4
Hk2	Gspt1	Tpx2	Ephb2
Hk3	Gstp1	Treml1	Epsti1
Hlf	Gtf2f1	Trim47	Erdr1
Hmgcs1	Gtf2f2	Trim62	Ermp1
Hmgn3	Gtf2h4	Trpc6	Esr1
Hn1l	Guk1	Tuba8	Ets1
Hnmt	H2-Ke2	Tubb1	Etv1
Hp	Hars	Tulp3	Evl
Hpse	Hebp1	Txn1	F830028O17Rik
Hsp90b1	Helq	Ufsp1	Fads3
Hspa13	Hif3a	Usp40	Fam167a
Hspa5	Hmbs	Vash1	Fam48a
Ica1	Homer1	Vcl	Fam53b
Idh1	Hpn	Vezf1	Fcrl1
Ids	Hras1	Vwf	Fgf13
Ifitm1	Hsdl2	Zfp111	Filip1l
Ifnar2	Hspb6	Zfp385a	Flt3
Igsf6	Hsph1		Fmo2
Ikzf2	Htra2		Fndc3a
Il15	Iars		Fos
Il1rl2	Iars2		Foxo1
Il6ra	Idh3a		Foxp1
Impa2	Ifi30		Frmd6
Inpp1	Ifrd2		Fubp1
Irak1bp1	Igf2r		Fus
Iscu	Igsf3		Gbp8
Itfg3	Il1rl1		Gfra1
Itgb3	Isca1		Gfra2
Itgb5	Josd1		Ggta1
Itih5	Jrk		Gimap4
Itm2a	Klhdc10		Gimap5
Jak3	Klhl12		Gimap6
Kcnk12	Kpna1		Gimap7
Kcnk6	Kpna3		Gimap8
Kctd12b	Lactb2		Gimap9
Kdelc2	Lap3		Glis3
Klhl5	Larp1b		Glrx3
Klk8	Larp4		Gm10001
Laptm4b	Lias		Gm10482
Lass4	Lman1		Gm2629
Lass6	Lmcd1		Gm2a
Lbp	Lmna		Gm5914
Ldhb	Lnp		Gm6648
Limd2	Lrig1		Gphn
Lmf1	Lrpprc		Gpr18
Lmo4	Lrrc20		Gpr97
LOC14210	Lrrc59		Gprin3
LOC625360	Lsm2		Gtpbp2
Lonrf3	Lyar		H2-Aa
Lpcat1	Lyrm4		H2-DMb2
Lpgat1	M6pr		H2-Ob
Lpl	2008-03-01		H3f3a
Lrp8	Mars		Hdac11
Lrrc59	Mboat2		Heatr7b1
Lst1	Mc2r		Hjurp
Luzp1	Mdh2		Hopx
Lyz1	Mdp1		Hoxa5
Lyz2	Me2		Hps4
Mamdc2	Mecr		Icos
Manf	Med8		Ifnar1
Mapkapk2	Med9		Igh-6
Mboat1	Mettl1		Ighv14-2
Mcm2	Mettl4		Igll1
Mcm5	Mfhas1		Ikbkb
Mcm7	Minpp1		Il10ra
Mcpt8	Mllt3		Il12a
Mctp1	Mmp14		Il17re
Mdh1	Mns1		Il18r1
Mecom	Mpv17l2		Il7r
Megf9	Mrpl12		Impact
Met	Mrpl20		Impdh1
Mfge8	Mrpl22		Inadl
Mfhas1	Mrpl28		Inpp5d
Mfsd6	Mrpl35		Ipo7
Mgat2	Mrpl38		Irf2
Mgst1	Mrpl47		Itpkb
Mical1	Mrpl49		Itpr1
Mitf	Mrpl50		Itprip
Mlec	Mrpl55		Itsn1
Mlkl	Mrps11		Itsn2
Mmp2	Mrps18b		Jakmip1
Mpl	Mrps24		Jmjd1c
Mpo	Mrps25		Jun
Ms4a3	Mrps27		Jund
Ms4a4b	Mrto4		Kalrn
Ms4a4c	Mt1		Kbtbd11
Ms4a6b	Mt2		Kcng1
Ms4a6c	Mtf1		Kcnq5
Msh2	Mthfd1		Kdm5d
Msh6	Mthfd2		Kif17
Msrb3	Mtm1		Kif1c
Mtap7	Mtmr4		Kif23
Mthfd2	Mtmr9		Klf2
Mthfr	Mtr		Klhl30
Mtus1	Mtx1		Klk1b5
Myadm	Muted		Klrd1
Myo1f	Myh10		Kmo
Myo5a	Mylpf		Lax1
Nat8l	Myo1d		Lck
Nav1	Naa50		Ldoc1l
Nceh1	Nadk		Lfng
Ncoa7	Nars		Lifr
Ndn	Nat10		Lig3
Ninj1	Ncln		LOC100046855
Npl	Ndufb6		LOC100047072
Nrp1	Ndufs1		LOC552911
Nsl1	Ndufs6		Lpar1
Nudt19	Ndufv1		Lpp
Nudt4	Necap2		Lrp1
Oasl2	Nenf		Ly6d
Orai1	Nfia		Ly6e
Orc1l	Nhlrc2		Lynx1
Oxct1	Nhp2		Maf
Oxsm	Nhp2l1		Malat1
P2ry14	Nif3l1		Malt1
Padi4	Noc4l		Man2a2
Pak1	Nol10		Man2b1
Papd4	Nolc1		Map2k6
Papss2	Nptn		Map3k5
Paqr7	Nqo2		Map3k8
Parp16	Nsun5		Map4k2
Parp8	Nt5c2		Map4k4
Parvg	Ntn4		Marcks
Pcbd1	Nubp2		Mbtd1
Pcyt1a	Nudt5		Mcart6
Pdia5	Nudt8		Mctp2
Pdia6	Nudt9		Med13l
Peli2	Nup155		Mef2a
Pex11c	Nup35		Mef2c
Pfkl	Nup37		Mfsd4
Pfkp	Nup43		Mgat4a
Pgam1	Nup50		Mgea5
Pgk1	Nup93		Mgst2
Phf14	Nvl		Mid1
Phldb2	Oaf		Mllt10
Pias2	Oasl1		Mmp11
Pkm2	Odc1		Mn1
Pkp4	Orc1l		Mpa2l
Plek	Orc2l		Mrpl15
Plod3	Otud6b		Mrvi1
Pola1	Pabpc4		Msi2
Ppic	Paqr9		Mta3
Ppp1r3d	Pcmt1		Mtdh
Prelid1	Pcx		Mtss1
Prkcd	Pdcd11		Myl10
Procr	Pde12		Myl4
Prtn3	Pdss1		Mylk
Pter	Pex11a		Myo1c
Ptgs1	Pfkm		Nfkbiz
Ptp4a1	Pgp		Nisch
Pycard	Phb		Nkain1
Rab31	Phb2		Nlrc3
Rab32	Phf10		Notch1
Rab3d	Phf5a		Nrf1
Rab44	Pigq		Nrip2
Rabgap1l	Pik3r2		Nrp
Rad51	Pitrm1		Nucb2
Rai14	Pklr		P2ry10
Rassf4	Pla2g4c		P2ry13
Rassf5	Plvap		Pan3
Rassf8	Plxdc1		Parp1
Rbp1	Plxna1		Parp3
Rbpms	Pmf1		Pcdhg@
Reck	Pmvk		Pde2a
Reep5	Polr1b		Pde3b
Rhobtb3	Polr3h		Pde4b
Rilpl2	Polr3k		Pde7a
Rin3	Pop5		Pdk1
Rnf149	Pphln1		Peli1
Rnf217	Ppil5		Pgr
Rnpep	Ppip5k1		Phf20l1
Rp2h	Ppm1l		Phf21a
Rrm1	Ppox		Phf6
Rufy1	Ppp3cb		Phxr1
S100a4	Prelid2		Phxr4
S100a6	Prkrip1		Pik3c2a
Sc5d	Prnp		Pik3cd
Selp	Prps2		Pik3r5
Serp1	Psen2		Pik3r6
Serpinb1a	Psmb3		Pkig
Serpinf1	Psmd9		Plagl1
Serpini1	Psme3		Plcg1
Sfpi1	Psmf1		Plekha2
Sgk3	Psmg1		Plekha7
Sgpl1	Psmg3		Plekhg2
Sirpa	Ptcd3		Polb
Skap2	Ptdss2		Pou2af1
Slc16a7	Ptges2		Ppcdc
Slc25a12	Ptk2		Ppm1e
Slc25a13	Ptpn3		Ppp1r16b
Slc29a1	Ptrh2		Ppp1r9a
Slc30a7	Pvt1		Ppp3ca
Slc35b1	Pxmp2		Ppp3cc
Slc35b4	Rab4a		Pppde2
Slc7a6	Rabl3		Pqlc3
Slco3a1	Rad51ap1		Prkca
Slfn9	Rai12		Prkcb
Slpi	Rbks		Prkce
Smad1	Rbm19		Prkd2
Snx4	Rcc1		Prr12
Soat1	Recql4		Ptbp1
Sort1	Reep6		Pten
Spsb4	Rexo2		Ptger2
St3gal2	Rfng		Ptprc
Stard8	Rgs9bp		Puf60
Stxbp4	Rhag		Pygm
Sub1	Rhd		Rabep2
Sumf1	Rhof		Rabgap1l
Svip	Rnaseh2c		Rag1
Swap70	Rnmtl1		Rag2
Syne2	Rpl7l1		Rasal1
Sypl	Rpp40		Rasal3
Tanc2	Rpusd2		Rasgrp2
Tbc1d9b	Rrm2		Rasgrp3
Tcf7	Rrp12		Rbm10
Tcfec	Rrp1b		Rbm39
Tcrg-V1	Rrp9		Rcsd1
Tctex1d2	Rtel1		Rere
Tes	Samm50		Rgs7bp
Tgfbi	Scrn3		Rgs8
Tiparp	Sdhd		Rhbdl3
Tjp2	Sephs1		Rhob
Tlr2	2004-09-01		Rilpl1
Tlr4	2008-09-01		Rlim
Tm6sf1	Sfmbt1		Rnf122
Tmem176a	Sfrs13a		Rnf141
Tmem43	Sh2d4a		Rnf157
Tmem71	Ska1		Rnf166
Tnfaip8	Slc11a2		Rpgrip1
Tnfrsf13b	Slc16a1		Satb1
Tnfrsf1a	Slc16a10		Sbno2
Tnfsf14	Slc19a1		Scn2b
Trem3	Slc19a2		Scn4b
Trip13	Slc1a4		Sdc1
Tspan3	Slc20a2		Sdc4
Tspan5	Slc22a23		Sema3f
Ttc30b	Slc25a10		Sema4a
Tubb6	Slc25a32		Sema4d
Tyrobp	Slc25a33		Sema6c
Uap1l1	Slc26a1		Sf1
Vav3	Slc2a8		Sf3a1
Vdr	Slc35d1		Sfpq
Vldlr	Slc38a5		Sfrs16
Wdfy1	Slc38a9		Sfrs3
Wsb1	Slc40a1		Sgsm1
Xbp1	Slc7a4		Sh2d5
Xrcc4	Smpd4		Sh3rf1
Xrcc6bp1	Snhg3		Shisa5
Zbtb8os	Spata24		Sik1
Zfp184	Sphk1		Sipa1
Zfp296	Spire1		Sla
Zfp467	Spna1		Sla2
Zfp516	Spopl		Slc27a2
Zfp52	Spry4		Slc35d3
	Spryd4		Slc37a2
	Sqrdl		Slc38a2
	Srfbp1		Slc4a7
	Sssca1		Smad7
	Ssx2ip		Smarca4
	St3gal5		Snn
	Stard10		Snx9
	Stt3b		Socs2
	Stx17		Spata13
	Syncrip		Spem1
	Tacc3		Spin2
	Taf1c		Ssbp2
	Tbccd1		Ssh2
	Tbl3		Sstr2
	Tex9		St14
	Thop1		St3gal6
	Timm10		St6gal1
	Timm13		St8sia1
	Timm17a		Stambpl1
	Timm50		Stap2
	Timm8a1		Stk10
	Timm9		Stk17b
	Tinf2		Strn3
	Tmem109		Sun2
	Tmem147		Sykb
	Tmem168		Synpo2l
	Tmem41b		Sytl1
	Tmem48		Sytl2
	Tmem56		Szt2
	Tmem97		Tanc1
	Tomm22		Tapt1
	Tomm40		Tbc1d5
	Tomm5		Tbxa2r
	Top1mt		Tcf4
	Trak2		Tcf7l1
	Trim25		Tcf7l2
	Trim37		Tcof1
	Trmt61a		Tecpr1
	Tspan33		Tert
	Tspan8		Tfrc
	Ttll12		Tle3
	Tubb2c		Tlr7
	Tube1		Tmem119
	Tubgcp4		Tmem173
	Tufm		Tmem214
	Txn2		Tnfaip1
	Txnl1		Tnfrsf13c
	Tysnd1		Top2a
	Ubac1		Topbp1
	Ube2m		Tpm2
	Ube2q2		Tpm4
	Ubl4		Tpp2
	Ublcp1		Traf3ip2
	Uck2		Trem1
	Uqcr11		Trib3
	Uqcrq		Trp53i11
	Urb1		Trp53inp1
	Usp15		Tsc22d1
	Usp24		Tsks
	Usp39		Tspan2
	Usp46		Ttc13
	Vkorc1l1		Ttc19
	Vti1a		Tubgcp5
	Wapal		Tulp4
	Wbscr16		Ucp2
	Wdr18		Urm1
	Wdr34		Usp32
	Wdr36		Vamp1
	Wdr4		Vpreb1
	Wdr5		Wfs1
	Wrn		Xrcc6
	Wwp1		Zcchc11
	Xkr5		Zcchc24
	Xpo4		Zcchc7
	Xpo5		Zdhhc23
	Xrcc5		Zdhhc8
	Xylb		Zfhx3
	Yars2		Zfp36
	Ythdc2		Zfp658
	Zfp652		Zmiz1
	Zfp800
	Zmynd19

## Sheet: Self-renewal gene set
Self-Renewal
0610025L06Rik
0910001K20Rik
1110003E01Rik
1110007C09Rik
Tmem151b
Bet1l
Ppt1
Trim59
Lrrfip1
Rasl12
Slc35a5
Vasp
Sh3bp5
2006-09-01
Cflar
Tnfrsf13b
Aldh3a2
Pxn
Lats2
Lmbr1
Map4k4
Gns
Xpc
Map3k3
Csf2ra
Adi1
Evi5
1500031L02Rik
1600012H06Rik
1600020H07Rik
1700029I01Rik
1700029K01Rik
1700037H04Rik
2010319C14Rik
2300004C15Rik
2310014H01Rik
2310033F14Rik
2410081M15Rik
2700075B01Rik
2700083B06Rik
2810442O16Rik
2810474O19Rik
3110001I20Rik
4930429H24Rik
4930556P03Rik
4931406I20Rik
4933421G18Rik
4933428I03Rik
5730439E10Rik
6330505N24Rik
8430421H08Rik
9130017C17Rik
A830007P12Rik
Abhd6
Acta1
Actb
Adprtl3
Adrbk1
AI194308
AI597013
AI604832
AI661017
AL024210
Aldoc
Alox5ap
Anxa5
Anxa6
Apob48r
Arhgap4
Arhgap9
Arhgef18
Arhgef3
Arrb2
Aspa
Atf7ip
Atp11b
Atp2a3
AW491445
AW822216
Axot
B230118H07Rik
B230342M21Rik
Barhl1
BC003277
BC022224
BC025872
BC027342
BC042396
BC053917
Bcar1
Bhlhb2
Birc1e
Birc3
Bscl2
C030018L16Rik
C230027N18Rik
C330007P06Rik
C630004H02Rik
C79267
Cacna2d2
Camk1
Camk1d
Camk2b
Capg
Capns1
Cast
Cbx8
Cd24a
Cd33
Cd37
Cd44
Cd80
Cdkn1c
Cdkn2d
Ceacam2
Cecr6
Cklfsf6
Cklfsf8
Cln3
Cnot6l
Col19a1
Col1a1
Col4a1
Col6a3
Coro1a
Cotl1
Cpeb4
Cri1
Crot
Crsp6
Crybb3
Crygs
Csf2rb2
Ctdsp1
Ctsb
Cul4a
D10Ucla1
D10Wsu93e
D11Ertd730e
D12Wsu118e
D15Ertd366e
D230019K20Rik
D2Bwg0891e
D4Wsu53e
D730049H07Rik
Ddx4
Dgka
Dgkg
Dhrs1
Dnajc5
Dock2
Dock5
Dock8
Dscr3
Dufd1
Dusp22
E030024M05Rik
Ebi3
Eif4g3
Elmo1
Eml5
Entpd1
Ets1
Ets2
Evi2a
Fchsd1
Flot1
Fmo5
Fosb
Foxp1
Frmd4b
Ftl1
Fxyd2
Gab3
Gdi1
Gmfg
Gmip
Gnpda2
Gpd2
Gpsm3
Grina
Gsn
Gstk1
Gtl2
H1f0
H2-DMb1 /// H2-DMb2
Hcfc1r1
Hcls1
Hcph
Hmgb2l1
Hnf4a
Hnrpa2b1
Hoxa10
Hoxa3
Hoxa5
Hoxa9
Hpcal1
Igf2r
Igh-6
Igsf4a
Il10rb
Il15
Il7
Ing3
Inpp4a
Iqgap1
Itgae
Itgav
Itgb5
Jag2
Jmjd1c
Jundm2
Kai1
Klf5
Laptm4b
Laptm5
Lasp1
Lcn7
Lcp1
Lcp2
Lmo2
LOC209387
Lrrfip2
Lst1
Luc7l2
Lyl1
Map3k1
Marveld2
Mast3
Mdm2
Mef2c
Meis1
Mkl1
Mpra
Mtdh
Mxd4
Myadm
Mylip
Mylk
Myo1g
Naga
Ndel1
Nfkb1
Nr5a1
Oas1c
Oprl1
Osbpl9
P2rx1
Padi4
Pag
Pbx2
Pbx3
Pbxip1
Pcaf
Pcp4l1
Pde1b
Pde3a
Pdlim2
Peli1
Phf19
Phip
Phka1
Phyh
Pik3c2a
Pira4
Pitpnm1
Plagl2
Plcb2
Plcg2
Pld3
Plekha2
Postn
Ppfibp2
Ppp2r5c
Ppp3ca
Ptgs1
Ptk2b
Ptpn18
Ptpn8
Ptprc
Ptpre
Ptprv
Rab3d
Rab4b
Rab7l1
Rap1gds1
Rasl11b
Rcor1
Rdh12
Rgpr
Rgs19
Rhoq
Rnf130
Rpl13
Rrm2b
Rsbn1
Runx2
Sca10
Scap2
Sema7a
Sgcb
Sh2d3c
Sh3bp1
Sipa1
Slc12a5
Slc12a6
Slc22a8
Slc25a11
Slc35a2
Slc5a11
Smpdl3a
Sp100
Stam
Stat3
Stau2
Stk10
Tcf4
Tdrd7
Tep1
Tes3
Tes3-ps
Tessp2
Tjp3
Tk2
Tmem8
Tnip1
Tnk1
Trim12
Triobp
Trpv2
Tslpr
Ubl3
Ugp2
Ugt1a10
Ugt1a1
Vamp1
Vamp4
Vps54
Was
Waspip
Wbp2
Wdfy2
Wdr1
Wdr26
Wfdc2
Xdh
Xrcc4
Ypel5
Zcwcc3
Zdhhc8
Znrf1

## Sheet: Cell cycle
Ensembl Gene ID	Associated Gene Name
ENSMUSG00000004085	Zak
ENSMUSG00000029004	Kmt2e
ENSMUSG00000030641	Ddias
ENSMUSG00000019923	Zwint
ENSMUSG00000029516	Cit
ENSMUSG00000030867	Plk1
ENSMUSG00000058290	Espl1
ENSMUSG00000029910	Mad2l1
ENSMUSG00000022750	Klhl22
ENSMUSG00000027331	Knstrn
ENSMUSG00000032264	Zw10
ENSMUSG00000026622	Nek2
ENSMUSG00000066979	Bub3
ENSMUSG00000034154	Ino80
ENSMUSG00000027306	Nusap1
ENSMUSG00000002055	Spag5
ENSMUSG00000024041	Cryaa
ENSMUSG00000032479	Map4
ENSMUSG00000020167	Tcf3
ENSMUSG00000029703	Lrwd1
ENSMUSG00000039128	Cdc123
ENSMUSG00000024370	Cdc23
ENSMUSG00000040274	Cdk6
ENSMUSG00000042903	Foxo4
ENSMUSG00000004054	Map3k11
ENSMUSG00000040957	Cables1
ENSMUSG00000033364	Usp37
ENSMUSG00000024791	Cdca5
ENSMUSG00000021959	Lats2
ENSMUSG00000039960	Rhou
ENSMUSG00000020516	Rps6kb1
ENSMUSG00000028156	Eif4e
ENSMUSG00000021298	Gpr132
ENSMUSG00000033417	Cacul1
ENSMUSG00000021701	Plk2
ENSMUSG00000057897	Camk2b
ENSMUSG00000000532	Acvr1b
ENSMUSG00000031490	Eif4ebp1
ENSMUSG00000096472	Cdkn2d
ENSMUSG00000025809	Itgb1
ENSMUSG00000028896	Rcc1
ENSMUSG00000041229	Phf8
ENSMUSG00000070348	Ccnd1
ENSMUSG00000052525	Spdya
ENSMUSG00000006728	Cdk4
ENSMUSG00000054115	Skp2
ENSMUSG00000023067	Cdkn1a
ENSMUSG00000028551	Cdkn2c
ENSMUSG00000021820	Camk2g
ENSMUSG00000028068	Iqgap3
ENSMUSG00000033016	Nfatc1
ENSMUSG00000043866	Taf10
ENSMUSG00000007080	Pole
ENSMUSG00000041238	Rbbp8
ENSMUSG00000023350	4921501E09Rik
ENSMUSG00000079259	Trim71
ENSMUSG00000028680	Plk3
ENSMUSG00000022105	Rb1
ENSMUSG00000041324	Inhba
ENSMUSG00000032119	Hinfp
ENSMUSG00000019982	Myb
ENSMUSG00000027552	E2f5
ENSMUSG00000029246	Ppat
ENSMUSG00000003031	Cdkn1b
ENSMUSG00000028161	Ppp3ca
ENSMUSG00000031155	Pim2
ENSMUSG00000021103	Mnat1
ENSMUSG00000057329	Bcl2
ENSMUSG00000024617	Camk2a
ENSMUSG00000021379	Id4
ENSMUSG00000026836	Acvr1
ENSMUSG00000053819	Camk2d
ENSMUSG00000057469	E2f6
ENSMUSG00000033054	Npat
ENSMUSG00000014859	E2f4
ENSMUSG00000025612	Bach1
ENSMUSG00000038644	Pold1
ENSMUSG00000050188	Lsm10
ENSMUSG00000044847	Lsm11
ENSMUSG00000048170	Mcmbp
ENSMUSG00000006678	Pola1
ENSMUSG00000028333	Anp32b
ENSMUSG00000046449	C77370
ENSMUSG00000026605	Cenpf
ENSMUSG00000037343	Taf2
ENSMUSG00000051177	Plcb1
ENSMUSG00000053046	Brsk2
ENSMUSG00000020525	Ppm1d
ENSMUSG00000007656	Arpp19
ENSMUSG00000030752	Kdm8
ENSMUSG00000001517	Foxm1
ENSMUSG00000044201	Cdc25c
ENSMUSG00000004891	Nes
ENSMUSG00000073802	Cdkn2b
ENSMUSG00000024286	Ccny
ENSMUSG00000026779	Mastl
ENSMUSG00000029521	Chek2
ENSMUSG00000043556	Fbxl7
ENSMUSG00000025226	Fbxl15
ENSMUSG00000030838	Ush1c
ENSMUSG00000028926	Cdk14
ENSMUSG00000017716	Birc5
ENSMUSG00000025925	Terf1
ENSMUSG00000022996	Wnt10b
ENSMUSG00000040021	Lats1
ENSMUSG00000032113	Chek1
ENSMUSG00000000296	Tpd52l1
ENSMUSG00000038619	Ensa
ENSMUSG00000032477	Cdc25a
ENSMUSG00000027330	Cdc25b
ENSMUSG00000037544	Dlgap5
ENSMUSG00000024691	Fam111a
ENSMUSG00000027239	Mdk
ENSMUSG00000028873	Cdca8
ENSMUSG00000020492	Ska2
ENSMUSG00000036223	Ska1
ENSMUSG00000004364	Cul3
ENSMUSG00000024002	Brd4
ENSMUSG00000020653	Klf11
ENSMUSG00000092074	Dynlt1a
ENSMUSG00000096255	Dynlt1b
ENSMUSG00000000579	Dynlt1c
ENSMUSG00000095677	Dynlt1f
ENSMUSG00000027883	Gpsm2
ENSMUSG00000069910	Spdl1
ENSMUSG00000039298	Cdk5rap2
ENSMUSG00000022678	Nde1
ENSMUSG00000066306	Numa1
ENSMUSG00000024056	Ndc80
ENSMUSG00000029177	Cenpa
ENSMUSG00000029104	Htt
ENSMUSG00000028059	Arhgef2
ENSMUSG00000039842	Mcph1
ENSMUSG00000020745	Pafah1b1
ENSMUSG00000048782	Insc
ENSMUSG00000025932	Eya1
ENSMUSG00000035198	Tubg1
ENSMUSG00000022443	Myh9
ENSMUSG00000044156	Hepacam2
ENSMUSG00000041431	Ccnb1
ENSMUSG00000040013	Fkbp6
ENSMUSG00000022375	Lrrc6
ENSMUSG00000047777	Phf13
ENSMUSG00000000127	Fer
ENSMUSG00000029913	Prdm5
ENSMUSG00000026484	Rnf2
ENSMUSG00000030061	Uba3
ENSMUSG00000027496	Aurka
ENSMUSG00000014668	Chfr
ENSMUSG00000051378	Kif18b
ENSMUSG00000036672	Cenpt
ENSMUSG00000038241	Cep250
ENSMUSG00000032376	Usp3
ENSMUSG00000029253	Cenpc1
ENSMUSG00000075266	Cenpw
ENSMUSG00000019942	Cdk1
ENSMUSG00000026088	Mitd1
ENSMUSG00000037725	Ckap2
ENSMUSG00000027363	Usp8
ENSMUSG00000020900	Myh10
ENSMUSG00000005871	Apc
ENSMUSG00000002307	Daxx
ENSMUSG00000020315	Sptbn1
ENSMUSG00000006906	Stambp
ENSMUSG00000069601	Ank3
ENSMUSG00000072082	Ccnf
ENSMUSG00000022812	Gsk3b
ENSMUSG00000022545	Ercc4
ENSMUSG00000014850	Msh3
ENSMUSG00000024151	Msh2
ENSMUSG00000005370	Msh6
ENSMUSG00000069825	Spata22
ENSMUSG00000017485	Top2b
ENSMUSG00000032498	Mlh1
ENSMUSG00000055884	Fancm
ENSMUSG00000009670	Tex11
ENSMUSG00000073705	Apitd1
ENSMUSG00000020914	Top2a
ENSMUSG00000025144	Stra13
ENSMUSG00000054364	Rhob
ENSMUSG00000023015	Racgap1
ENSMUSG00000066440	Zfyve26
ENSMUSG00000024989	Cep55
ENSMUSG00000029518	Rab35
ENSMUSG00000036580	Spg20
ENSMUSG00000032254	Kif23
ENSMUSG00000073700	Klhl21
ENSMUSG00000020897	Aurkb
ENSMUSG00000033628	Pik3c3
ENSMUSG00000037098	Rab11fip3
ENSMUSG00000032782	Cntrob
ENSMUSG00000036782	Klhl13
ENSMUSG00000026491	Ahctf1
ENSMUSG00000015932	Dstn
ENSMUSG00000002233	Rhoc
ENSMUSG00000027937	Jtb
ENSMUSG00000070923	Klhl9
ENSMUSG00000003779	Kif20a
ENSMUSG00000024660	Incenp
ENSMUSG00000053119	Chmp3
ENSMUSG00000004771	Rab11a
ENSMUSG00000038943	Prc1
ENSMUSG00000032322	Pstpip1
ENSMUSG00000036777	Anln
ENSMUSG00000025035	Arl3
ENSMUSG00000067872	Ccdc87
ENSMUSG00000008859	Rala
ENSMUSG00000056201	Cfl1
ENSMUSG00000007659	Bcl2l1
ENSMUSG00000026276	2002-09-01
ENSMUSG00000031242	2610002M06Rik
ENSMUSG00000035086	Becn1
ENSMUSG00000027699	Ect2
ENSMUSG00000022961	Son
ENSMUSG00000004451	Ralb
ENSMUSG00000021375	Kif13a
ENSMUSG00000025235	Bbs4
ENSMUSG00000033900	Map9
ENSMUSG00000000743	Chmp1a
ENSMUSG00000017639	Rab11fip4
ENSMUSG00000028447	Dctn3
ENSMUSG00000022089	Bin3
ENSMUSG00000022668	Gtpbp8
ENSMUSG00000051977	Prdm9
ENSMUSG00000045867	Cradd
ENSMUSG00000076431	Sox4
ENSMUSG00000059552	Trp53
ENSMUSG00000020184	Mdm2
ENSMUSG00000027510	Rbm38
ENSMUSG00000029863	Casp2
ENSMUSG00000025507	Lrdd
ENSMUSG00000036986	Pml
ENSMUSG00000021276	Cinp
ENSMUSG00000033751	Gadd45gip1
ENSMUSG00000023908	Pkmyt1
ENSMUSG00000031906	Smpd3
ENSMUSG00000068744	Psrc1
ENSMUSG00000049717	Lig4
ENSMUSG00000002068	Ccne1
ENSMUSG00000016128	Stard13
ENSMUSG00000042506	Usp22
ENSMUSG00000006715	Gmnn
ENSMUSG00000034563	Ccpg1
ENSMUSG00000004455	Ppp1cc
ENSMUSG00000032064	Dixdc1
ENSMUSG00000024944	Arl2
ENSMUSG00000031095	Cul4b
ENSMUSG00000035486	Plk5
ENSMUSG00000000355	Mcts1
ENSMUSG00000072214	2005-09-01
ENSMUSG00000040860	Crocc
ENSMUSG00000000028	Cdc45
ENSMUSG00000028044	Cks1b
ENSMUSG00000001034	Mapk7
ENSMUSG00000046691	Chtf8
ENSMUSG00000032171	Pin1
ENSMUSG00000026064	Ptp4a1
ENSMUSG00000031913	Vps4a
ENSMUSG00000031921	Terf2
ENSMUSG00000022034	Esco2
ENSMUSG00000056596	Trnp1
ENSMUSG00000000708	Kat2b
ENSMUSG00000024986	Hhex
ENSMUSG00000035469	Rcbtb1
ENSMUSG00000049680	Urgcp
ENSMUSG00000031666	Rbl2
ENSMUSG00000020272	Stk10
ENSMUSG00000020271	Fbxw11
ENSMUSG00000022542	2012-09-01
ENSMUSG00000028790	Khdrbs1
ENSMUSG00000002835	Chaf1a
ENSMUSG00000042750	Bex2
ENSMUSG00000021131	Erh
ENSMUSG00000035437	Rabgap1
ENSMUSG00000001228	Uhrf1
ENSMUSG00000041997	Tlk1
ENSMUSG00000045969	Ing1
ENSMUSG00000060475	Wtap
ENSMUSG00000037214	Thap1
ENSMUSG00000042688	Mapk6
ENSMUSG00000000184	Ccnd2
ENSMUSG00000058013	2011-09-01
ENSMUSG00000032562	Gnai2
ENSMUSG00000069631	Strada
ENSMUSG00000031729	Ist1
ENSMUSG00000022456	2003-09-01
ENSMUSG00000020486	2004-09-01
ENSMUSG00000025812	Pard3
ENSMUSG00000034683	Ppp1r1c
ENSMUSG00000029283	Cdc7
ENSMUSG00000019214	Chtf18
ENSMUSG00000038393	Txnip
ENSMUSG00000016477	E2f3
ENSMUSG00000024558	Mapk4
ENSMUSG00000068428	Gmnc
ENSMUSG00000022673	Mcm4
ENSMUSG00000057236	Rbbp4
ENSMUSG00000026361	Cdc73
ENSMUSG00000057614	Gnai1
ENSMUSG00000025269	Apex2
ENSMUSG00000020572	Nampt
ENSMUSG00000026360	Rgs2
ENSMUSG00000023572	Ccndbp1
ENSMUSG00000063358	Mapk1
ENSMUSG00000062687	Gm6531
ENSMUSG00000024190	Dusp1
ENSMUSG00000014956	Ppp1cb
ENSMUSG00000036432	Siah2
ENSMUSG00000042417	Ccno
ENSMUSG00000022772	Senp5
ENSMUSG00000074651	Mcidas
ENSMUSG00000044641	Pard6b
ENSMUSG00000018821	Avpi1
ENSMUSG00000044345	Marveld1
ENSMUSG00000003039	Fam32a
ENSMUSG00000018983	E2f2
ENSMUSG00000035683	Melk
ENSMUSG00000027339	Rassf2
ENSMUSG00000035310	Lin54
ENSMUSG00000063065	Mapk3
ENSMUSG00000026027	Stradb
ENSMUSG00000024068	Spast
ENSMUSG00000029394	Cdk2ap1
ENSMUSG00000041096	Tspyl2
ENSMUSG00000036106	Prr5
ENSMUSG00000029166	Mapre3
ENSMUSG00000062234	Gak
ENSMUSG00000046731	Kctd11
ENSMUSG00000030272	Camk1
ENSMUSG00000046550	Spin2
ENSMUSG00000058729	Lin9
ENSMUSG00000025358	Cdk2
ENSMUSG00000024235	Map3k8
ENSMUSG00000020372	Gnb2l1
ENSMUSG00000000486	2001-09-01
ENSMUSG00000078154	Gm12184
ENSMUSG00000042275	Pelo
ENSMUSG00000004591	Pkn2
ENSMUSG00000004864	Mapk13
ENSMUSG00000033444	Specc1l
ENSMUSG00000028693	Nasp
ENSMUSG00000039187	Fanci
ENSMUSG00000031309	Rps6ka3
ENSMUSG00000026753	Ppp6c
ENSMUSG00000026510	Trp53bp2
ENSMUSG00000031386	Hcfc1
ENSMUSG00000056214	Pard6g
ENSMUSG00000050379	2006-09-01
ENSMUSG00000029730	Mcm7
ENSMUSG00000030602	Pak4
ENSMUSG00000032504	Pdcd6ip
ENSMUSG00000020307	Cdc34
ENSMUSG00000038482	Tfdp1
ENSMUSG00000079562	Maea
ENSMUSG00000052062	Pard3b
ENSMUSG00000035828	Pim3
ENSMUSG00000038344	Txlng
ENSMUSG00000024042	Sik1
ENSMUSG00000045038	Prkce
ENSMUSG00000028583	Pdpn
ENSMUSG00000021671	Poc5
ENSMUSG00000022610	Mapk12
ENSMUSG00000024293	Esco1
ENSMUSG00000056305	Usp39
ENSMUSG00000027353	Mcm8
ENSMUSG00000040943	Tet2
ENSMUSG00000065954	Tacc1
ENSMUSG00000034219	2014-09-01
ENSMUSG00000018398	2008-09-01
ENSMUSG00000033502	Cdc14a
ENSMUSG00000032010	Usp2
ENSMUSG00000031660	Brd7
ENSMUSG00000077450	Rab11b
ENSMUSG00000020232	Hmg20b
ENSMUSG00000030983	Bccip
ENSMUSG00000071723	Gspt2
ENSMUSG00000033713	Foxn3
ENSMUSG00000005699	Pard6a
ENSMUSG00000024659	Anxa1
ENSMUSG00000025907	Rb1cc1
ENSMUSG00000001833	2007-09-01
ENSMUSG00000002870	Mcm2
ENSMUSG00000038990	Cables2
ENSMUSG00000050107	Gsg2
ENSMUSG00000036306	Lzts1
ENSMUSG00000071533	Pcnp
ENSMUSG00000045636	Mtus1
ENSMUSG00000021866	Anxa11
ENSMUSG00000038822	Hace1
ENSMUSG00000059248	2009-09-01
ENSMUSG00000020782	Llgl2
ENSMUSG00000022178	Ajuba
ENSMUSG00000039296	Spdyb
ENSMUSG00000031314	Taf1
ENSMUSG00000057110	Cep110
ENSMUSG00000036202	Rif1
ENSMUSG00000039231	Suv39h1
ENSMUSG00000020074	Ccar1
ENSMUSG00000009907	Vps4b
ENSMUSG00000024817	Uhrf2
ENSMUSG00000078652	Psme3
ENSMUSG00000000001	Gnai3
ENSMUSG00000002635	Pdcd2l
ENSMUSG00000040760	Appl1
ENSMUSG00000011960	Ccnt1
ENSMUSG00000036850	Mrpl41
ENSMUSG00000037910	1700018B24Rik
ENSMUSG00000061607	Mdc1
ENSMUSG00000033055	Ankrd54
ENSMUSG00000028212	Ccne2
ENSMUSG00000022945	Chaf1b
ENSMUSG00000026389	Steap3
ENSMUSG00000022018	Rgcc
ENSMUSG00000041859	Mcm3
ENSMUSG00000072845	Tmprss11a
ENSMUSG00000058301	Upf1
ENSMUSG00000025316	Banp
ENSMUSG00000027641	Rbl1
ENSMUSG00000026355	Mcm6
ENSMUSG00000042129	Rassf4
ENSMUSG00000020263	Appl2
ENSMUSG00000020694	Tlk2
ENSMUSG00000023932	Cdc5l
ENSMUSG00000042508	Dmtf1
ENSMUSG00000027646	Src
ENSMUSG00000019917	2010-09-01
ENSMUSG00000067787	Blcap
ENSMUSG00000021948	Prkcd
ENSMUSG00000038545	Cul7
ENSMUSG00000028282	Casp8ap2
ENSMUSG00000091337	Eid1
ENSMUSG00000048895	Cdk5r1
ENSMUSG00000046010	Zfp830
ENSMUSG00000020697	Lig3
ENSMUSG00000096951	PDPN
ENSMUSG00000003814	Calr
ENSMUSG00000052957	Gas1
ENSMUSG00000042303	Sgsm3
ENSMUSG00000029147	Ppm1g
ENSMUSG00000030498	Gas2
ENSMUSG00000029207	Apbb2
ENSMUSG00000022369	Mtbp
ENSMUSG00000032855	Pkd1
ENSMUSG00000024947	Men1
ENSMUSG00000037628	Cdkn3
ENSMUSG00000010067	Rassf1
ENSMUSG00000018217	Pmp22
ENSMUSG00000026131	Dst
ENSMUSG00000027660	Skil
ENSMUSG00000027852	Nras
ENSMUSG00000046240	Hepacam
ENSMUSG00000026667	Uhmk1
ENSMUSG00000034462	Pkd2
ENSMUSG00000055128	Cgrrf1
ENSMUSG00000028351	Dbc1
ENSMUSG00000002603	Tgfb1
ENSMUSG00000032009	Sesn3
ENSMUSG00000037664	Cdkn1c
ENSMUSG00000034218	Atm
ENSMUSG00000011114	Tbrg1
ENSMUSG00000030265	Kras
ENSMUSG00000030866	Ern2
ENSMUSG00000040152	Thbs1
ENSMUSG00000026817	Ak1
ENSMUSG00000004296	Il12b
ENSMUSG00000032402	Smad3
ENSMUSG00000074802	Gas2l3
ENSMUSG00000021690	Jmy
ENSMUSG00000036390	Gadd45a
ENSMUSG00000074637	Sox2
ENSMUSG00000020715	Ern1
ENSMUSG00000004936	Map2k1
ENSMUSG00000028893	Sesn2
ENSMUSG00000044820	AY074887
ENSMUSG00000044303	Cdkn2a
ENSMUSG00000021256	Vash1
ENSMUSG00000037032	Apbb1
ENSMUSG00000044361	BC024139
ENSMUSG00000055170	Ifng
ENSMUSG00000039239	Tgfb2
ENSMUSG00000030890	Ilk
ENSMUSG00000038332	Sesn1
ENSMUSG00000025408	Ddit3
ENSMUSG00000049086	Bmyc
ENSMUSG00000026638	Irf6
ENSMUSG00000027878	Notch2
ENSMUSG00000066357	Wdr6
ENSMUSG00000018899	Irf1
ENSMUSG00000048416	Mlf1
ENSMUSG00000029026	Trp73
ENSMUSG00000027776	Il12a
ENSMUSG00000024985	Tcf7l2
ENSMUSG00000014402	Tsg101
ENSMUSG00000003068	Stk11
ENSMUSG00000025499	Hras1
ENSMUSG00000028211	Trp53inp1
ENSMUSG00000028649	Macf1
ENSMUSG00000075334	Rprm
ENSMUSG00000034201	Gas2l1
ENSMUSG00000030330	Ing4
ENSMUSG00000078763	Slfn1
ENSMUSG00000020686	Gas2l2
ENSMUSG00000005732	Ranbp1
ENSMUSG00000012443	Kif11
ENSMUSG00000026857	Ntmt1
ENSMUSG00000074749	Plk1s1
ENSMUSG00000040549	Ckap5
ENSMUSG00000001151	Pcnt
ENSMUSG00000078521	Aunip
ENSMUSG00000021572	Cep72
ENSMUSG00000052087	Rgs14
ENSMUSG00000021693	Kif2a
ENSMUSG00000005233	Spc25
ENSMUSG00000025410	Dctn2
ENSMUSG00000028832	Stmn1
ENSMUSG00000024974	Smc3
ENSMUSG00000019773	Fbxo5
ENSMUSG00000025862	Stag2
ENSMUSG00000031928	Mre11a
ENSMUSG00000035842	Ddx11
ENSMUSG00000041133	Smc1a
ENSMUSG00000022432	Smc1b
ENSMUSG00000067567	Hdac8
ENSMUSG00000034349	Smc4
ENSMUSG00000028312	Smc2
ENSMUSG00000028086	Fbxw7
ENSMUSG00000034021	Pds5b
ENSMUSG00000022141	Nipbl
ENSMUSG00000038902	Pogz
ENSMUSG00000036928	Stag3
ENSMUSG00000007646	Rad51c
ENSMUSG00000029848	Stra8
ENSMUSG00000001403	Ube2c
ENSMUSG00000062380	Tubb3
ENSMUSG00000018651	Tada2a
ENSMUSG00000022070	Bora
ENSMUSG00000056919	4922501C03Rik
ENSMUSG00000024795	Kif20b
ENSMUSG00000027654	Fam83d
ENSMUSG00000039130	Zc3hc1
ENSMUSG00000056758	Hmga2
ENSMUSG00000044502	Bod1
ENSMUSG00000035351	Nup37
ENSMUSG00000024137	E4f1
ENSMUSG00000021965	Ska3
ENSMUSG00000030428	Ttyh1
ENSMUSG00000020107	Anapc16
ENSMUSG00000021440	Cts7
ENSMUSG00000029466	Anapc7
ENSMUSG00000023940	Sgol1
ENSMUSG00000031787	Katnb1
ENSMUSG00000018509	Cenpv
ENSMUSG00000039994	Timeless
ENSMUSG00000011589	Fsd1
ENSMUSG00000031478	Nek3
ENSMUSG00000041408	Wapal
ENSMUSG00000030105	Arl8b
ENSMUSG00000028851	Nudc
ENSMUSG00000026683	Nuf2
ENSMUSG00000006398	Cdc20
ENSMUSG00000027793	Ccna1
ENSMUSG00000059586	Nsmce2
ENSMUSG00000027285	Haus2
ENSMUSG00000071350	Setdb2
ENSMUSG00000026426	Arl8a
ENSMUSG00000025001	Hells
ENSMUSG00000029472	Anapc5
ENSMUSG00000031723	Txnl4b
ENSMUSG00000047126	Cltc
ENSMUSG00000020059	Sycp3
ENSMUSG00000027479	Mapre1
ENSMUSG00000029385	Ccng2
ENSMUSG00000024277	Mapre2
ENSMUSG00000015120	Ube2i
ENSMUSG00000020326	Ccng1
ENSMUSG00000042029	Ncapg2
ENSMUSG00000026749	Nek6
ENSMUSG00000037286	Stag1
ENSMUSG00000020415	Pttg1
ENSMUSG00000048922	Cdca2
ENSMUSG00000079555	Haus3
ENSMUSG00000033952	Aspm
ENSMUSG00000030649	Anapc15
ENSMUSG00000029414	Kntc1
ENSMUSG00000031644	Nek1
ENSMUSG00000031347	Cetn2
ENSMUSG00000015095	Fbxw5
ENSMUSG00000037159	Wee2
ENSMUSG00000032400	Zwilch
ENSMUSG00000031371	Haus7
ENSMUSG00000019907	Ppp1r12a
ENSMUSG00000092300	Cdk3-ps
ENSMUSG00000029003	Mad2l2
ENSMUSG00000032534	Cep63
ENSMUSG00000035048	Anapc13
ENSMUSG00000034290	Nek9
ENSMUSG00000041840	Haus1
ENSMUSG00000022802	Lmln
ENSMUSG00000040250	Asun
ENSMUSG00000024073	Birc6
ENSMUSG00000032397	Tipin
ENSMUSG00000046755	Kif2b
ENSMUSG00000048930	Tada3
ENSMUSG00000053333	Dis3l2
ENSMUSG00000074476	Spc24
ENSMUSG00000057130	Txnl4a
ENSMUSG00000090083	Rnf8
ENSMUSG00000021595	Nsun2
ENSMUSG00000033323	Ctdp1
ENSMUSG00000029176	Anapc4
ENSMUSG00000015149	Sirt2
ENSMUSG00000029501	Ankle2
ENSMUSG00000035342	Lzts2
ENSMUSG00000027715	Ccna2
ENSMUSG00000027326	Casc5
ENSMUSG00000031529	Tnks
ENSMUSG00000050996	Cetn1
ENSMUSG00000038416	Cdc16
ENSMUSG00000019988	Nedd1
ENSMUSG00000029430	Ran
ENSMUSG00000040102	Klhl42
ENSMUSG00000036779	Papd5
ENSMUSG00000028066	Pmf1
ENSMUSG00000032435	Dync1li1
ENSMUSG00000040599	Mis12
ENSMUSG00000031016	Wee1
ENSMUSG00000079553	Kifc1
ENSMUSG00000030079	Ruvbl1
ENSMUSG00000047534	Mis18bp1
ENSMUSG00000029554	Mad1l1
ENSMUSG00000040945	Rcc2
ENSMUSG00000041769	Ppp2r2d
ENSMUSG00000020235	Fzr1
ENSMUSG00000028678	Kif2c
ENSMUSG00000012429	Mplkip
ENSMUSG00000066149	Cdc26
ENSMUSG00000072980	Oip5
ENSMUSG00000014355	Anapc1
ENSMUSG00000024943	Smc5
ENSMUSG00000036977	Anapc10
ENSMUSG00000045210	Vcpip1
ENSMUSG00000022177	Haus4
ENSMUSG00000017499	Cdc6
ENSMUSG00000027469	Tpx2
ENSMUSG00000051220	Ercc6l
ENSMUSG00000078762	Haus5
ENSMUSG00000021365	Nedd9
ENSMUSG00000025616	Usp16
ENSMUSG00000022978	Mis18a
ENSMUSG00000022314	Rad21
ENSMUSG00000064302	Clasp1
ENSMUSG00000031176	Dynlt3
ENSMUSG00000025135	Anapc11
ENSMUSG00000024576	Csnk1a1
ENSMUSG00000021115	Vrk1
ENSMUSG00000040034	Nup43
ENSMUSG00000023505	Cdca3
ENSMUSG00000027635	Dsn1
ENSMUSG00000061665	Cd2ap
ENSMUSG00000015971	Actr8
ENSMUSG00000021537	Cetn3
ENSMUSG00000045273	Cenph
ENSMUSG00000028549	Itgb3bp
ENSMUSG00000032218	Ccnb2
ENSMUSG00000026965	Anapc2
ENSMUSG00000035439	Haus8
ENSMUSG00000025138	Sirt7
ENSMUSG00000015880	Ncapg
ENSMUSG00000034906	Ncaph
ENSMUSG00000024045	Akap8
ENSMUSG00000051747	Ttn
ENSMUSG00000035024	Ncapd3
ENSMUSG00000015461	Atf6b
ENSMUSG00000038252	Ncapd2
ENSMUSG00000079614	Seh1l
ENSMUSG00000027115	Kif18a
ENSMUSG00000021958	Pinx1
ENSMUSG00000061024	Rrs1
ENSMUSG00000040084	Bub1b
ENSMUSG00000013663	Pten
ENSMUSG00000092622	Khdc3
ENSMUSG00000024537	Psmg2
ENSMUSG00000024542	Cep192
ENSMUSG00000010342	Tex14
ENSMUSG00000006005	Tpr
ENSMUSG00000034509	Mad2l1bp
ENSMUSG00000030994	D7Ertd443e
ENSMUSG00000028224	Nbn
ENSMUSG00000057113	Npm1
ENSMUSG00000017146	Brca1
ENSMUSG00000033904	Ccp110
ENSMUSG00000027959	Sass6
ENSMUSG00000064128	Cenpj
ENSMUSG00000036403	Cep135
ENSMUSG00000025758	Plk4
ENSMUSG00000030538	Cib1
ENSMUSG00000002190	Clgn
ENSMUSG00000025081	Tdrd1
ENSMUSG00000026650	Meig1
ENSMUSG00000005493	Msh4
ENSMUSG00000068117	Mei1
ENSMUSG00000025977	Boll
ENSMUSG00000036912	Piwil4
ENSMUSG00000039748	Exo1
ENSMUSG00000002324	Rec8
ENSMUSG00000036196	Slc26a8
ENSMUSG00000033644	Piwil2
ENSMUSG00000024033	Rsph1
ENSMUSG00000042396	Rbm7
ENSMUSG00000027323	Rad51
ENSMUSG00000029423	Piwil1
ENSMUSG00000020349	Ppp2ca
ENSMUSG00000031004	Mki67
ENSMUSG00000041775	Mapk1ip1
ENSMUSG00000019303	Psmc3ip
ENSMUSG00000048230	Fbxo43
ENSMUSG00000049932	H2afx
ENSMUSG00000000751	Rpa1
ENSMUSG00000043648	Pld6
ENSMUSG00000079109	Pms2
ENSMUSG00000042279	H1foo
ENSMUSG00000020419	Hormad2
ENSMUSG00000074269	2410076I21Rik
ENSMUSG00000063576	Klhdc3
ENSMUSG00000033752	Mnd1
ENSMUSG00000032221	Mns1
ENSMUSG00000028109	Hormad1
ENSMUSG00000062248	Cks2
ENSMUSG00000025487	Psmd13
ENSMUSG00000007035	Msh5
ENSMUSG00000003824	Syce2
ENSMUSG00000033409	Syce1l
ENSMUSG00000074704	Rad21l
ENSMUSG00000025480	Syce1
ENSMUSG00000039329	Tex19.1
ENSMUSG00000040629	Mael
ENSMUSG00000009628	Tex15
ENSMUSG00000005883	Spo11
ENSMUSG00000034023	Fancd2
ENSMUSG00000043289	Mei4
ENSMUSG00000022429	Dmc1
ENSMUSG00000027855	Sycp1
ENSMUSG00000021245	Mlh3
ENSMUSG00000025586	Cpeb1
ENSMUSG00000078938	Syce3
ENSMUSG00000021569	Trip13
ENSMUSG00000013787	Ehmt2
ENSMUSG00000024392	Bag6
ENSMUSG00000026098	Pms1
ENSMUSG00000032555	Topbp1
ENSMUSG00000028354	Fmn2
ENSMUSG00000059970	Hspa2
ENSMUSG00000010796	Asz1
ENSMUSG00000028871	Rspo1
ENSMUSG00000054003	Tdrd9
ENSMUSG00000024155	Meiob
ENSMUSG00000063415	Cyp26b1
ENSMUSG00000026646	Suv39h2
ENSMUSG00000050623	Tex40
ENSMUSG00000029279	Brdt
ENSMUSG00000026039	Sgol2
ENSMUSG00000060445	Sycp2
ENSMUSG00000031898	Dpep3
ENSMUSG00000032815	Fanca
ENSMUSG00000019505	Ubb
ENSMUSG00000021758	Ddx4
ENSMUSG00000026791	Slc2a8
ENSMUSG00000008348	Ubc
ENSMUSG00000036840	Siah1a
ENSMUSG00000041147	Brca2
ENSMUSG00000063049	Ing2
ENSMUSG00000023977	Ubr2
ENSMUSG00000029377	Ereg
ENSMUSG00000021395	Spin1
ENSMUSG00000060657	Marf1
ENSMUSG00000040385	Ppp1ca
ENSMUSG00000029570	Lfng
ENSMUSG00000022556	Hsf1
ENSMUSG00000020612	Prkar1a
ENSMUSG00000096994	PPP1CA
ENSMUSG00000060860	Ube2s
ENSMUSG00000015766	Eps8
ENSMUSG00000023000	Dhh
ENSMUSG00000027425	Csrp2bp
ENSMUSG00000024949	Sf1
ENSMUSG00000053398	Phgdh
ENSMUSG00000039515	Ppp2r4
ENSMUSG00000037313	Tacc3
ENSMUSG00000030852	Tacc2
ENSMUSG00000048799	Cep120
ENSMUSG00000006932	Ctnnb1
ENSMUSG00000047710	Champ1
ENSMUSG00000030268	Bcat1
ENSMUSG00000022510	Trp63
ENSMUSG00000033596	Rfwd3
ENSMUSG00000048000	Gigyf2
ENSMUSG00000036781	Rps27l
ENSMUSG00000040479	Dgkz
ENSMUSG00000052934	Fbxo31
ENSMUSG00000024590	Lmnb1
ENSMUSG00000020152	Actr2
ENSMUSG00000026341	Actr3
ENSMUSG00000004642	Slbp
ENSMUSG00000046179	E2f8
ENSMUSG00000022422	Dscc1
ENSMUSG00000031858	Mau2
ENSMUSG00000024533	Spire1
ENSMUSG00000007815	Rhoa
ENSMUSG00000010154	Spire2
ENSMUSG00000025337	Sbds
ENSMUSG00000000902	Smarcb1
ENSMUSG00000020390	Ube2b
ENSMUSG00000071470	Ccnb1ip1
ENSMUSG00000025162	Csnk1d
ENSMUSG00000024790	Sac3d1
ENSMUSG00000018501	Ncor1
ENSMUSG00000038047	Haus6
ENSMUSG00000033705	Stard9
ENSMUSG00000016255	Tubb1
ENSMUSG00000024454	Hdac3
ENSMUSG00000041415	Dicer1
ENSMUSG00000095159	Tubb4b-ps1
ENSMUSG00000001525	Tubb5
ENSMUSG00000036752	Tubb4b
ENSMUSG00000050930	Map10
ENSMUSG00000025437	Usp33
ENSMUSG00000035390	Brsk1
ENSMUSG00000020580	Rock2
ENSMUSG00000071176	Arhgef10
ENSMUSG00000068394	Cep152
ENSMUSG00000029920	Smarcad1
ENSMUSG00000030041	M1ap
ENSMUSG00000007812	Zfp655
ENSMUSG00000005893	Nr2c2
ENSMUSG00000020020	Usp44
ENSMUSG00000023039	Krt7
ENSMUSG00000019794	Katna1
ENSMUSG00000029684	Wasl
ENSMUSG00000024922	Ovol1
ENSMUSG00000094443	Gm4975
ENSMUSG00000040003	Magi2
ENSMUSG00000022061	Nkx3-1
ENSMUSG00000020464	Pnpt1
ENSMUSG00000027490	E2f1
ENSMUSG00000020185	E2f7
ENSMUSG00000063632	Sox11
ENSMUSG00000027475	Kif3b
ENSMUSG00000017861	Mybl2
ENSMUSG00000031328	Flna
ENSMUSG00000043065	Spice1
ENSMUSG00000000037	Scml2
ENSMUSG00000000056	Narf
ENSMUSG00000000126	Wnt9a
ENSMUSG00000000134	Tfe3
ENSMUSG00000000148	Brat1
ENSMUSG00000000194	Gpr107
ENSMUSG00000000204	Slfn4
ENSMUSG00000000711	Rab5b
ENSMUSG00000000884	Gnb1l
ENSMUSG00000000901	Mmp11
ENSMUSG00000000958	Slc7a7
ENSMUSG00000001127	Araf
ENSMUSG00000001435	Col18a1
ENSMUSG00000001472	Tcf25
ENSMUSG00000001473	Tubb6
ENSMUSG00000001506	Col1a1
ENSMUSG00000001630	Stk38l
ENSMUSG00000001768	Rin2
ENSMUSG00000001827	Folr1
ENSMUSG00000001864	Aif1l
ENSMUSG00000002109	Ddb2
ENSMUSG00000002221	Paxip1
ENSMUSG00000002265	Peg3
ENSMUSG00000002274	Metrn
ENSMUSG00000002297	Dbf4
ENSMUSG00000002332	Dhrs1
ENSMUSG00000002475	Abhd3
ENSMUSG00000002718	Cse1l
ENSMUSG00000002763	Pex6
ENSMUSG00000002814	Top3a
ENSMUSG00000002831	Plin4
ENSMUSG00000002983	Relb
ENSMUSG00000002996	Hbp1
ENSMUSG00000003420	Fcgrt
ENSMUSG00000003438	Timm50
ENSMUSG00000003534	Ddr1
ENSMUSG00000003546	Klc4
ENSMUSG00000003617	Cp
ENSMUSG00000003721	Insig2
ENSMUSG00000003847	Nfat5
ENSMUSG00000003865	Gys1
ENSMUSG00000003923	Tfam
ENSMUSG00000003934	Efnb3
ENSMUSG00000004018	Fancl
ENSMUSG00000004040	Stat3
ENSMUSG00000004043	Stat5a
ENSMUSG00000004099	Dnmt1
ENSMUSG00000004267	Eno2
ENSMUSG00000004446	Bid
ENSMUSG00000004633	Chn2
ENSMUSG00000004880	Lbr
ENSMUSG00000004952	Rasa4
ENSMUSG00000005034	Prkacb
ENSMUSG00000005102	Eif2ak4
ENSMUSG00000005148	Klf5
ENSMUSG00000005360	Slc1a3
ENSMUSG00000005410	Mcm5
ENSMUSG00000005413	Hmox1
ENSMUSG00000005470	Asf1b
ENSMUSG00000005575	Ube2m
ENSMUSG00000005609	Ctr9
ENSMUSG00000005615	Pcyt1a
ENSMUSG00000005667	Mthfd2
ENSMUSG00000005686	Ampd3
ENSMUSG00000005899	Smpd4
ENSMUSG00000005949	Ctns
ENSMUSG00000006418	Rnf114
ENSMUSG00000006456	Rbm14
ENSMUSG00000006818	Sod2
ENSMUSG00000006920	Ezh1
ENSMUSG00000007050	Lsm2
ENSMUSG00000007338	Mrpl49
ENSMUSG00000007589	Tinf2
ENSMUSG00000007617	Homer1
ENSMUSG00000008226	Scrn3
ENSMUSG00000008540	Mgst1
ENSMUSG00000008690	Ncaph2
ENSMUSG00000009575	Cbx5
ENSMUSG00000009828	Ick
ENSMUSG00000010048	Ifrd2
ENSMUSG00000010358	Ifi35
ENSMUSG00000010651	Acaa1b
ENSMUSG00000010660	Plcd1
ENSMUSG00000011256	Adam19
ENSMUSG00000011884	Gltp
ENSMUSG00000012483	Rpa3
ENSMUSG00000013083	2200002J24Rik
ENSMUSG00000013155	Enkd1
ENSMUSG00000013160	Atp6v0d1
ENSMUSG00000014075	Tctex1d2
ENSMUSG00000014329	Bicc1
ENSMUSG00000014599	Csf1
ENSMUSG00000014633	Cmc2
ENSMUSG00000014763	Fam120b
ENSMUSG00000014905	Dnajb9
ENSMUSG00000015085	Entpd2
ENSMUSG00000015090	Ptgds
ENSMUSG00000015697	Setdb1
ENSMUSG00000015709	Arnt2
ENSMUSG00000015749	Anp32e
ENSMUSG00000015837	Sqstm1
ENSMUSG00000015839	Nfe2l2
ENSMUSG00000015882	Lcorl
ENSMUSG00000016024	Lbp
ENSMUSG00000016253	Nelfcd
ENSMUSG00000016534	Lamp2
ENSMUSG00000016559	H3f3b
ENSMUSG00000017002	Slpi
ENSMUSG00000017119	Nbr1
ENSMUSG00000017466	Timp2
ENSMUSG00000017493	Igfbp4
ENSMUSG00000017550	Atad5
ENSMUSG00000017707	Serinc3
ENSMUSG00000017737	Mmp9
ENSMUSG00000017843	Ppp2r5c
ENSMUSG00000018102	Hist1h2bc
ENSMUSG00000018171	Vmp1
ENSMUSG00000018189	Uchl5
ENSMUSG00000018340	Anxa6
ENSMUSG00000018395	Kif3a
ENSMUSG00000018427	Ypel2
ENSMUSG00000018449	Rpain
ENSMUSG00000018476	Kdm6b
ENSMUSG00000018500	Adora2b
ENSMUSG00000018548	Trim37
ENSMUSG00000018599	Mief2
ENSMUSG00000018604	Tbx3
ENSMUSG00000018733	Pex12
ENSMUSG00000018986	Slfn3
ENSMUSG00000019039	Dalrd3
ENSMUSG00000019055	Plod1
ENSMUSG00000019122	Ccl9
ENSMUSG00000019188	H13
ENSMUSG00000019467	Arhgef25
ENSMUSG00000019590	Cyb561
ENSMUSG00000019715	Gle1
ENSMUSG00000019845	Tube1
ENSMUSG00000019891	Dcbld1
ENSMUSG00000019894	Slc6a15
ENSMUSG00000019929	Dcn
ENSMUSG00000019947	Arid5b
ENSMUSG00000019952	Poc1b
ENSMUSG00000019961	Tmpo
ENSMUSG00000019971	Cep290
ENSMUSG00000019975	Ikbip
ENSMUSG00000019986	Ahi1
ENSMUSG00000019992	Mtfr2
ENSMUSG00000020023	Tmcc3
ENSMUSG00000020032	Nuak1
ENSMUSG00000020034	Tcp11l2
ENSMUSG00000020108	Ddit4
ENSMUSG00000020121	Srgap1
ENSMUSG00000020122	Egfr
ENSMUSG00000020142	Slc1a4
ENSMUSG00000020198	Ap3d1
ENSMUSG00000020212	Mdm1
ENSMUSG00000020220	Vps13d
ENSMUSG00000020248	Nfyb
ENSMUSG00000020290	Xpo1
ENSMUSG00000020300	Cpeb4
ENSMUSG00000020303	Stc2
ENSMUSG00000020309	Chac2
ENSMUSG00000020330	Hmmr
ENSMUSG00000020354	Sgcd
ENSMUSG00000020380	Rad50
ENSMUSG00000020392	Cdkn2aipnl
ENSMUSG00000020400	Tnip1
ENSMUSG00000020423	Btg2
ENSMUSG00000020471	Pold2
ENSMUSG00000020484	Xbp1
ENSMUSG00000020491	2810021J22Rik
ENSMUSG00000020493	Prr11
ENSMUSG00000020526	Znhit3
ENSMUSG00000020534	Shmt1
ENSMUSG00000020553	Pctp
ENSMUSG00000020564	Atxn7l1
ENSMUSG00000020593	Lpin1
ENSMUSG00000020601	Trib2
ENSMUSG00000020608	Smc6
ENSMUSG00000020644	Id2
ENSMUSG00000020649	Rrm2
ENSMUSG00000020652	Cenpo
ENSMUSG00000020696	Rffl
ENSMUSG00000020707	Rnf135
ENSMUSG00000020721	Helz
ENSMUSG00000020739	Nup85
ENSMUSG00000020774	Aspa
ENSMUSG00000020777	Acox1
ENSMUSG00000020808	Fam64a
ENSMUSG00000020821	Kif1c
ENSMUSG00000020834	Dhrs13
ENSMUSG00000020839	Tmigd1
ENSMUSG00000020865	Abcc3
ENSMUSG00000020877	Scrn2
ENSMUSG00000020883	Fbxl20
ENSMUSG00000020886	Dlg4
ENSMUSG00000020895	Tmem107
ENSMUSG00000020898	Ctc1
ENSMUSG00000020901	Pik3r5
ENSMUSG00000020903	Stx8
ENSMUSG00000020964	Sel1l
ENSMUSG00000020973	Dnaaf2
ENSMUSG00000020974	Pole2
ENSMUSG00000020986	Sec23a
ENSMUSG00000021038	Vipas39
ENSMUSG00000021047	Nova1
ENSMUSG00000021048	Mthfd1
ENSMUSG00000021066	Atl1
ENSMUSG00000021109	Hif1a
ENSMUSG00000021112	Mpp5
ENSMUSG00000021127	Zfp36l1
ENSMUSG00000021147	Wdr37
ENSMUSG00000021176	Efcab11
ENSMUSG00000021177	Tdp1
ENSMUSG00000021180	Rps6ka5
ENSMUSG00000021188	Trip11
ENSMUSG00000021214	Akr1c18
ENSMUSG00000021215	Net1
ENSMUSG00000021238	Aldh6a1
ENSMUSG00000021287	Xrcc3
ENSMUSG00000021377	Dek
ENSMUSG00000021390	Ogn
ENSMUSG00000021391	Cenpp
ENSMUSG00000021400	Wrnip1
ENSMUSG00000021460	Auh
ENSMUSG00000021468	Sptlc1
ENSMUSG00000021485	Mxd3
ENSMUSG00000021591	Glrx
ENSMUSG00000021594	Srd5a1
ENSMUSG00000021597	Ankrd32
ENSMUSG00000021608	Lpcat1
ENSMUSG00000021619	Atg10
ENSMUSG00000021687	Scamp1
ENSMUSG00000021697	Depdc1b
ENSMUSG00000021706	Zfyve16
ENSMUSG00000021707	Dhfr
ENSMUSG00000021714	Cenpk
ENSMUSG00000021756	Il6st
ENSMUSG00000021785	Ngly1
ENSMUSG00000021796	Bmpr1a
ENSMUSG00000021798	Ldb3
ENSMUSG00000021809	Nudt13
ENSMUSG00000021811	Dnajc9
ENSMUSG00000021831	Ero1l
ENSMUSG00000021876	Rnase4
ENSMUSG00000021877	Arf4
ENSMUSG00000021910	Nisch
ENSMUSG00000021916	Glt8d1
ENSMUSG00000021936	Mapk8
ENSMUSG00000021939	Ctsb
ENSMUSG00000021950	Anxa8
ENSMUSG00000021987	Mtmr6
ENSMUSG00000021990	Spata13
ENSMUSG00000021994	Wnt5a
ENSMUSG00000021996	Esd
ENSMUSG00000022010	Tsc22d1
ENSMUSG00000022021	Diap3
ENSMUSG00000022033	Pbk
ENSMUSG00000022037	Clu
ENSMUSG00000022066	Gm21685
ENSMUSG00000022108	Itm2b
ENSMUSG00000022109	Med4
ENSMUSG00000022120	Rnf219
ENSMUSG00000022124	Fbxl3
ENSMUSG00000022139	Mbnl2
ENSMUSG00000022142	Nup155
ENSMUSG00000022144	Gdnf
ENSMUSG00000022146	Osmr
ENSMUSG00000022159	Rab2b
ENSMUSG00000022201	Zfr
ENSMUSG00000022236	Ropn1l
ENSMUSG00000022248	Rad1
ENSMUSG00000022253	Nadk2
ENSMUSG00000022322	Shcbp1
ENSMUSG00000022324	Matn2
ENSMUSG00000022360	Atad2
ENSMUSG00000022361	Zhx1
ENSMUSG00000022364	Tbc1d31
ENSMUSG00000022385	Gtse1
ENSMUSG00000022386	Trmu
ENSMUSG00000022389	Tef
ENSMUSG00000022391	Rangap1
ENSMUSG00000022394	L3mbtl2
ENSMUSG00000022419	Deptor
ENSMUSG00000022469	Rapgef3
ENSMUSG00000022487	Gtsf1
ENSMUSG00000022507	1810013L24Rik
ENSMUSG00000022514	Il1rap
ENSMUSG00000022546	Gpt
ENSMUSG00000022564	Grina
ENSMUSG00000022639	5330426P16Rik
ENSMUSG00000022684	Bfar
ENSMUSG00000022723	Crybg3
ENSMUSG00000022754	Tmem45a
ENSMUSG00000022799	Arhgap31
ENSMUSG00000022800	Fyttd1
ENSMUSG00000022814	Umps
ENSMUSG00000022817	Itgb5
ENSMUSG00000022881	Rfc4
ENSMUSG00000022899	Slc15a2
ENSMUSG00000022946	Dopey2
ENSMUSG00000022952	Runx1
ENSMUSG00000022960	Donson
ENSMUSG00000022971	Ifnar2
ENSMUSG00000022972	1110004E09Rik
ENSMUSG00000022995	Enah
ENSMUSG00000023036	Pcdhgc4
ENSMUSG00000023044	Csad
ENSMUSG00000023050	Map3k12
ENSMUSG00000023066	Rttn
ENSMUSG00000023104	Rfc2
ENSMUSG00000023186	Vwa5a
ENSMUSG00000023249	Parp3
ENSMUSG00000023345	Poc1a
ENSMUSG00000023755	Rhebl1
ENSMUSG00000023764	Sfi1
ENSMUSG00000023868	Pde10a
ENSMUSG00000023873	1700010I14Rik
ENSMUSG00000023904	Hcfc1r1
ENSMUSG00000023919	Cenpq
ENSMUSG00000023947	Nfkbie
ENSMUSG00000023951	Vegfa
ENSMUSG00000023953	Polh
ENSMUSG00000023963	Cyp39a1
ENSMUSG00000023982	Guca1a
ENSMUSG00000023984	Gm20517
ENSMUSG00000024007	Ppil1
ENSMUSG00000024054	Smchd1
ENSMUSG00000024063	Lbh
ENSMUSG00000024066	Xdh
ENSMUSG00000024067	Dpy30
ENSMUSG00000024072	Yipf4
ENSMUSG00000024118	1600002H07Rik
ENSMUSG00000024143	Rhoq
ENSMUSG00000024164	C3
ENSMUSG00000024165	Hn1l
ENSMUSG00000024187	Itfg3
ENSMUSG00000024201	Kdm4b
ENSMUSG00000024220	Zfp523
ENSMUSG00000024222	Fkbp5
ENSMUSG00000024232	Bambi
ENSMUSG00000024301	Kifc5b
ENSMUSG00000024309	Pfdn6
ENSMUSG00000024369	Nelfe
ENSMUSG00000024431	Nr3c1
ENSMUSG00000024511	Rab27b
ENSMUSG00000024525	Impa2
ENSMUSG00000024544	Ldlrad4
ENSMUSG00000024552	Slc14a2
ENSMUSG00000024560	Cxxc1
ENSMUSG00000024594	Prrc1
ENSMUSG00000024613	Tcof1
ENSMUSG00000024620	Pdgfrb
ENSMUSG00000024665	Fads2
ENSMUSG00000024678	Ms4a4d
ENSMUSG00000024738	Pga5
ENSMUSG00000024742	Fen1
ENSMUSG00000024750	Zfand5
ENSMUSG00000024764	Naa40
ENSMUSG00000024777	Ppp2r5b
ENSMUSG00000024778	Fas
ENSMUSG00000024800	Rpp30
ENSMUSG00000024807	Syvn1
ENSMUSG00000024810	Il33
ENSMUSG00000024818	Slc25a45
ENSMUSG00000024833	Pola2
ENSMUSG00000024851	Pitpnm1
ENSMUSG00000024896	Minpp1
ENSMUSG00000024925	Rnaseh2c
ENSMUSG00000024948	Map4k2
ENSMUSG00000024953	Prdx5
ENSMUSG00000024975	Pdcd4
ENSMUSG00000024998	Plce1
ENSMUSG00000025036	Sfxn2
ENSMUSG00000025049	Taf5
ENSMUSG00000025064	Col17a1
ENSMUSG00000025076	Casp7
ENSMUSG00000025134	Alyref
ENSMUSG00000025150	Cbr2
ENSMUSG00000025154	Arhgap19
ENSMUSG00000025184	R3hcc1l
ENSMUSG00000025192	Entpd7
ENSMUSG00000025212	Sfxn3
ENSMUSG00000025213	Kazald1
ENSMUSG00000025245	Lztfl1
ENSMUSG00000025268	Maged2
ENSMUSG00000025271	Pfkfb1
ENSMUSG00000025321	Itgb8
ENSMUSG00000025324	Atp10a
ENSMUSG00000025355	Mmp19
ENSMUSG00000025373	Rnf41
ENSMUSG00000025395	Prim1
ENSMUSG00000025402	Nab2
ENSMUSG00000025403	Shmt2
ENSMUSG00000025474	Tubgcp2
ENSMUSG00000025538	Sumf2
ENSMUSG00000025558	Dock9
ENSMUSG00000025574	Tk1
ENSMUSG00000025665	Rps6ka6
ENSMUSG00000025733	Rhot2
ENSMUSG00000025742	Prps2
ENSMUSG00000025746	Il6
ENSMUSG00000025747	Tyms
ENSMUSG00000025759	Mfsd8
ENSMUSG00000025766	D3Ertd751e
ENSMUSG00000025792	Slc25a10
ENSMUSG00000025815	Dhtkd1
ENSMUSG00000025887	Casp12
ENSMUSG00000025912	Mybl1
ENSMUSG00000025931	Paqr8
ENSMUSG00000025950	Idh1
ENSMUSG00000025978	Rftn2
ENSMUSG00000026004	Kansl1l
ENSMUSG00000026043	Col3a1
ENSMUSG00000026049	Tex30
ENSMUSG00000026094	Stk17b
ENSMUSG00000026102	Inpp1
ENSMUSG00000026134	Prim2
ENSMUSG00000026179	Pnkd
ENSMUSG00000026193	Fn1
ENSMUSG00000026196	Bard1
ENSMUSG00000026200	Glb1l
ENSMUSG00000026207	Speg
ENSMUSG00000026211	Obsl1
ENSMUSG00000026274	Pask
ENSMUSG00000026278	Bok
ENSMUSG00000026281	Dtymk
ENSMUSG00000026283	Ing5
ENSMUSG00000026353	Ubxn4
ENSMUSG00000026429	Ube2t
ENSMUSG00000026430	Rassf5
ENSMUSG00000026434	Nucks1
ENSMUSG00000026471	Mr1
ENSMUSG00000026482	Rgl1
ENSMUSG00000026496	Parp1
ENSMUSG00000026523	Wdr64
ENSMUSG00000026532	Spta1
ENSMUSG00000026535	Ifi202b
ENSMUSG00000026536	Mnda
ENSMUSG00000026571	Dcaf6
ENSMUSG00000026589	Sec16b
ENSMUSG00000026623	Lpgat1
ENSMUSG00000026640	Plxna2
ENSMUSG00000026663	Atf6
ENSMUSG00000026669	Mcm10
ENSMUSG00000026708	Cenpl
ENSMUSG00000026709	Dars2
ENSMUSG00000026721	Rabgap1l
ENSMUSG00000026784	Pdss1
ENSMUSG00000026785	Pkn3
ENSMUSG00000026822	Lcn2
ENSMUSG00000026854	Usp20
ENSMUSG00000026864	Hspa5
ENSMUSG00000026879	Gsn
ENSMUSG00000026880	Stom
ENSMUSG00000026890	Lhx6
ENSMUSG00000026924	Sec16a
ENSMUSG00000026925	Inpp5e
ENSMUSG00000026932	Nacc2
ENSMUSG00000026955	Sapcd2
ENSMUSG00000026971	Itgb6
ENSMUSG00000026977	2007-03-01
ENSMUSG00000026987	Baz2b
ENSMUSG00000026988	Wdsub1
ENSMUSG00000027018	Hat1
ENSMUSG00000027067	Ssrp1
ENSMUSG00000027074	Slc43a3
ENSMUSG00000027160	Ccdc34
ENSMUSG00000027173	Depdc7
ENSMUSG00000027180	Fbxo3
ENSMUSG00000027187	Cat
ENSMUSG00000027194	Ttc17
ENSMUSG00000027203	Dut
ENSMUSG00000027208	Fgf7
ENSMUSG00000027242	Wdr76
ENSMUSG00000027254	Map1a
ENSMUSG00000027284	Cdan1
ENSMUSG00000027309	4930402H24Rik
ENSMUSG00000027341	Tmem230
ENSMUSG00000027379	Bub1
ENSMUSG00000027394	Ttl
ENSMUSG00000027397	Slc20a1
ENSMUSG00000027424	Mgme1
ENSMUSG00000027454	Gins1
ENSMUSG00000027495	Fam210b
ENSMUSG00000027551	Zfp64
ENSMUSG00000027555	Car13
ENSMUSG00000027570	Col9a3
ENSMUSG00000027582	Zgpat
ENSMUSG00000027589	Pcmtd2
ENSMUSG00000027598	Itch
ENSMUSG00000027605	Acss2
ENSMUSG00000027639	Samhd1
ENSMUSG00000027651	Rprd1b
ENSMUSG00000027709	Mccc1
ENSMUSG00000027737	Slc7a11
ENSMUSG00000027752	Exosc8
ENSMUSG00000027797	Dclk1
ENSMUSG00000027806	Tsc22d2
ENSMUSG00000027810	Eif2a
ENSMUSG00000027811	4930579G24Rik
ENSMUSG00000027822	Slc33a1
ENSMUSG00000027845	Dclre1b
ENSMUSG00000027882	Stxbp3a
ENSMUSG00000027884	Clcc1
ENSMUSG00000027900	Dram2
ENSMUSG00000027905	Ddx20
ENSMUSG00000027984	Hadh
ENSMUSG00000027993	Trim2
ENSMUSG00000027995	Tlr2
ENSMUSG00000028011	Tdo2
ENSMUSG00000028015	Ctso
ENSMUSG00000028036	Ptgfr
ENSMUSG00000028037	Ifi44
ENSMUSG00000028085	Gatb
ENSMUSG00000028089	Chd1l
ENSMUSG00000028106	Rprd2
ENSMUSG00000028126	Pip5k1a
ENSMUSG00000028128	F3
ENSMUSG00000028133	Rwdd3
ENSMUSG00000028145	Them4
ENSMUSG00000028164	Manba
ENSMUSG00000028175	Depdc1a
ENSMUSG00000028188	Spata1
ENSMUSG00000028189	Ctbs
ENSMUSG00000028270	Gbp2
ENSMUSG00000028334	Nans
ENSMUSG00000028344	Invs
ENSMUSG00000028389	Zfp37
ENSMUSG00000028393	Alad
ENSMUSG00000028394	Pole3
ENSMUSG00000028420	Tmem38b
ENSMUSG00000028423	Nfx1
ENSMUSG00000028434	Epb4.1l4b
ENSMUSG00000028438	Kif24
ENSMUSG00000028453	Fancg
ENSMUSG00000028463	Car9
ENSMUSG00000028476	Reck
ENSMUSG00000028483	Snapc3
ENSMUSG00000028484	Psip1
ENSMUSG00000028517	Ppap2b
ENSMUSG00000028557	Rnf11
ENSMUSG00000028560	Usp1
ENSMUSG00000028577	Plaa
ENSMUSG00000028599	Tnfrsf1b
ENSMUSG00000028607	Cpt2
ENSMUSG00000028614	Ndc1
ENSMUSG00000028689	Ccdc163
ENSMUSG00000028698	Pik3r3
ENSMUSG00000028702	Rad54l
ENSMUSG00000028703	Lrrc41
ENSMUSG00000028716	Pdzk1ip1
ENSMUSG00000028718	Stil
ENSMUSG00000028756	Pink1
ENSMUSG00000028795	Ccdc28b
ENSMUSG00000028807	Zbtb8a
ENSMUSG00000028884	Rpa2
ENSMUSG00000028933	Xrcc2
ENSMUSG00000028948	Nol9
ENSMUSG00000028955	Vamp3
ENSMUSG00000028988	Ctnnbip1
ENSMUSG00000029070	Mxra8
ENSMUSG00000029122	Evc
ENSMUSG00000029135	Fosl2
ENSMUSG00000029152	Ociad1
ENSMUSG00000029163	Emilin1
ENSMUSG00000029191	Rfc1
ENSMUSG00000029287	Tgfbr3
ENSMUSG00000029311	Hsd17b11
ENSMUSG00000029363	Rfc5
ENSMUSG00000029366	Dck
ENSMUSG00000029371	Cxcl5
ENSMUSG00000029380	Cxcl1
ENSMUSG00000029392	Rilpl1
ENSMUSG00000029406	Pitpnm2
ENSMUSG00000029438	Bcl7a
ENSMUSG00000029469	Ift81
ENSMUSG00000029470	P2rx4
ENSMUSG00000029571	Tmem106b
ENSMUSG00000029591	Ung
ENSMUSG00000029624	Ptcd1
ENSMUSG00000029641	Rasl11a
ENSMUSG00000029647	Pan3
ENSMUSG00000029661	Col1a2
ENSMUSG00000029687	Ezh2
ENSMUSG00000029771	Irf5
ENSMUSG00000029798	Herc6
ENSMUSG00000029831	Npvf
ENSMUSG00000029861	Fam131b
ENSMUSG00000030008	Pradc1
ENSMUSG00000030031	Kbtbd8
ENSMUSG00000030032	Wdr54
ENSMUSG00000030095	Tmem43
ENSMUSG00000030103	Bhlhe40
ENSMUSG00000030116	Mfap5
ENSMUSG00000030218	Mgp
ENSMUSG00000030254	Rad18
ENSMUSG00000030255	Sspn
ENSMUSG00000030257	Srgap3
ENSMUSG00000030287	Itpr2
ENSMUSG00000030309	Caprin2
ENSMUSG00000030316	Tamm41
ENSMUSG00000030319	Cand2
ENSMUSG00000030346	Rad51ap1
ENSMUSG00000030351	Tspan11
ENSMUSG00000030386	Zfp606
ENSMUSG00000030393	Zik1
ENSMUSG00000030423	Pop4
ENSMUSG00000030493	C230052I12Rik
ENSMUSG00000030528	Blm
ENSMUSG00000030643	Rab30
ENSMUSG00000030677	Kif22
ENSMUSG00000030706	Mrpl48
ENSMUSG00000030707	Coro1a
ENSMUSG00000030714	Ccdc101
ENSMUSG00000030722	Nfatc2ip
ENSMUSG00000030726	Pold3
ENSMUSG00000030729	Pgm2l1
ENSMUSG00000030750	Nsmce1
ENSMUSG00000030790	Adm
ENSMUSG00000030861	Acadsb
ENSMUSG00000030871	Ears2
ENSMUSG00000030921	Trim30a
ENSMUSG00000030929	Eri2
ENSMUSG00000030978	Rrm1
ENSMUSG00000031107	Rbmx2
ENSMUSG00000031156	Slc35a2
ENSMUSG00000031166	Wdr13
ENSMUSG00000031262	Cenpi
ENSMUSG00000031297	Slc7a3
ENSMUSG00000031355	Arhgap6
ENSMUSG00000031375	Bgn
ENSMUSG00000031391	L1cam
ENSMUSG00000031402	Mpp1
ENSMUSG00000031425	Plp1
ENSMUSG00000031434	Morc4
ENSMUSG00000031482	Slc25a15
ENSMUSG00000031527	Eri1
ENSMUSG00000031546	Gins4
ENSMUSG00000031557	Plekha2
ENSMUSG00000031558	Slit2
ENSMUSG00000031596	Slc7a2
ENSMUSG00000031628	Casp3
ENSMUSG00000031629	Cenpu
ENSMUSG00000031633	Slc25a4
ENSMUSG00000031659	Adcy7
ENSMUSG00000031669	Gins3
ENSMUSG00000031683	Lsm6
ENSMUSG00000031697	Orc6
ENSMUSG00000031722	Hp
ENSMUSG00000031736	Crnde
ENSMUSG00000031740	Mmp2
ENSMUSG00000031749	St3gal2
ENSMUSG00000031756	Cenpn
ENSMUSG00000031767	Nudt7
ENSMUSG00000031770	Herpud1
ENSMUSG00000031782	Coq9
ENSMUSG00000031808	Slc27a1
ENSMUSG00000031812	Map1lc3b
ENSMUSG00000031821	Gins2
ENSMUSG00000031903	Pla2g15
ENSMUSG00000031922	Cep57
ENSMUSG00000031937	Vstm5
ENSMUSG00000031938	4931406C07Rik
ENSMUSG00000031949	Adat1
ENSMUSG00000031960	Aars
ENSMUSG00000031971	Ccsap
ENSMUSG00000032000	Birc3
ENSMUSG00000032097	Ddx6
ENSMUSG00000032121	Tmem218
ENSMUSG00000032246	Calml4
ENSMUSG00000032318	Isl2
ENSMUSG00000032328	Tmem30a
ENSMUSG00000032333	Stoml1
ENSMUSG00000032334	Loxl1
ENSMUSG00000032344	Mb21d1
ENSMUSG00000032372	Plscr2
ENSMUSG00000032384	Csnk1g1
ENSMUSG00000032411	Tfdp2
ENSMUSG00000032434	Cmtm6
ENSMUSG00000032449	Slc25a36
ENSMUSG00000032469	Dbr1
ENSMUSG00000032501	Trib1
ENSMUSG00000032512	Wdr48
ENSMUSG00000032548	Slco2a1
ENSMUSG00000032557	Uba5
ENSMUSG00000032586	Traip
ENSMUSG00000032599	Ip6k2
ENSMUSG00000032601	Prkar2a
ENSMUSG00000032602	Slc25a20
ENSMUSG00000032633	Flcn
ENSMUSG00000032652	Crebl2
ENSMUSG00000032666	1700025G04Rik
ENSMUSG00000032724	Abtb2
ENSMUSG00000032743	D430042O09Rik
ENSMUSG00000032773	Chrm1
ENSMUSG00000032783	Troap
ENSMUSG00000032786	Alas1
ENSMUSG00000032802	Srxn1
ENSMUSG00000032827	Ppp1r9a
ENSMUSG00000032913	Lrig2
ENSMUSG00000032939	Nup93
ENSMUSG00000033021	Gmppa
ENSMUSG00000033031	C330027C09Rik
ENSMUSG00000033075	Senp1
ENSMUSG00000033157	Abhd10
ENSMUSG00000033222	Ttf2
ENSMUSG00000033228	Scaf11
ENSMUSG00000033355	Rtp4
ENSMUSG00000033400	Agl
ENSMUSG00000033487	Fndc3a
ENSMUSG00000033526	Ppip5k1
ENSMUSG00000033538	Casp4
ENSMUSG00000033565	Rbfox2
ENSMUSG00000033579	Fa2h
ENSMUSG00000033762	Recql4
ENSMUSG00000033847	Pla2g4c
ENSMUSG00000033863	Klf9
ENSMUSG00000033933	Vhl
ENSMUSG00000033953	Ppp3r1
ENSMUSG00000033970	Rfc3
ENSMUSG00000034157	Cipc
ENSMUSG00000034160	Ogt
ENSMUSG00000034171	Faah
ENSMUSG00000034192	Lsm3
ENSMUSG00000034243	Golgb1
ENSMUSG00000034297	Med13
ENSMUSG00000034311	Kif4
ENSMUSG00000034317	Trim59
ENSMUSG00000034320	Slc26a2
ENSMUSG00000034329	Brip1
ENSMUSG00000034449	Dhrs11
ENSMUSG00000034459	Ifit1
ENSMUSG00000034460	Six4
ENSMUSG00000034463	Scara3
ENSMUSG00000034488	Edil3
ENSMUSG00000034518	Hmgxb4
ENSMUSG00000034520	Gjc1
ENSMUSG00000034560	A230046K03Rik
ENSMUSG00000034613	Ppm1h
ENSMUSG00000034614	Pik3ip1
ENSMUSG00000034647	Ankrd12
ENSMUSG00000034659	Tmem109
ENSMUSG00000034673	Pbx2
ENSMUSG00000034714	Ttyh2
ENSMUSG00000034724	Cnot6l
ENSMUSG00000034758	Tle6
ENSMUSG00000034773	BC030867
ENSMUSG00000034826	Nup54
ENSMUSG00000034855	Cxcl10
ENSMUSG00000034883	Lrr1
ENSMUSG00000034947	Tmem106a
ENSMUSG00000035067	Xkr6
ENSMUSG00000035093	Secisbp2l
ENSMUSG00000035107	Dcbld2
ENSMUSG00000035126	Wdr78
ENSMUSG00000035258	Abi3bp
ENSMUSG00000035293	G2e3
ENSMUSG00000035356	Nfkbiz
ENSMUSG00000035365	Parpbp
ENSMUSG00000035367	Rmi1
ENSMUSG00000035373	Ccl7
ENSMUSG00000035385	Ccl2
ENSMUSG00000035455	Fignl1
ENSMUSG00000035585	Tsen34
ENSMUSG00000035759	Bbs10
ENSMUSG00000035764	Fbxo45
ENSMUSG00000035840	Lysmd3
ENSMUSG00000035891	Cerk
ENSMUSG00000035919	Bbs9
ENSMUSG00000036002	Fam214b
ENSMUSG00000036022	Fam122b
ENSMUSG00000036023	Parp2
ENSMUSG00000036083	Slc17a3
ENSMUSG00000036086	Zranb3
ENSMUSG00000036103	Colec12
ENSMUSG00000036120	Rfxank
ENSMUSG00000036136	Fam110c
ENSMUSG00000036181	Hist1h1c
ENSMUSG00000036256	Igfbp7
ENSMUSG00000036377	C530008M17Rik
ENSMUSG00000036449	Lcn8
ENSMUSG00000036450	Hif1an
ENSMUSG00000036564	Ndrg4
ENSMUSG00000036568	Gltscr1l
ENSMUSG00000036667	Fam115a
ENSMUSG00000036678	Aaas
ENSMUSG00000036687	Tmem184a
ENSMUSG00000036745	Ttll7
ENSMUSG00000036769	Wdr44
ENSMUSG00000036792	Mbd5
ENSMUSG00000036825	Ssx2ip
ENSMUSG00000036867	Smad6
ENSMUSG00000036875	Dna2
ENSMUSG00000036898	Zfp157
ENSMUSG00000036941	Elac1
ENSMUSG00000036943	Rab8b
ENSMUSG00000036964	Trim17
ENSMUSG00000036985	Zdhhc9
ENSMUSG00000036992	Nxt1
ENSMUSG00000037012	Hk1
ENSMUSG00000037103	Dcaf15
ENSMUSG00000037104	Socs5
ENSMUSG00000037235	Mxd4
ENSMUSG00000037239	Spred3
ENSMUSG00000037266	Rsrp1
ENSMUSG00000037287	Tbcel
ENSMUSG00000037376	Trmt6
ENSMUSG00000037426	Depdc5
ENSMUSG00000037440	Vnn1
ENSMUSG00000037463	Fbxo27
ENSMUSG00000037466	4930427A07Rik
ENSMUSG00000037474	Dtl
ENSMUSG00000037572	Wdhd1
ENSMUSG00000037573	Tob1
ENSMUSG00000037594	BC022687
ENSMUSG00000037613	Tnfrsf23
ENSMUSG00000037617	Spag1
ENSMUSG00000037709	Fam13a
ENSMUSG00000037822	Smim14
ENSMUSG00000037846	Rtkn2
ENSMUSG00000037847	Nmrk1
ENSMUSG00000037868	Egr2
ENSMUSG00000037894	H2afz
ENSMUSG00000037926	Ssh2
ENSMUSG00000038005	2700029M09Rik
ENSMUSG00000038042	Ptpdc1
ENSMUSG00000038055	Dexi
ENSMUSG00000038072	Galnt11
ENSMUSG00000038074	Fkbp14
ENSMUSG00000038094	Atp13a4
ENSMUSG00000038119	Cdon
ENSMUSG00000038175	Mylip
ENSMUSG00000038296	Galnt18
ENSMUSG00000038375	Trp53inp2
ENSMUSG00000038379	Ttk
ENSMUSG00000038408	1700018A04Rik
ENSMUSG00000038412	Higd1a
ENSMUSG00000038422	Hdhd3
ENSMUSG00000038486	Sv2a
ENSMUSG00000038495	Otud7b
ENSMUSG00000038518	Jarid2
ENSMUSG00000038521	C1s1
ENSMUSG00000038543	BC028528
ENSMUSG00000038615	Nfe2l1
ENSMUSG00000038648	Creb3l2
ENSMUSG00000038685	Rtel1
ENSMUSG00000038718	Pbx3
ENSMUSG00000038759	Nup205
ENSMUSG00000038776	Ephx1
ENSMUSG00000038844	Kif16b
ENSMUSG00000039005	Tlr4
ENSMUSG00000039031	Arhgap18
ENSMUSG00000039043	2610034B18Rik
ENSMUSG00000039055	Eme1
ENSMUSG00000039063	Echdc3
ENSMUSG00000039086	Ss18l1
ENSMUSG00000039087	Rreb1
ENSMUSG00000039096	Rsad1
ENSMUSG00000039114	Nrn1
ENSMUSG00000039159	Ube2h
ENSMUSG00000039200	Atf7ip2
ENSMUSG00000039318	Rab3gap2
ENSMUSG00000039395	Mreg
ENSMUSG00000039396	Neil3
ENSMUSG00000039461	Tcta
ENSMUSG00000039470	Zdhhc2
ENSMUSG00000039485	Tspyl4
ENSMUSG00000039509	Nup133
ENSMUSG00000039607	Rbms3
ENSMUSG00000039652	Cpeb3
ENSMUSG00000039747	Orai2
ENSMUSG00000039831	Arhgap29
ENSMUSG00000039835	Nhsl1
ENSMUSG00000039903	Eva1c
ENSMUSG00000039958	Mettl20
ENSMUSG00000039997	Ifi203
ENSMUSG00000040018	Cox15
ENSMUSG00000040026	Saa3
ENSMUSG00000040046	Tph1
ENSMUSG00000040128	Pnrc1
ENSMUSG00000040181	Fmo1
ENSMUSG00000040195	Tmem194
ENSMUSG00000040204	2810417H13Rik
ENSMUSG00000040231	Syngr4
ENSMUSG00000040234	Tm7sf3
ENSMUSG00000040265	Dnm3
ENSMUSG00000040282	BC052040
ENSMUSG00000040296	Ddx58
ENSMUSG00000040312	Cchcr1
ENSMUSG00000040331	Nsmce4a
ENSMUSG00000040345	Arhgap9
ENSMUSG00000040370	Lyrm5
ENSMUSG00000040428	Plekha4
ENSMUSG00000040433	Zbtb38
ENSMUSG00000040483	Xaf1
ENSMUSG00000040557	Wbscr27
ENSMUSG00000040627	Aicda
ENSMUSG00000040653	Ppp1r14c
ENSMUSG00000040663	Clcf1
ENSMUSG00000040669	Phc1
ENSMUSG00000040697	Dnajc16
ENSMUSG00000040712	Camta2
ENSMUSG00000040771	Oard1
ENSMUSG00000040859	Bsdc1
ENSMUSG00000040913	Fbxw4
ENSMUSG00000040997	Abhd4
ENSMUSG00000041037	Irgq
ENSMUSG00000041064	Pif1
ENSMUSG00000041126	H2afv
ENSMUSG00000041153	Osgin2
ENSMUSG00000041180	Hectd2
ENSMUSG00000041219	Arhgap11a
ENSMUSG00000041346	Wrap53
ENSMUSG00000041362	4930506M07Rik
ENSMUSG00000041406	BC055324
ENSMUSG00000041426	Hibch
ENSMUSG00000041439	Mfsd6
ENSMUSG00000041483	Zfp281
ENSMUSG00000041594	Tmtc4
ENSMUSG00000041712	Ubr7
ENSMUSG00000041718	Alg13
ENSMUSG00000041836	Ptpre
ENSMUSG00000041879	Ipo9
ENSMUSG00000041895	Wipi1
ENSMUSG00000041923	Nol4
ENSMUSG00000041949	Tango6
ENSMUSG00000042046	Dstyk
ENSMUSG00000042063	Zfp386
ENSMUSG00000042073	Abhd14b
ENSMUSG00000042099	Kank3
ENSMUSG00000042115	Klhdc8a
ENSMUSG00000042155	Klhl23
ENSMUSG00000042198	Chchd7
ENSMUSG00000042207	Kdm5b
ENSMUSG00000042213	Zfand4
ENSMUSG00000042225	Ammecr1
ENSMUSG00000042423	Fbrs
ENSMUSG00000042444	Fam63b
ENSMUSG00000042462	Dctpp1
ENSMUSG00000042489	Clspn
ENSMUSG00000042599	Kdm7a
ENSMUSG00000042606	Hirip3
ENSMUSG00000042628	Zfyve1
ENSMUSG00000042659	Arrdc4
ENSMUSG00000042675	Ypel3
ENSMUSG00000042677	Zc3h12a
ENSMUSG00000042751	Nmnat2
ENSMUSG00000042821	Snai1
ENSMUSG00000042901	Aida
ENSMUSG00000043004	Gng2
ENSMUSG00000043015	Tmem194b
ENSMUSG00000043059	Zfp513
ENSMUSG00000043079	Synpo
ENSMUSG00000043259	Fam13c
ENSMUSG00000043300	B3galnt1
ENSMUSG00000043333	Rhbdl2
ENSMUSG00000043644	0610009L18Rik
ENSMUSG00000043872	Zmym1
ENSMUSG00000044022	Pcdhb21
ENSMUSG00000044033	Ccdc141
ENSMUSG00000044042	Fmn1
ENSMUSG00000044098	Rsbn1
ENSMUSG00000044155	Lsm8
ENSMUSG00000044217	Aqp5
ENSMUSG00000044229	Nxpe4
ENSMUSG00000044308	Ubr3
ENSMUSG00000044367	Slc16a13
ENSMUSG00000044390	Tigd3
ENSMUSG00000044469	Tnfaip8l1
ENSMUSG00000044702	Palb2
ENSMUSG00000044715	Gskip
ENSMUSG00000044734	Serpinb1a
ENSMUSG00000044768	D1Ertd622e
ENSMUSG00000044783	Hjurp
ENSMUSG00000044786	Zfp36
ENSMUSG00000044906	4930503L19Rik
ENSMUSG00000044934	Zfp367
ENSMUSG00000045098	Suv420h1
ENSMUSG00000045176	2310047M10Rik
ENSMUSG00000045211	Nudt18
ENSMUSG00000045215	Asxl3
ENSMUSG00000045237	1110012L19Rik
ENSMUSG00000045257	Morn2
ENSMUSG00000045328	Cenpe
ENSMUSG00000045464	2810002D19Rik
ENSMUSG00000045498	Pcdhb3
ENSMUSG00000045609	Gm5455
ENSMUSG00000045664	Cdc42ep2
ENSMUSG00000045691	Thtpa
ENSMUSG00000045751	Mms22l
ENSMUSG00000045827	Serpinb9
ENSMUSG00000045903	Npas4
ENSMUSG00000046057	Gm15428
ENSMUSG00000046079	Lrrc8d
ENSMUSG00000046295	Ankle1
ENSMUSG00000046341	Gm11223
ENSMUSG00000046387	Pcdhb17
ENSMUSG00000046404	Yod1
ENSMUSG00000046442	Ppm1e
ENSMUSG00000046546	Fam43a
ENSMUSG00000046591	Ticrr
ENSMUSG00000046623	Gjb4
ENSMUSG00000046768	Rhoj
ENSMUSG00000046785	Epm2aip1
ENSMUSG00000046982	Tshz1
ENSMUSG00000047003	Zfp41
ENSMUSG00000047044	D030056L22Rik
ENSMUSG00000047115	Fam221a
ENSMUSG00000047123	Ticam1
ENSMUSG00000047143	Dmrta2
ENSMUSG00000047409	Ctdspl
ENSMUSG00000047514	Tspyl1
ENSMUSG00000047757	Fancb
ENSMUSG00000047789	Slc38a9
ENSMUSG00000047832	Cdca4
ENSMUSG00000047866	Lonp2
ENSMUSG00000047881	Rell1
ENSMUSG00000047910	Pcdhb16
ENSMUSG00000048012	Zfp473
ENSMUSG00000048078	Tenm4
ENSMUSG00000048087	Gm4737
ENSMUSG00000048249	Crebrf
ENSMUSG00000048279	Sacs
ENSMUSG00000048310	Pskh1
ENSMUSG00000048327	Ckap2l
ENSMUSG00000048402	Gli2
ENSMUSG00000048406	B330016D10Rik
ENSMUSG00000048574	Gm5593
ENSMUSG00000048583	Igf2
ENSMUSG00000048600	Gm5763
ENSMUSG00000048756	Foxo3
ENSMUSG00000048772	Tmem53
ENSMUSG00000048806	Ifnb1
ENSMUSG00000048832	Vps37c
ENSMUSG00000049100	Pcdh10
ENSMUSG00000049106	Dcaf5
ENSMUSG00000049288	Lix1l
ENSMUSG00000049382	Krt8
ENSMUSG00000049422	Chchd10
ENSMUSG00000049470	Aff4
ENSMUSG00000049550	Clip1
ENSMUSG00000049672	Zbtb14
ENSMUSG00000049872	Fam26e
ENSMUSG00000049881	2810025M15Rik
ENSMUSG00000050103	Agmo
ENSMUSG00000050212	Eva1b
ENSMUSG00000050288	Fzd2
ENSMUSG00000050410	Tcf19
ENSMUSG00000050555	Hyls1
ENSMUSG00000050677	Ccdc96
ENSMUSG00000050737	Ptges
ENSMUSG00000050910	Cdr2l
ENSMUSG00000050914	Ankrd37
ENSMUSG00000050953	Gja1
ENSMUSG00000051007	Pddc1
ENSMUSG00000051098	Mblac2
ENSMUSG00000051154	Commd3
ENSMUSG00000051235	Gen1
ENSMUSG00000051242	Pcdhb9
ENSMUSG00000051329	Nup160
ENSMUSG00000051367	Six1
ENSMUSG00000051391	Ywhag
ENSMUSG00000051396	Hspa14
ENSMUSG00000051439	Cd14
ENSMUSG00000051495	Irf2bp2
ENSMUSG00000051517	Arhgef39
ENSMUSG00000051705	Senp8
ENSMUSG00000051768	Xrcc1
ENSMUSG00000051786	Tubgcp6
ENSMUSG00000052291	5330438D12Rik
ENSMUSG00000052331	Ankrd44
ENSMUSG00000052353	Cemip
ENSMUSG00000052371	Hoxd3os1
ENSMUSG00000052459	Atp6v1a
ENSMUSG00000052512	Nav2
ENSMUSG00000052534	Pbx1
ENSMUSG00000052798	Nup107
ENSMUSG00000052833	Sae1
ENSMUSG00000052914	Cyp2j6
ENSMUSG00000052917	Senp7
ENSMUSG00000052926	Rnaseh2a
ENSMUSG00000052942	Glis3
ENSMUSG00000052974	Cyp2f2
ENSMUSG00000053175	Bcl3
ENSMUSG00000053475	Tnfaip6
ENSMUSG00000053477	Tcf4
ENSMUSG00000053929	Cyhr1
ENSMUSG00000053961	Ang5
ENSMUSG00000054008	Ndst1
ENSMUSG00000054263	Lifr
ENSMUSG00000054277	Arfgap3
ENSMUSG00000054312	Mrps21
ENSMUSG00000054321	Taf4b
ENSMUSG00000054400	Cklf
ENSMUSG00000054455	Vapb
ENSMUSG00000054568	Usp17la
ENSMUSG00000054619	Mettl7a1
ENSMUSG00000054717	Hmgb2
ENSMUSG00000054723	Vmac
ENSMUSG00000054728	Phactr1
ENSMUSG00000054737	Zfp182
ENSMUSG00000054893	Zfp667
ENSMUSG00000054945	Gm9958
ENSMUSG00000055172	C1ra
ENSMUSG00000055184	Fam72a
ENSMUSG00000055200	Sertad3
ENSMUSG00000055228	Zfp935
ENSMUSG00000055240	Zfp101
ENSMUSG00000055322	Tns1
ENSMUSG00000055538	Zcchc24
ENSMUSG00000055737	Ghr
ENSMUSG00000055760	Gemin6
ENSMUSG00000055897	Ppp4r1l-ps
ENSMUSG00000055912	Tmem150a
ENSMUSG00000055926	Gm14137
ENSMUSG00000055963	Triqk
ENSMUSG00000056019	Zfp709
ENSMUSG00000056228	Cars2
ENSMUSG00000056313	1810011O10Rik
ENSMUSG00000056394	Lig1
ENSMUSG00000056501	Cebpb
ENSMUSG00000056531	Ccdc18
ENSMUSG00000056579	Tug1
ENSMUSG00000056698	Elmod3
ENSMUSG00000056749	Nfil3
ENSMUSG00000057098	Ebf1
ENSMUSG00000057182	Scn3a
ENSMUSG00000057315	Arhgap24
ENSMUSG00000057396	Zfp759
ENSMUSG00000057406	Whsc1
ENSMUSG00000057596	Trim30d
ENSMUSG00000057706	Mex3b
ENSMUSG00000057778	Cyb5d2
ENSMUSG00000058173	Smco4
ENSMUSG00000058291	Zfp68
ENSMUSG00000058318	Phf21a
ENSMUSG00000058402	Zfp420
ENSMUSG00000058492	Scp2-ps2
ENSMUSG00000058498	Rnf207
ENSMUSG00000058881	Zfp516
ENSMUSG00000059142	Zfp945
ENSMUSG00000059323	Tonsl
ENSMUSG00000059588	Calcrl
ENSMUSG00000059708	Akap17b
ENSMUSG00000059791	Nrm
ENSMUSG00000059824	Dbp
ENSMUSG00000059834	Sclt1
ENSMUSG00000059883	Irak4
[truncated: 214 more rows]

## Sheet: Hematopoietic
Ensembl Gene ID	Associated Gene Name
ENSMUSG00000000125	Wnt3
ENSMUSG00000000409	Lck
ENSMUSG00000000440	Pparg
ENSMUSG00000000552	Zfp385a
ENSMUSG00000000782	Tcf7
ENSMUSG00000000861	Bcl11a
ENSMUSG00000000869	Il4
ENSMUSG00000001131	Timp1
ENSMUSG00000001280	Sp1
ENSMUSG00000001444	Tbx21
ENSMUSG00000001930	Vwf
ENSMUSG00000002028	Mll1
ENSMUSG00000002057	Foxn1
ENSMUSG00000002111	Spi1
ENSMUSG00000002147	Stat6
ENSMUSG00000002326	Gmpr2
ENSMUSG00000002602	Axl
ENSMUSG00000002633	Shh
ENSMUSG00000002799	Jag2
ENSMUSG00000003032	Klf4
ENSMUSG00000003070	Efna2
ENSMUSG00000003379	Cd79a
ENSMUSG00000003549	Ercc1
ENSMUSG00000003812	Dnase2a
ENSMUSG00000003873	Bax
ENSMUSG00000003882	Il7r
ENSMUSG00000004069	Dnaja3
ENSMUSG00000004508	Gab2
ENSMUSG00000004651	Tyr
ENSMUSG00000004665	Cnn2
ENSMUSG00000004698	Hdac9
ENSMUSG00000004709	Cd244
ENSMUSG00000004842	Pou1f1
ENSMUSG00000005161	Prdx2
ENSMUSG00000005583	Mef2c
ENSMUSG00000005958	Ephb3
ENSMUSG00000006014	Prg4
ENSMUSG00000006134	Crkl
ENSMUSG00000006235	Epor
ENSMUSG00000006310	Zbtb32
ENSMUSG00000006311	Etv2
ENSMUSG00000006356	Crip2
ENSMUSG00000006362	Cbfa2t3
ENSMUSG00000006386	Tek
ENSMUSG00000006445	Epha2
ENSMUSG00000006705	Pknox1
ENSMUSG00000007476	Lrrc8a
ENSMUSG00000007613	Tgfbr1
ENSMUSG00000008193	Spib
ENSMUSG00000008496	Pou2f2
ENSMUSG00000009097	Tbx1
ENSMUSG00000009350	Mpo
ENSMUSG00000009900	Wnt3a
ENSMUSG00000009995	Taz
ENSMUSG00000010047	Hyal2
ENSMUSG00000010054	Tusc2
ENSMUSG00000010609	Psen2
ENSMUSG00000014361	Mertk
ENSMUSG00000015053	Gata2
ENSMUSG00000015579	Nkx2-5
ENSMUSG00000015605	Srf
ENSMUSG00000015619	Gata3
ENSMUSG00000016087	Fli1
ENSMUSG00000016409	Nkap
ENSMUSG00000016494	Cd34
ENSMUSG00000016526	Dyrk3
ENSMUSG00000017412	Cacnb4
ENSMUSG00000017697	Ada
ENSMUSG00000018160	Med1
ENSMUSG00000018168	Ikzf3
ENSMUSG00000018209	Stk4
ENSMUSG00000018654	Ikzf1
ENSMUSG00000018893	Mb
ENSMUSG00000018916	Csf2
ENSMUSG00000019850	Tnfaip3
ENSMUSG00000019966	Kitl
ENSMUSG00000019969	Psen1
ENSMUSG00000020097	Sgpl1
ENSMUSG00000020120	Plek
ENSMUSG00000020143	Dock2
ENSMUSG00000020160	Meis1
ENSMUSG00000020190	Mknk2
ENSMUSG00000020325	Fstl3
ENSMUSG00000020395	Itk
ENSMUSG00000020453	Patz1
ENSMUSG00000020474	Polm
ENSMUSG00000020605	Hs1bp3
ENSMUSG00000020641	Rsad2
ENSMUSG00000020673	Tpo
ENSMUSG00000020827	Mink1
ENSMUSG00000020919	Stat5b
ENSMUSG00000020963	Tshr
ENSMUSG00000021061	Sptb
ENSMUSG00000021102	Glrx5
ENSMUSG00000021318	Gli3
ENSMUSG00000021356	Irf4
ENSMUSG00000021381	Barx1
ENSMUSG00000021453	Gadd45g
ENSMUSG00000021457	Syk
ENSMUSG00000021474	Sfxn1
ENSMUSG00000021540	Smad5
ENSMUSG00000021615	Xrcc4
ENSMUSG00000021678	F2rl1
ENSMUSG00000021732	Fgf10
ENSMUSG00000021765	Fst
ENSMUSG00000021816	Ppp3cb
ENSMUSG00000021835	Bmp4
ENSMUSG00000022015	Tnfsf11
ENSMUSG00000022150	Dab2
ENSMUSG00000022185	Acin1
ENSMUSG00000022209	Dhrs2
ENSMUSG00000022303	Dcstamp
ENSMUSG00000022309	Angpt1
ENSMUSG00000022329	Stk3
ENSMUSG00000022335	Zfat
ENSMUSG00000022475	Hdac7
ENSMUSG00000022488	Nckap1l
ENSMUSG00000022489	Pde1b
ENSMUSG00000022508	Bcl6
ENSMUSG00000022528	Hes1
ENSMUSG00000022540	Rogdi
ENSMUSG00000022672	Prkdc
ENSMUSG00000022797	Tfrc
ENSMUSG00000022831	Hcls1
ENSMUSG00000022847	Thpo
ENSMUSG00000022997	Wnt1
ENSMUSG00000023030	Slc11a2
ENSMUSG00000023078	Cxcl13
ENSMUSG00000023216	Epb4.2
ENSMUSG00000023274	Cd4
ENSMUSG00000023927	Satb1
ENSMUSG00000023964	Calcr
ENSMUSG00000024098	Twsg1
ENSMUSG00000024140	Epas1
ENSMUSG00000024399	Ltb
ENSMUSG00000024401	Tnf
ENSMUSG00000024402	Lta
ENSMUSG00000024588	Fech
ENSMUSG00000024608	Rps14
ENSMUSG00000024610	Cd74
ENSMUSG00000024621	Csf1r
ENSMUSG00000024789	Jak2
ENSMUSG00000024913	Lrp5
ENSMUSG00000024997	Prdx3
ENSMUSG00000025199	Chuk
ENSMUSG00000025215	Tlx1
ENSMUSG00000025223	Ldb1
ENSMUSG00000025225	Nfkb2
ENSMUSG00000025270	Alas2
ENSMUSG00000025473	Adam8
ENSMUSG00000025571	Tnrc6c
ENSMUSG00000025804	Ccr1
ENSMUSG00000025854	Fam20c
ENSMUSG00000025993	Slc40a1
ENSMUSG00000025997	Ikzf2
ENSMUSG00000026012	Cd28
ENSMUSG00000026029	Casp8
ENSMUSG00000026070	Il18r1
ENSMUSG00000026117	Zap70
ENSMUSG00000026124	Cfc1
ENSMUSG00000026162	Nhej1
ENSMUSG00000026187	Xrcc5
ENSMUSG00000026321	Tnfrsf11a
ENSMUSG00000026395	Ptprc
ENSMUSG00000026416	Il20
ENSMUSG00000026497	Mixl1
ENSMUSG00000026580	Selp
ENSMUSG00000026630	Batf3
ENSMUSG00000026648	Dclre1c
ENSMUSG00000026737	Pip4k2a
ENSMUSG00000026739	Bmi1
ENSMUSG00000026815	Gfi1b
ENSMUSG00000027109	Sp3
ENSMUSG00000027164	Traf6
ENSMUSG00000027298	Tyro3
ENSMUSG00000027381	Bcl2l11
ENSMUSG00000027506	Tpd52
ENSMUSG00000027670	Ocstamp
ENSMUSG00000027684	Mecom
ENSMUSG00000027840	Wnt2b
ENSMUSG00000027843	Ptpn22
ENSMUSG00000027985	Lef1
ENSMUSG00000027996	Sfrp2
ENSMUSG00000028023	Pitx2
ENSMUSG00000028064	Sema4a
ENSMUSG00000028072	Ntrk1
ENSMUSG00000028076	Cd1d1
ENSMUSG00000028150	Rorc
ENSMUSG00000028163	Nfkb1
ENSMUSG00000028266	Lmo4
ENSMUSG00000028362	Tnfsf8
ENSMUSG00000028382	Ptbp3
ENSMUSG00000028386	Slc46a2
ENSMUSG00000028539	Artn
ENSMUSG00000028717	Tal1
ENSMUSG00000028868	Wasf2
ENSMUSG00000028936	Rpl22
ENSMUSG00000029106	Add1
ENSMUSG00000029204	Rhoh
ENSMUSG00000029254	Stap1
ENSMUSG00000029275	Gfi1
ENSMUSG00000029359	Tesc
ENSMUSG00000029373	Pf4
ENSMUSG00000029375	Il8
ENSMUSG00000029434	Vps33a
ENSMUSG00000029711	Epo
ENSMUSG00000030000	Add2
ENSMUSG00000030054	Gp9
ENSMUSG00000030067	Foxp1
ENSMUSG00000030110	Ret
ENSMUSG00000030339	Ltbr
ENSMUSG00000030400	Ercc2
ENSMUSG00000030653	Pde2a
ENSMUSG00000030786	Itgam
ENSMUSG00000030801	Kat8
ENSMUSG00000031074	Fgf3
ENSMUSG00000031132	Cd40lg
ENSMUSG00000031162	Gata1
ENSMUSG00000031168	Ebp
ENSMUSG00000031379	Pir
ENSMUSG00000031400	G6pdx
ENSMUSG00000031451	Gas6
ENSMUSG00000031465	Angpt2
ENSMUSG00000031480	Thsd1
ENSMUSG00000031540	Kat6a
ENSMUSG00000031543	Ank1
ENSMUSG00000031548	Sfrp1
ENSMUSG00000031712	Il15
ENSMUSG00000031781	Ciapin1
ENSMUSG00000031805	Jak3
ENSMUSG00000031885	Cbfb
ENSMUSG00000031990	Jam3
ENSMUSG00000032036	Kirrel3
ENSMUSG00000032041	Tirap
ENSMUSG00000032092	Mpzl2
ENSMUSG00000032093	Cd3e
ENSMUSG00000032094	Cd3d
ENSMUSG00000032114	Slc37a4
ENSMUSG00000032187	Smarca4
ENSMUSG00000032220	Myo1e
ENSMUSG00000032293	Ireb2
ENSMUSG00000032369	Plscr1
ENSMUSG00000032440	Tgfbr2
ENSMUSG00000032446	Eomes
ENSMUSG00000032519	Slc25a38
ENSMUSG00000032554	Trf
ENSMUSG00000032688	Malt1
ENSMUSG00000032698	Lmo2
ENSMUSG00000032750	Gab3
ENSMUSG00000032864	Rag2
ENSMUSG00000033454	Zbtb1
ENSMUSG00000033792	Atp7a
ENSMUSG00000033813	Tcea1
ENSMUSG00000034041	Lyl1
ENSMUSG00000034066	Farp2
ENSMUSG00000034116	Vav1
ENSMUSG00000034266	Batf
ENSMUSG00000034274	Thoc5
ENSMUSG00000034330	Plcg2
ENSMUSG00000034634	Ly6d
ENSMUSG00000034640	Tiparp
ENSMUSG00000034664	Itga2b
ENSMUSG00000034957	Cebpa
ENSMUSG00000035158	Mitf
ENSMUSG00000035186	Ubd
ENSMUSG00000035576	L3mbtl1
ENSMUSG00000035725	Prkx
ENSMUSG00000035992	Fnip1
ENSMUSG00000036526	Card11
ENSMUSG00000036587	Fut7
ENSMUSG00000036856	Wnt4
ENSMUSG00000036904	Fzd8
ENSMUSG00000036918	Ttc7
ENSMUSG00000036940	Kdm1a
ENSMUSG00000037034	Pax1
ENSMUSG00000037649	H2-DMa
ENSMUSG00000037896	Rcor1
ENSMUSG00000037944	Ccr7
ENSMUSG00000038067	Csf3
ENSMUSG00000038128	Camk4
ENSMUSG00000038193	Hand2
ENSMUSG00000038227	Hoxa9
ENSMUSG00000038280	Ostm1
ENSMUSG00000038369	Ncoa6
ENSMUSG00000038418	Egr1
ENSMUSG00000038542	Pcid2
ENSMUSG00000038692	Hoxb4
ENSMUSG00000038721	Hoxb7
ENSMUSG00000038855	Itpkb
ENSMUSG00000039041	Adrm1
ENSMUSG00000039153	Runx2
ENSMUSG00000039191	Rbpj
ENSMUSG00000039361	Picalm
ENSMUSG00000039521	Foxp3
ENSMUSG00000039699	Batf2
ENSMUSG00000039883	Lrrc17
ENSMUSG00000039910	Cited2
ENSMUSG00000039942	Ptger4
ENSMUSG00000040329	Il7
ENSMUSG00000040732	Erg
ENSMUSG00000040770	Il25
ENSMUSG00000040952	Rps19
ENSMUSG00000041058	Wwp1
ENSMUSG00000041075	Fzd7
ENSMUSG00000041235	Chd7
ENSMUSG00000041297	Cdk13
ENSMUSG00000041417	Pik3r1
ENSMUSG00000041515	Irf8
ENSMUSG00000042228	Lyn
ENSMUSG00000042594	Sh2b3
ENSMUSG00000042817	Flt3
ENSMUSG00000043013	Onecut1
ENSMUSG00000044220	Nkx2-3
ENSMUSG00000044813	Shb
ENSMUSG00000045005	Fzd5
ENSMUSG00000045680	Tcf21
ENSMUSG00000046108	Il17c
ENSMUSG00000047139	Cd24a
ENSMUSG00000047798	Cd300lf
ENSMUSG00000047880	Cxcr5
ENSMUSG00000048109	Rbm15
ENSMUSG00000048118	Arid4a
ENSMUSG00000048251	Bcl11b
ENSMUSG00000048416	Mlf1
ENSMUSG00000048763	Hoxb3
ENSMUSG00000049103	Ccr2
ENSMUSG00000049109	Themis
ENSMUSG00000049410	Zfp683
ENSMUSG00000049551	Fzd9
ENSMUSG00000049577	Zfpm1
ENSMUSG00000049691	Nkx3-2
ENSMUSG00000050377	Il31ra
ENSMUSG00000051212	Gpr183
ENSMUSG00000051457	Spn
ENSMUSG00000051910	Sox6
ENSMUSG00000052435	Cebpe
ENSMUSG00000052593	Adam17
ENSMUSG00000052684	Jun
ENSMUSG00000052837	Junb
ENSMUSG00000053436	Mapk14
ENSMUSG00000053799	Exoc6
ENSMUSG00000053977	Cd8a
ENSMUSG00000054191	Klf1
ENSMUSG00000054199	Gon4l
ENSMUSG00000054428	Atpif1
ENSMUSG00000054672	5830411N06Rik
ENSMUSG00000054892	Txk
ENSMUSG00000055148	Klf2
ENSMUSG00000055609	Hba-x
ENSMUSG00000055653	Gpc3
ENSMUSG00000056131	Pgm3
ENSMUSG00000056216	Cebpg
ENSMUSG00000056481	Cd248
ENSMUSG00000056724	Nbeal2
ENSMUSG00000056962	Jmjd6
ENSMUSG00000057554	Lgals8
ENSMUSG00000057729	Prtn3
ENSMUSG00000057789	Bak1
ENSMUSG00000058099	Nfam1
ENSMUSG00000058756	Thra
ENSMUSG00000058794	Nfe2
ENSMUSG00000058818	Lilrb3
ENSMUSG00000058835	Abi1
ENSMUSG00000059305	Vpreb1
ENSMUSG00000059456	Ptk2b
ENSMUSG00000060284	Sp7
ENSMUSG00000060572	Mfap2
ENSMUSG00000060802	B2m
ENSMUSG00000061311	Rag1
ENSMUSG00000062960	Kdr
ENSMUSG00000064145	Arih2
ENSMUSG00000066595	Mfsd7b
ENSMUSG00000066687	Zbtb16
ENSMUSG00000068220	Lgals1
ENSMUSG00000070990	Foxe1
ENSMUSG00000071005	Ccl19
ENSMUSG00000073400	Trim10
ENSMUSG00000073421	H2-Ab1
ENSMUSG00000073889	Il11ra1
ENSMUSG00000075704	Txnrd2
ENSMUSG00000079560	Hoxa3
ENSMUSG00000089773	Skint1
ENSMUSG00000089989	Flt3l
ENSMUSG00000090019	Gimap1
ENSMUSG00000094661	CCL19
ENSMUSG00000096581	Bcl2a1d
ENSMUSG00000097084	FOXL1
ENSMUSG00000097629	CLCF1
